# Supplementary material for: Extracytoplasmic function σ factors of the widely distributed group ECF41 contain a fused regulatory domain
Source: Microbiologyopen. 2012 Jun;1(2):194–213. doi: 10.1002/mbo3.22 (PMC3426412; doi:10.1002/mbo3.22)
Supplement: Supplementary file 1 [file mbo30001-0194-SD1.gb]

LOCUS       AM1_0119       682 aa
DEFINITION  AM1_0119     682 aa
TITLE       AM1_0119
ORIGIN

        1 ---------- ---------- ---------- ---------- ---------- ----------
       61 ---------- ---------- -MGTQPSAAS HPLTDDFLEY RSLLFAIAYR MLGTVMDAED
      121 MVQDTFLKWQ TVSKS----Q -VRSAKSYLT TIITRLCIDR LRSAQVQREQ YIGP------
      181 -WLPEPIVSD L--------- ---------- ---------- ---------- -SADPNHRVE
      241 LADSLTMAFL VMLERLSPIE RAVFLLREIF DYD------- ---------- ----------
      301 ---------- -YDDIAPIVD -----KSTV- ---------- ---------- ----NCRQIA
      361 RR-------- ----ARQQVT KPRS------ ---------- --RF----PS SPEQHQQLTL
      421 KFMQACQQGE MEDLLQYLAD DITLWSDGG- GQVT-----A ALKP---IQG SAKVSGFLRA
      481 IYRYQS---- ---------- -KLGFTPDLE LVQVNGQTG- ---------- ---IQFSISG
      541 QVET------ ---------- ---------- ---------- ---------- ----------
      601 -IAVLETTGQ QIISIFFIRN PQKLK-IEQT HPSSILD--- ---------- ----------
      661 ---------- ---------- --
//
LOCUS       HMPREF0004_4745       682 aa
DEFINITION  HMPREF0004_4745     682 aa
TITLE       HMPREF0004_4745
ORIGIN

        1 ---------- ---------- ---------- ---------- ---------- ----MPGIWR
       61 VGRSVLVNPS LLRQNTRLPA PVLLALALLM SDPLLVFQRH RPRLYAIAYR MLGAVAEAED
      121 VVQEAWLRWH GADR-----D AIENAEAWLV TATTRLSIDR LRAAKAERAH YTGV------
      181 -WLPEPMLMA A--------- ---------- ---------- ---------- -PSTPEQIHE
      241 FADDVSVAFL FMLERLTPDA RAAFLMRDVF DAD------- ---------- ----------
      301 ---------- -YEDIADTLG -----KTQA- ---------- ---------- ----ACRQLV
      361 RR-------- ----ARLQLR QG-------- --EPRAA--- ---------V SRAALHRLLL
      421 AFADAMQRSD FHGLHALLSD DAELIGDGG- GKVS-----S FAR----LVG GKRLARLFYA
      481 GKRRFGA--- ---------- --GLR---AE VVQVNGQWT- ---------- ----LLRFI-
      541 ---------- ---------- ---------- ---------- ---------- ---DGQLESV
      601 QSYDTDG--E RLTRVLVQRN PDKLARIAAA LAQG------ ---------- ----------
      661 ---------- ---------- --
//
LOCUS       AciX8DRAFT_0654       682 aa
DEFINITION  AciX8DRAFT_0654     682 aa
TITLE       AciX8DRAFT_0654
ORIGIN

        1 ---------- ---------- ---------- ---------- ---------- ----------
       61 ----MTIAMA EEPISETPLS VRRGLEDGEH DDGLLVFAEV RPRLFGIAYR MLGSAAEAED
      121 IVQDVWLRWQ ATDR-----N IVESPSAFLA TTTTRMCINF SQSAHSRRET YVGP------
      181 -WLPEP---V D--------- ---------- ---------- ---------- TSSDPALGAE
      241 RGEALGLAIL LLLEKLSPTE RASYVLREAF DYS------- ---------- ----------
      301 ---------- -YRQIADIIQ -----MEEA- ---------- ---------- ----NTRQLV
      361 SR-------- ----ARKHIA DGRR------ ---------- -------TPV SSEEQRRLLE
      421 AFIGAAQKGD LATLEGLFVE DVVSYSDGG- GIVRT----A ARAP---VSG RDHVAKFITS
      481 FASHFWTGI- ---------- -------TLR WIETNGQAS- ---------- ---VLLSRDG
      541 IP-------- ---------- ---------- ---------- ---------- ---------V
      601 ALATVDASVE GIHQIMWILR PSKLAAIS-- -QTGRL---- ---------- ----------
      661 ---------- ---------- --
//
LOCUS       AciPR4DRAFT_1413       682 aa
DEFINITION  AciPR4DRAFT_1413     682 aa
TITLE       AciPR4DRAFT_1413
ORIGIN

        1 ---------- ---------- ---------- ---------- ---------- ----------
       61 --------MH KD--SPDLGS I--------E EDALKAFKSV RARLFGIAYR MLGSAADAED
      121 LVQDVWLRWQ TTDR-----S VVLDAGAFLA TITVRLAINE AQSARSRHET YVGS------
      181 -WLPEP---V D--------- ---------- ---------- ---------- TSEDPYLGAE
      241 RGEALEFAVL LLLEKLSATE RAAYVLREAF DYP------- ---------- ----------
      301 ---------- -YQQIAEILQ -----ITEA- ---------- ---------- ----NLRQHV
      361 SR-------- ----ARKHIA DGRR------ ---------- -------ASV DLTEQRRLLG
      421 AFIAAAQKGD LAALEELFAA DIVSNADGG- GIVR-----A ARAP---VEG RERVAKFITA
      481 VAPHFWKGV- ---------- -------EVE FIEANGQPA- ---------- ---ALIVRDG
      541 SA-------- ---------- ---------- ---------- ---------- ---------V
      601 ALAMIDATAE GIAQILWVMR PSKLMGVSRL LQGPRALL-- ---------- ----------
      661 ---------- ---------- --
//
LOCUS       Acel_0182       682 aa
DEFINITION  Acel_0182     682 aa
TITLE       Acel_0182
ORIGIN

        1 ---------- ---------- ---------- ---------- ---------- ----------
       61 ---------- ---------- ---------M ADG--AYPTL QRMLFSVAYR MLGSVAEAED
      121 IVQEAFVRFY -ALDAD-RVR DIESVPAYLT AVVTRLSIDY LRSARARREQ YVGT------
      181 -WLPEPLVTE HS-------- ---------- ---------- ---------- VVDGARYVEQ
      241 L-DSLSIAFL VVLERLSPLE RAVFLLHDIF DYS------- ---------- ----------
      301 ---------- -YPEISRMIG -----KSAT- ---------- ---------- ----YCRQLA
      361 VR-------- ----ARRHVQ ASG------- --RRR---TK IS-------- -QNEQERLAR
      421 RFFAAVGDGD VAALVDLLVM DAAAYGDGG- GQAPA----A RI-P---ICG RDRVAAFLAS
      481 LGRT------ ------ARRL G-----VRYR VTEINRQPG- ---------- ---ALFFNR-
      541 ---------- ---------- --SG------ ---------- ---------- -----QLLSV
      601 AILDIGENG- -VGAVYSIVN PDKLQHLG-- ---------P VGDVRELLRK GVPS------
      661 ---------- ---------- --
//
LOCUS       Dtpsy_2236       682 aa
DEFINITION  Dtpsy_2236     682 aa
TITLE       Dtpsy_2236
ORIGIN

        1 ---------- ---------- ---------- ---------- ---------- ----------
       61 ---------- ---------- ---------M DQHLAAFQQH RPRLAGVAYR MLGSRTDAED
      121 VLQDAWLRWQ ATAL-----E RVQTAEAWLI TTVTRLCVDR LRAARIERTA YDGP------
      181 -WLPEPWIAG D--------- ---------- ---------- ---------- SAPAADARAE
      241 LASDLSVALL VVLERLTPDE RAAFLLHDVF DSD------- ---------- ----------
      301 ---------- -YPEVASVLG -----KSEA- ---------- ---------- ----ACRQLV
      361 HR-------- ----ARTQVR QR-------- --RARFT--- ---------A TPEASRALVE
      421 RFVQAMRTQD HAALLALFAK DAQWTADGG- GKVR-----A AAKL---LHG PRAIARLAAS
      481 VWRLYLS--- ---------- --HQT---ME VVDVNGGPG- ---------- ----LLLRD-
      541 ---------- ---------- ---------- ---------- ---------- ---AGGVRAV
      601 MAFETDG--V HIHAVYSVLN PDKLRGL--- ---------- ---------- ----------
      661 ---------- ---------- --
//
LOCUS       Ajs_2746       682 aa
DEFINITION  Ajs_2746     682 aa
TITLE       Ajs_2746
ORIGIN

        1 ---------- ---------- ---------- ---------- ---------- ----------
       61 ---------- ---------- -MNATTSLAM DQHLAAFQQH RPRLAGVAYR MLGSRPDAED
      121 VLQDAWLRWQ ATAL-----E RVQTAEAWRI TTVTRLCVDR LRAARIERTA YDGP------
      181 -WLPEPWIPG D--------- ---------- ---------- ---------- SAPAADARAE
      241 LASDLSVALL VVLERLTPDE RAAFLLHDVF DSD------- ---------- ----------
      301 ---------- -YPEVASMLG -----KSEA- ---------- ---------- ----ACRQLV
      361 HR-------- ----ARTQVR QR-------- --RARFT--- ---------A TPEASRALVE
      421 RFVQAMRTQD HAALLALFAE DAQWTADGG- GKVR-----A AAKL---LHG PRAIARLAAS
      481 VWRLYLS--- ---------- --HQT---ME AVDVNGGPG- ---------- ----LLLRD-
      541 ---------- ---------- ---------- ---------- ---------- ---AGGVRAV
      601 MAFETDG--V HIHAVYSVLN PDKLRGL--- ---------- ---------- ----------
      661 ---------- ---------- --
//
LOCUS       Amir_1274       682 aa
DEFINITION  Amir_1274     682 aa
TITLE       Amir_1274
ORIGIN

        1 ---------- ---------- ---------- ---------- ---------- MLVTTTGDGA
       61 VPDG------ ---------- ---------- ADLALVLQEH RTHLVGVAYR LTGSVADAED
      121 AVQEAWLRLS GLSE--RARA EIREPRAWLT TVVGRVCLDR LRSAAVRRER YVG-------
      181 SWLPEPLVGE VV-------- ---------- ---------- ---------- DEP--LDAVV
      241 RDDGVRMAAL VVLDRLTPEQ RVAFVLHDAF GLP------- ---------- ----------
      301 ---------- -FDEIAAVLG -----VEVA- ---------- ---------- ----AARQHA
      361 SR-------- ----GRRAAA AADPP----- --PRVALAE- ---------- ----QREVLG
      421 RFVAALAAGD VQAVLSLLHP DALVISDGGG KARA------ ---AINQVVG ADRVAR----
      481 -FMVGLALKH GG-------- -----LGDAR PVLVNGD--- ---------- --LGLLRRAS
      541 PEVA------ ---------- ---------- ---------- ---------- --R------R
      601 ITSVVVR-DG LVVALYDISN PDKLGHVDFD GPDFDGPASD EPGSDGPRVA EAG-------
      661 ---------- ---------- --
//
LOCUS       HMPREF0063_1507       682 aa
DEFINITION  HMPREF0063_1507     682 aa
TITLE       HMPREF0063_1507
ORIGIN

        1 ---------- ---------- ---------- ---------- ---------- ---MDRTA--
       61 ---------- ---------- ---------- -----VFELE RARLVTLASR VLSDSAEAED
      121 VVQLAWLRLD ST------QA DILNLPGWLT TVTTRLCLDR LRARVPVAVE EMPD------
      181 -----EVHGP ---------- ---------- ---------- ---------- -DP--TERIE
      241 LAESVGAALH VVLDRLSPAE RVALVLHDSF GVE------- ---------- ----------
      301 ---------- -FTTVAEILD -----VTPA- ---------- ---------- ----AARQLA
      361 SR-------- ----ARRKVG GAD------- EGHRRAD--- ---------- -----ARVVD
      421 AFMAAARNGE FERLLGVLAP QVEVGSDAAA ILAG------ ---TPERISG RQEVAEF---
      481 ---FNGSAH- ---------- -------AAL PVTVGGR--- ---------- --PGAAWF--
      541 ---------- ---------- ---------- ---------- ---------- ---HRGEAKV
      601 LFDFTV-QDG LVGRIDFRAD PDVLAGVVRR APDPIDD--- ---------- ----------
      661 ---------- ---------- --
//
LOCUS       AfiDRAFT_0182       682 aa
DEFINITION  AfiDRAFT_0182     682 aa
TITLE       AfiDRAFT_0182
ORIGIN

        1 ---------- ---------- ---------- ---------- ---------- ----------
       61 ---MQQPD-- ---------- ---------- -GTTDVFETQ RPRLVRLAYR MLGSLAEAED
      121 VVQDAWLRWQ DVDH-----A KVESAPAFLS RIVTRLCLDV MKSARMRRES YVGS------
      181 -WLPEPVIE- ---------- ---------- ---------- ---------- --EDDG--P-
      241 DEDNLTLTLM LALERLSPLE RAAFLLHDVF GVA------- ---------- ----------
      301 ---------- -LNEVATTIE -----RDPA- ---------- ---------- ----AVRQLA
      361 AR-------- ----ARQHVQ DA-------- --RPRYTVA- ---------- -QDEGSRIAE
      421 AFFTASRSGD IDGLRTLLAQ NVVVTSDGG- GKVH-----A FLNP---IVG LNAVLRLYEG
      481 LTRKLG---- ---------- --ITDGGFYK PVRIDGLPG- ---------- ----YVSYE-
      541 ---------- ---------- ---------- ---------- ---------- ---RDNVFQT
      601 TAFEIED--G KIVTVYITRN PDKLQHVAKA LAITPPKSQL RH-------- ----------
      661 ---------- ---------- --
//
LOCUS       AfiDRAFT_0475       682 aa
DEFINITION  AfiDRAFT_0475     682 aa
TITLE       AfiDRAFT_0475
ORIGIN

        1 ---------- ---------- ---------- ---------- ---------- ---MSEQ---
       61 ---------- ---------- ---------- NFLAERFEAN RAHLRAVAYR MLGSRSEAED
      121 AVQEAWLRLG RADT-----N EIKNLGGWLT TVVARICLDM LRARKSRREE -------QLG
      181 PHVPEP-ADN ENG------- ---------- ---------- ---------- -------EQE
      241 IADSIGAALL IVLDTLSPAE RLAFVLHDMF AVP------- ---------- ----------
      301 ---------- -FEDIAPIVG -----RQPA- ---------- ---------- ----AARQLA
      361 SR-------- ----ARRRVQ GASAKP---E VETPEADLS- ---------- ---RQRVIVD
      421 AFLAASKNGD FEALLSVLDP EVVFRSDAVA AKMG------ ---GAVELRG AEAVA-----
      481 -NTFKGRAQ- ---------- -------AAQ PAVVDGA--- ---------- --MAIAVV--
      541 ---------- ---------- ---------- ---------- ---------- ---FGGRLRL
      601 VLELRIVGD- RIAGIQAVAD PDRIKGFDVA ILNT------ ---------- ----------
      661 ---------- ---------- --
//
LOCUS       Arad_3564       682 aa
DEFINITION  Arad_3564     682 aa
TITLE       Arad_3564
ORIGIN

        1 ---------- ---------- ---------- ---------- ---------- ---MDEK---
       61 ---------- ---------- ---------- KWQAEKFEAN RPHLRAVAYR MLGSRTEAED
      121 AVQEAWLRLN RANT-----S EIDNLGGWLT TVTARICLDW LRSRKSRREE -------PLT
      181 IRVPEPVVSH EAGNGTD--- ---------- ---------- ---------- --P--EQEAL
      241 LTDSVGLALL VILEKLTPAE RLAFVLHDMF DMA------- ---------- ----------
      301 ---------- -FDDIAPIVG -----RSTV- ---------- ---------- ----ATRQLA
      361 SR-------- ----ARRRVQ GVP------- -VAAEADLS- ---------- ---RQRHVVD
      421 AFFAASRNGD MTALLTALDP DVVFRADAVA TRMG------ ---ALAEIRG NSAVA-----
      481 -ETFRGRAQ- ---------- -------GAR LAVINGA--- ---------- --VGAVVI--
      541 ---------- ---------- ---------- ---------- ---------- ---LGGQLRI
      601 ALRITMADDG RIIGIDAMAD PEQLRKLEVL LLDP------ ---------- ----------
      661 ---------- ---------- --
//
LOCUS       AMED_0965       682 aa
DEFINITION  AMED_0965     682 aa
TITLE       AMED_0965
ORIGIN

        1 ---------- ---------- ---------- ---------- ---------- ---MDD----
       61 ---------- ---------- ---------- --LAADFEAE RGRLRGLAYR MLGSAAEADD
      121 AVQEAWLRLN R--A-----G SVDNLAAWLT TVVSRVCLDV LRSRKVRREE -------PFE
      181 VFP-EPVDD- ---------- ---------- ---------- ---------- ADP--ADEAA
      241 LADAVGRALL VVLDALGPAE RIAFVLHDLF AVP------- ---------- ----------
      301 ---------- -FDRIAPVLD -----RTPV- ---------- ---------- ----AAKKLA
      361 SR-------- ----ARHRIR GT-------S PVP-PADLA- ---------- ---RHRRVVD
      421 AFLAAARGGD LAALLDVLAP DVVRRADAAA LPVG------ ---AVLETRG ARAVAE---E
      481 TQVFGKRAR- ---------- -------FAE TALIDGS--- ---------- --VGVVVA--
      541 ---------- ---------- ---------- ---------- ---------- ---PHGRLVL
      601 ALAVTVD-GE RVAAYEVIAD PARLAALHVT LLSA------ ---------- ----------
      661 ---------- ---------- --
//
LOCUS       AMED_1938       682 aa
DEFINITION  AMED_1938     682 aa
TITLE       AMED_1938
ORIGIN

        1 ---------- ---------- ---------- ---------- ---------- ------M---
       61 ---------- ---------- ---------- DTLTERFEQE RPRLRAVAYR MLGSAAEADD
      121 AVQETWLRFH RTDA-----G EIGNIPAWLT TVVARVCLSL LRTRRNHREE -------PLD
      181 GQPE----PD DDR------- ---------- ---------- ---------- RDP--GQEAE
      241 LADTVGRALL VVLDALGPAE RVAFVLHDMF AVP------- ---------- ----------
      301 ---------- -FDEIAPVIG -----KTPA- ---------- ---------- ----ATRQLA
      361 SR-------- ----ARRRVK GG-------A PAD--ADLP- ---------- ---RRRKVVE
      421 AFLAASRGGD FEALLALLDP DVVLHADRFA GPTP------ ---APVVLRG VESVRR---G
      481 AILASERAR- ---------- -------ASE LALVDGA--- ---------- --PGLFMV--
      541 ---------- ---------- ---------- ---------- ---------- ---REGRLAV
      601 VLAFRVD-DD RITGIDVIAD PDRLAGLELA VL-------- ---------- ----------
      661 ---------- ---------- --
//
LOCUS       AMED_5625       682 aa
DEFINITION  AMED_5625     682 aa
TITLE       AMED_5625
ORIGIN

        1 ---------- ---------- ---------- ---------- ---------- ----------
       61 ---------- ---------- ---------- MAVIVEFETQ RQQLFGLAYR LLGAAGEAEE
      121 IVQEAFLRWK QADR-----A EIAHPDVWQM KIVAGLCVSR LGAARSIRDR HRGP------
      181 -WLPEPVPTD ---------- ---------- ---------- ---------- -ALGRLDTAE
      241 QRISASLALL ALLERRTPRE RAVVVLREAF GYR------- ---------- ----------
      301 ---------- -YREIAEVME -----LSSG- ---------- ---------- ----NCRQLY
      361 HR-------- ----AARQLT GRR------- ---------- -----PVVQP CRDQRVWLAE
      421 QFLAATCRGD SRGLEEILAE EVTVCADG-- ASGAT----I SRDP---VVG RGQVVRDLIG
      481 --GFRKIAS- ---------- -----PVKFG VAEINASTA- ---------- ---IVARAEE
      541 VL-------- ---------- ---------- ---------- ---------- ---------L
      601 AVVAMEIDNG RIASLLIVAN PEKLS----- ---------- ------FFAA QRG-------
      661 ---------- ---------- --
//
LOCUS       AMED_6408       682 aa
DEFINITION  AMED_6408     682 aa
TITLE       AMED_6408
ORIGIN

        1 ---------- ---------- ---------- ---------- ---------- ----------
       61 ---------- ---------- ---------- --MTEAFVAH RNLLFTVAYE MLGSAADAED
      121 VLQETWLRWA EV-----DQS EVREERAYLV RITTRLALNR LRTMKRRKEA YVGP------
      181 -WLPEPLLTT ---------- ---------- ---------- ---------- -PDVAEDVEL
      241 A-ESVSMALM LVLETLAPTE RAVFVLREVF DVG------- ---------- ----------
      301 ---------- -YGEIAEAVG -----KTPA- ---------- ---------- ----AVRQIA
      361 HR-------- ----ARRHVD ---------- ARRPR---EV VS------AR E---TRAVLE
      421 SFQRAIEGRD LQGLLDLLAP DVVLMSDGG- GVKQ-----A ALRP---VAG ADKVSRFIVG
      481 GIGR------ -------TEI Q-----VTGV PVVVNGNPA- ---------- ---LALNVD-
      541 ---------- ---------- ---------- ---------- ---------- ----GVFDGI
      601 MAVRVEGGR- -ISGLYFVRN PEKLTRVE-- ---------- ---AETPLTL R---------
      661 ---------- ---------- --
//
LOCUS       AMED_6588       682 aa
DEFINITION  AMED_6588     682 aa
TITLE       AMED_6588
ORIGIN

        1 ---------- ---------- ---------- ---------- ---------- MAATPTAQ--
       61 ---------- ---------- ---------- DTLAAEFAAH RSHLIGVAYR LTGTRADAED
      121 AVQESWLRLA GLDD--AGRA AIRDLRGWLT TVVGRICLDR LKSAAAQRER YVG-------
      181 NWLPEPVVTP FGR------- ---------- ---------- -------PVS EDP--LDIAV
      241 RDDGLRMAAL VVLDKLTPEQ RVAFVLHDAF SVP------- ---------- ----------
      301 ---------- -FAEIADALG -----VSVD- ---------- ---------- ----AARQYA
      361 SR-------- ----GRKALA DADPA----- --PRVPLED- ---------- ----QAKILE
      421 KFVIALQAGD IRAITELLAP DVVLIGDSNG KGRT------ ---TRQLIVG ADKIAR----
      481 -FFVGLAGKY PPG------- ----VLTGGT PVLVNGD--- ---------- --LGVYLAPQ
      541 PGQD------ ---------- ---------- ---------- ---------- --GFFALDEH
      601 VQAMTVR-DG KIVAIYDVVN PEKLAGITRP GASPS----- ---------- ----------
      661 ---------- ---------- --
//
LOCUS       AMED_8270       682 aa
DEFINITION  AMED_8270     682 aa
TITLE       AMED_8270
ORIGIN

        1 ---------- ---------- ---------- ---------- ---------- ----------
       61 ---------- ---------- ---------M TTPSEPVLAE RRHLVNLAYR LLGSLTEAED
      121 AVQETYARWY ALSPA--QQA AISSPGAWLT TVAGRICLDV LGSARVRRER YVGEWLPEPL
      181 P-DQT----- ---------- ---------- ---------- ---------- -DP--ADRIT
      241 LDDSVSTAFL VALEAMTPAQ RVALVLHDVF GYS------- ---------- ----------
      301 ---------- -FAEVADVTG -----RTTG- ---------- ---------- ----ACRELA
      361 ST-------- ----ARRRLR ---------- --AARPAAP- ---------- -VARQAGLVR
      421 DFKEAWAAGD IGTLIGLLDP AATLTADGGG RVRA------ ---AIAPIEG DELVAR----
      481 -YVAELAAF- -GG------- ------LTLE ERTVNGR--- ---------- --PGLVLR--
      541 ---------- ---------- ---------- ---------- ---------- ---RGDELAA
      601 VYAFAVA-DD RITHIWAVRN PDKLGPWLRT GETVRIPASN RVDSPITRVD SPITRTDPPG
      661 TRADRPGTRA DPPGTGPDRP DA
//
LOCUS       AMED_8414       682 aa
DEFINITION  AMED_8414     682 aa
TITLE       AMED_8414
ORIGIN

        1 ---------- ---------- ---------- ---------- ---------- -----MTD--
       61 ---------- ---------- ---------- -TLAERFEAQ RDRLRAVAHR VLGSHADAED
      121 VVQEAWLRLS RQDA-----A SIENLDGWLT TVVGRISLDV LRARKSRPE- --APYE----
      181 ----EIVVTA ---------- ---------- ---------- -------DDS ASP--GENAE
      241 LADSVGLALL VVLESLGPSE RLAFVLHDLF AVP------- ---------- ----------
      301 ---------- -FEEIARILG -----KSTA- ---------- ---------- ----AAKMLA
      361 SR-------- ----ARRKVR -TP------- SPSPAGS--- ---------- ---LQREVVQ
      421 AFLTAARDGD FEQLLRVLDP DVRLTVDTP- ---------- --DGVVVVLG ATNVAA--GA
      481 RI---GAAAG ---------- --------GR AVFVGGL--- ---------- --PGVVAWR-
      541 ---------- ---------- ---------- ---------- ---------- ---EDGTPMS
      601 VVAFTVV-DG RIVSIASVAD PVKLASMELP EPPETVGGAR ---------- ----------
      661 ---------- ---------- --
//
LOCUS       AMED_8657       682 aa
DEFINITION  AMED_8657     682 aa
TITLE       AMED_8657
ORIGIN

        1 ---------- ---------- ---------- --------MN ---------- -----EEL--
       61 ---------- ---------- ---------- --LARSFETH RDHLRSVAYR MLGSLTEAED
      121 AVQESWLKLS RSDT-----A AVENLGGWLT TVVGRVCLDM LRSRKARREE PWDA-----L
      181 V--PDPIVSR ---------- ---------- ---------- -------ED- AGP--EHEAL
      241 MADSVGLALL VVLDTLTPAE RLAFVLRDMF AMP------- ---------- ----------
      301 ---------- -FEEIASVVG -----RSEA- ---------- ---------- ----ATRQLA
      361 SR-------- ----ARRRVQ GA-------- PVAPDPDLA- ---------- ---RQREVVD
      421 AFLAAARGGD FDALVSVLDP EVVLRADR-- --GL------ ARGGSTEVRG AAAVAN--QA
      481 LT-FSRLGAG G--------- ------GVVH RALVNGA--- ---------- --AGVVAT--
      541 ---------- ---------- ---------- ---------- ---------- ---RAGRPFS
      601 VLGFTVA-GG RIVEIDILAD PDRLSRLDLA VLD------- ---------- ----------
      661 ---------- ---------- --
//
LOCUS       A2cp1_0383       682 aa
DEFINITION  A2cp1_0383     682 aa
TITLE       A2cp1_0383
ORIGIN

        1 ---------- ---------- ---------- ---------- ---------- ----------
       61 ---------- ---------- ---------M TDGTETFETQ RPALLALAYR MLGELARAED
      121 VVQEAWLRWQ RRP------D EVGSAKAFLL TTVARLCLDE LGSARARREE SRSD------
      181 -RLPEPVDLE R--------- ---------- ---------- ---------- ---AGLGRVE
      241 MLDRISMAFL VLLQRLTPAE RAVLLLHDVF DMT------- ---------- ----------
      301 ---------- -HAEIAARLE -----RSEP- ---------- ---------- ----ACRQLL
      361 RR-------- ----ARENVA TER------- -RTLR----- ---------A SRDEHRRLLA
      421 AFMEASARGD QRALLELLAE DAVLIADAGP GVVRYGRIRN IGRP---VVG GVKVAALLAS
      481 VARQRVG--- ---------- ----APLELR ERTLNGEPA- ---------- ---AVAFED-
      541 ---------- ---------- ---------- ---------- ---------- ----GRPVSA
      601 IVLAVAGG-- KVRHVYLQVD PERLRHVGPL A--------- ---------- ----------
      661 ---------- ---------- --
//
LOCUS       A2cp1_0793       682 aa
DEFINITION  A2cp1_0793     682 aa
TITLE       A2cp1_0793
ORIGIN

        1 ---------- ---------- ---------- ---------- ---------- ----------
       61 ---------- ---------- ---------M TGAARDFEPH RPDLVQVAYR MLGSVAEAED
      121 VVQDAFLRWN AAPR-----D GVESPRAFLI CTVTRLCLDR LKSARTQREE YVGT------
      181 -WLPEPLVEA E--------- ---------- ---------- ---------- -G------TG
      241 LAHDLSIALL VTLQRLSPLE RAAFLLHDVF DME------- ---------- ----------
      301 ---------- -FADVAGVLA -----RSEA- ---------- ---------- ----AVRQLA
      361 AR-------- ----ARGHVR EA-------- --RPRFRAS- ---------- -DEEARRLAD
      421 AFQAALTSGD LGTLSRLLAE DAVFYADGG- GKRA-----A VLQP---IEG RAAIVEFLSK
      481 IVKHP----- ---------- -SFPGAKAYQ RAWINGMPG- ---------- ----FVVHG-
      541 ---------- ---------- ---------- ---------- ---------- ---PEG-VET
      601 LAIEIGD--G RVVGIYAVRN PDKLRHLS-- ---------- ---------- ----------
      661 ---------- ---------- --
//
LOCUS       A2cp1_3324       682 aa
DEFINITION  A2cp1_3324     682 aa
TITLE       A2cp1_3324
ORIGIN

        1 ---------- ---------- ---------- ---------- ---------- ----------
       61 ---------- --------MM TTSATTPGHP AERSSAFERL RPRLFGIAYR MLGTVPDAED
      121 VLQTAYLRWH EADV-----A AVQNPEAWLV AVTSRLAVDR LRQASGERQR YVGD------
      181 -WLPEPLVTG ---------- ---------- ---------- ---------- AAPPADARSE
      241 LASDLSMAFL VLLERLSPDE RAALLLRDVF GAG------- ---------- ----------
      301 ---------- -YAEIARVLD -----RSEE- ---------- ---------- ----ACRQVV
      361 HR-------- ----ARLRVR EG-------- --RPRFE--- ---------V PLEAKHRLVA
      421 RFLDRLAAAD EQALLALVSD DATWTSDGG- GKVH-----V ARG----LRG SARIVRFMLN
      481 VARKGAG--- ---------- --RTR---RE LVWVNGEPA- ---------- ----ILTTL-
      541 ---------- ---------- ---------- ---------- ---------- ---DGRPFST
      601 ISFATDG--E RVTAFYAVLN PDKLRRVEPA RAR------- ---------- ----------
      661 ---------- ---------- --
//
LOCUS       A2cp1_3403       682 aa
DEFINITION  A2cp1_3403     682 aa
TITLE       A2cp1_3403
ORIGIN

        1 ---------- ---------- ---------- ---------- ---------- --MKEDEA--
       61 ---------- ---------- ---------- --LAGRFEAH RAHLRAVAYR MLGSLNEAED
      121 AVQEAWIRLS GADT-----D GVSSLRGWLT TVVARVCLDM LRSRRSRREE PVGV-----R
      181 LP--EPIVSG ---------- ---------- ---------- -------AGG PDP--ETEAL
      241 LSGSVGLALL VVLDSLAPAE RLAFVLHDMF GVP------- ---------- ----------
      301 ---------- -FEDIARVVG -----RSPE- ---------- ---------- ----AARQLA
      361 SR-------- ----ARRRVR GA-------- APSPDPDLS- ---------- ---RQRVIVD
      421 AFLAASRGGD FDALLRILDP DVVLRADRG- --PA------ APGGTIVIRG ARAAAD--QS
      481 IH-AARAAG- ---------- -------ETR AALVNGA--- ---------- --AGLVSFD-
      541 ---------- ---------- ---------- ---------- ---------- ---KEGQPFS
      601 VLGFTVA-HG KIVEIDVLAD PERLRALDLK IPG------- ---------- ----------
      661 ---------- ---------- --
//
LOCUS       A2cp1_4018       682 aa
DEFINITION  A2cp1_4018     682 aa
TITLE       A2cp1_4018
ORIGIN

        1 ---------- ---------- ---------- ---------- ---------- ----------
       61 ---MSSMST- ---------- ---------T SNPAERFEPH RGRLLGLAYR MLGSMADATD
      121 AVQETYLRWH AAER-----E EVEDARAFLI TTTTRICLDL LTSARARREA YVGP------
      181 -WLPEPVLDT A--------- ---------- ---------- ---------- -ALAPDAHTE
      241 LAEDLSVALL LTLDRLSPLE RSAFLLHDVF DLS------- ---------- ----------
      301 ---------- -FAEIARALE -----RSEA- ---------- ---------- ----ACRQLA
      361 SR-------- ----ARARVR AA-------- --RPRVATEP AAPPG----T VDSKHAQLMA
      421 AFAAAAQAGD VDALMRLLAA DVRVVTDGG- GKVP-----A ALDV---VEG ADRAARFLVG
      481 ATRKRPGQ-- ---------- -WWREDFTVR FAIVNGLPG- ---------- ----VVVDG-
      541 ---------- ---------- ---------- ---------- ---------- ---SDGPVQT
      601 SAFEIED--G VIRALYVVRN PDKLRHLAGA AAPGT----- ---------- ----------
      661 ---------- ---------- --
//
LOCUS       Anae109_4060       682 aa
DEFINITION  Anae109_4060     682 aa
TITLE       Anae109_4060
ORIGIN

        1 ---------- ---------- ---------- ---------- ---------- ----------
       61 ---------- -----MTTMV AKPPELEPRN RALGQALDGH RRAVWGVCYR MTGVAADADD
      121 LVQETFARAL TARPD----R SGEPLRPWLT RVAVRLAIDH LR--RRRVRG YPGQ------
      181 -WLPGPASTD ---------- ---------- ---------- -------EPD LGPTPDARYD
      241 TAESASYAFL VALERLTPLQ RAVLLLRDVL GHS------- ---------- ----------
      301 ---------- -VREAASALS TTDG------ ---------- ---------- ----AVKVAH
      361 LR-------- ----ARRAMD GYEADR---- -LPATPALEA ---------- ---RTREALE
      421 GFMQAILAGD VAAAEALLAA NARVVSDAGG AYFS------ ---APRAIDG ARNVARFFVG
      481 VAPRGG---- ---------- ----RERRVT WLRLNGVPV- ---------- ---IVLDFRS
      541 PDAG------ ---------- ---------- ---------- ---------- ---VAP--RF
      601 VLRAELDAEG RIRRIYAVAA PRKLTGLPPG PPAAPPAR-- ---------- ----------
      661 ---------- ---------- --
//
LOCUS       Anae109_4408       682 aa
DEFINITION  Anae109_4408     682 aa
TITLE       Anae109_4408
ORIGIN

        1 ---------- ---------- ---------- ---------- ---------- ----------
       61 ---------- ---------- ---------- ---------- ---------- ----------
      121 ---------- ---------- ---------- -MVARVCLDM LRSRASRREE PVGV-----R
      181 VP--EPIVSG ---------- ---------- ---------- -------EGG LDP--EQEAL
      241 LAGSVGLALL VVLDTLAPAE RLAFVLHDMF AMP------- ---------- ----------
      301 ---------- -FEEIAPIVG -----RSPA- ---------- ---------- ----AARQLA
      361 SR-------- ----ARRRVQ GA-------- PTAPDTDLS- ---------- ---RQRELVD
      421 AFLSAARGGD FEALLAVLDP DVVLRVELG- --AA------ GAGGSREFRG PRAAAT--EA
      481 IQ-GAARAA- ---------- -------RIQ RALVNGA--- ---------- --AGLVSFD-
      541 ---------- ---------- ---------- ---------- ---------- ---AAGRPFA
      601 VLGFTIA-RG RIVEIDVLAD PVRVARIDLG AFRD------ ---------- ----------
      661 ---------- ---------- --
//
LOCUS       AnaeK_0789       682 aa
DEFINITION  AnaeK_0789     682 aa
TITLE       AnaeK_0789
ORIGIN

        1 ---------- ---------- ---------- ---------- ---------- ----------
       61 ---------- ---------- ---------M TDAASGFEPH RADLVQVAYR MLGSVAEAED
      121 VVQDAFLRWN GAAR-----D GVESPRAYLI RTVTRLCLDR LKSSRAQREE YVGT------
      181 -WLPEPLVEA E--------- ---------- ---------- ---------- -G------TG
      241 LAHDLSIALL VTLQRLSPLE RAAFLLHDVF DMG------- ---------- ----------
      301 ---------- -FADVAGVLE -----RSEP- ---------- ---------- ----AVRQLA
      361 AR-------- ----ARGHVR EA-------- --RPRFRAS- ---------- -DEEARRLAD
      421 AFQAALASGD LGTLSRLLAE DAVFYADGG- GKRA-----A VLQP---LEG RAAIVRFLEK
      481 IVKHP----- ---------- -AFPGARSYQ PAWINGMPG- ---------- ----FVVHG-
      541 ---------- ---------- ---------- ---------- ---------- ---PEG-VET
      601 LAIEIGD--G RVVGIYAVRN PDKLRHLS-- ---------- ---------- ----------
      661 ---------- ---------- --
//
LOCUS       AnaeK_3237       682 aa
DEFINITION  AnaeK_3237     682 aa
TITLE       AnaeK_3237
ORIGIN

        1 ---------- ---------- ---------- ---------- ---------- ----------
       61 ---------- --------MM TPSATTPGLP AERSSAFERL RPRLFGIAYR MLGTVPDAED
      121 VLQTAYLRWH EADV-----A AVQNPEAWLV AVTSRLAVDR LRQASGERKR YVGD------
      181 -WLPEPLVTG ---------- ---------- ---------- ---------- AAPPADARSE
      241 LASDLSMAFL VLLERLSPDE RAALLLRDVF GAG------- ---------- ----------
      301 ---------- -YAEIARVLD -----RSEE- ---------- ---------- ----ACRQVV
      361 HR-------- ----ARLRVR EG-------- --RPRFE--- ---------V PLEAKHRLVA
      421 RLLDRLAAAD EQALLALVSD DATWTSDGG- GKVH-----V ARG----LRG SARIVRFMLN
      481 VARKGAG--- ---------- --RTR---RE LVWINGEPA- ---------- ----ILTTL-
      541 ---------- ---------- ---------- ---------- ---------- ---DGRPFST
      601 TSFATDG--E RVTAFYAVLN PDKLRRVEPA RGR------- ---------- ----------
      661 ---------- ---------- --
//
LOCUS       AnaeK_3981       682 aa
DEFINITION  AnaeK_3981     682 aa
TITLE       AnaeK_3981
ORIGIN

        1 ---------- ---------- ---------- ---------- ---------- ----------
       61 ---MSSMST- ---------- ---------T SNPAERFEPH RGRLLGLAYR MLGSMADATD
      121 AVQETYLRWH AADR-----E EVADARAFLI TTTTRICLDL LTSARARREA YVGP------
      181 -WLPEPVLDA A--------- ---------- ---------- ---------- -ALTPDAHTE
      241 LAEDLSVALL LTLDRLSPLE RSAFLLHDVF DLP------- ---------- ----------
      301 ---------- -FAEIARALE -----RSEA- ---------- ---------- ----ACRQLA
      361 SR-------- ----ARARVR AA-------- --RPRGPTAP PASPG----T VDAKHAHLMA
      421 AFAAATQAGD VDALMRLLAA DVRVVTDGG- GKVP-----A ALDV---VEG ADRAARFLVG
      481 ATRKRPGQ-- ---------- -WWREDFTVR FAIVNGLPG- ---------- ----VVVDG-
      541 ---------- ---------- ---------- ---------- ---------- ---SDGPVQT
      601 SAFEIED--G VIRALYVVRN PDKLRHLAGA AAPGT----- ---------- ----------
      661 ---------- ---------- --
//
LOCUS       AZC_0389       682 aa
DEFINITION  AZC_0389     682 aa
TITLE       AZC_0389
ORIGIN

        1 ---------- ---------- ---------- ---------- ---------- ----------
       61 ---MPQPD-- ---------- ---------- -GATAIFEAQ RPRLLRLAYR MLGSLSEAED
      121 VVQDAWLRWQ RADH-----S AIAAPPAFLS RVVTRLCLDV MKSARRTRET YVGP------
      181 -WLPEPLVDG L--------- ---------- ---------- ---------- -SLPEP--VP
      241 DADDLTLTLM LALERLSPLE RAAFLLHDVF GVP------- ---------- ----------
      301 ---------- -LNEVAATLE -----REPT- ---------- ---------- ----AVRQLA
      361 AR-------- ----ARGHVR EA-------- --RPRYKVE- ---------- -EEEGARIAQ
      421 AFFTASRSGD VTALGSLLAE TATLRSDGG- GKVL-----A FRNP---IIG SARILRLYAR
      481 LAVKDT---- ---------- --D-HGALLR PLVIDGLPG- ---------- ----FLSRE-
      541 ---------- ---------- ---------- ---------- ---------- ---RGGLMQT
      601 TAFAIAD--G RITDIFITRN PDKLARLLSA LGEAPAAGA- ---------- ----------
      661 ---------- ---------- --
//
LOCUS       AZL_003740       682 aa
DEFINITION  AZL_003740     682 aa
TITLE       AZL_003740
ORIGIN

        1 ---------- ---------- ---------- ---------- ---------- ----------
       61 ---------- -------MTA MADPDGAPAA LAALAAFAGE RARLRALAYR LLGSVAEAED
      121 VVQDAWLRWA AVDT-----A GVGSAPAYLT TLVTRLALDR LRSARMARER YYGL------
      181 -WLPEPEVTG ---------- ---------- ---------- ---------- -WDQAAGEEG
      241 EPESVSLAML LLLERLAPDQ RAVFVLREAM DLD------- ---------- ----------
      301 ---------- -YAEIAAMLG -----KSAE- ---------- ---------- ----ACRQIM
      361 RR-------- ----ARARLA EPAA------ ---------- -------ALA DPDAGRRLAE
      421 AFAEASLRRD HAAIVALLSD DAQWLGDGG- GMVR------ --TVVNPLHG ADRIARFLLG
      481 VQRK------ ---------- --RGVGFAFV PVRVNGGPG- ---------- ---LLADLG-
      541 ---------- ---------- ---------- ---------- ---------- -----GAFRS
      601 VWA-FDIADG RIRRIYQIAN PRKLG-HVTG FG-------- ---------- ----------
      661 ---------- ---------- --
//
LOCUS       GBAA2454       682 aa
DEFINITION  GBAA2454     682 aa
TITLE       GBAA2454
ORIGIN

        1 ---------- ---------- ---------- ---------- ---------- ----------
       61 ---------- ---------- ---------- METEQLYEAY QPLLFSLAYR ILGSVMDAED
      121 IVQDVFISLN NIENL----Q SIENMKAFLC KMATNRSIDK LRSAAHKRNV YVGM------
      181 -WLPEPLVE- ---------- ---------- ---------- ---------- ESNEPSESFV
      241 MKESLSTAYL LLLQQLSEVE RIVFILREVF SYE------- ---------- ----------
      301 ---------- -YEEIASIVD -----KSSV- ---------- ---------- ----NCRKIF
      361 QR-------- ----ARKSIL DKPK------ ---------- --QS----TL STKKMAAYVE
      421 KFVSSLQCGD AQGMLEVLKT DAILKADGG- GKVT-----T AIHP---IYS ADRIIRLFFG
      481 IAQRLT---- ---------- ----EAYTVD FKMVNGMPG- ---------- ---VIVTINN
      541 KITY------ ---------- ---------- ---------- ---------- ---------V
      601 LSFA--FEDE KISNIYMVGN PEKLMHLNVK I--------- ---------- ----------
      661 ---------- ---------- --
//
LOCUS       BCA_2518       682 aa
DEFINITION  BCA_2518     682 aa
TITLE       BCA_2518
ORIGIN

        1 ---------- ---------- ---------- ---------- ---------- ----------
       61 ---------- ---------- ---------- METEQLYEVY QPLLFLLAYR ILGSVMDAED
      121 IVQDVFISLN NIEDL----Q SIENMKAYLC KMATNRSIDK LRSAAYKRNV YVGM------
      181 -WLPEPLVE- ---------- ---------- ---------- ---------- ESDEPSESFA
      241 MKESLSTAYL LLLQQLSEVE RIVFILREVF SYE------- ---------- ----------
      301 ---------- -YEEIASIVD -----KSSV- ---------- ---------- ----NCRKIF
      361 QR-------- ----ARKSIL DKPK------ ---------- --QS----TL STKKMAAYVE
      421 KFVSSLQCGD AQGMLEVLKT DAILKADGG- GKVT-----T AIHP---IYS ADRIIRLFFG
      481 VAQRLT---- ---------- ----EEYTVD FKMVNGMPG- ---------- ---VIVTINN
      541 KITY------ ---------- ---------- ---------- ---------- ---------V
      601 LSFA--FEDE KISNIYMVVN PEKLMHLNVK I--------- ---------- ----------
      661 ---------- ---------- --
//
LOCUS       BH0672       682 aa
DEFINITION  BH0672     682 aa
TITLE       BH0672
ORIGIN

        1 ---------- ---------- ---------- ---------- ---------- ----------
       61 ---------- ---------- ---------M QISNEDYEQL KPLLFSLGYR LLGSVTDAED
      121 LVQETFLRAY QAEE-----R EINNKKAYLC KMMTNRCLDV LKSARRKREQ YVGP------
      181 -WLPEPLLI- ---------- ---------- ---------- ---------- TSDDPSEAIL
      241 QKEGLSMAYL RMMEHLTPHE RAVFLLREVF TFS------- ---------- ----------
      301 ---------- -YREIASMME -----KKED- ---------- ---------- ----NCRKLY
      361 SR-------- ----A-KEKL SAVK------ ---------- --GE----SL HYENNRSVVD
      421 RFIHSFQTED QGDLLELLSD HVTLYTDGG- GKVR-----A ALRP---IYT KDHVAAFLFG
      481 IAKKRP---- ---------- ----NDFYVE VKNVNGQPA- ---------- ---LISYADS
      541 KLYN------ ---------- ---------- ---------- ---------- ---------V
      601 ICFY--IVGG QIQDIYIIMN PEKLPSNG-- ---------- ---------- ----------
      661 ---------- ---------- --
//
LOCUS       BLi04371       682 aa
DEFINITION  BLi04371     682 aa
TITLE       BLi04371
ORIGIN

        1 ---------- ---------- ---------- ---------- ---------- ----------
       61 ---------- ---------- ---------- ---MEYYRQY HSLLFSIAYR MLGSFQDAED
      121 IIQELFADLQ EKDI-----G QIDHIQAYLT KSITNRCINE LQSARKKREV YIGE------
      181 -WLPEPQVAL S--------- ---------- ---------- ---------- AQ-IPAEYVE
      241 EKEKVSYAFL VVMSRLNPVE RAVLMFREVF GYH------- ---------- ----------
      301 ---------- -YKEISSIIG -----KSEA- ---------- ---------- ----NCRQIH
      361 SR-------- ----LKQKLN EDIS------ ---------- -VFS----QP VEE--QQLAQ
      421 LFIESAKTGN FEEFSKKLIE DAVLYTDGG- GKVR-----S ALRP---IYG KSRIYAFFTG
      481 VVSKGS---- ---------- ----FSGRFM PVDINDQKG- ---------- ---VLIMKNN
      541 RPAY------ ---------- ---------- ---------- ---------- ---------A
      601 VCFAWNPEGD SVKNVFIVSN PDKLKHIKI- ---------- ---------- ----------
      661 ---------- ---------- --
//
LOCUS       BMB171_C2146       682 aa
DEFINITION  BMB171_C2146     682 aa
TITLE       BMB171_C2146
ORIGIN

        1 ---------- ---------- ---------- ---------- ---------- ----------
       61 ---------- ---------- ---------- METEQLYEAY QPLLFSLAYR ILGSVMDAED
      121 IVQDVFISLN NIEDP----Q SIENMKAYLC KMATNRSIDK LRSAAHKRNV YVGM------
      181 -WLPEPLVD- ---------- ---------- ---------- ---------- ESDEPSKSFI
      241 MKESLSTAYL LLLQQLSEVE RIVFILREVF SYE------- ---------- ----------
      301 ---------- -YEEIASIVD -----KSSV- ---------- ---------- ----NCRKIF
      361 QR-------- ----ARKSML EKPK------ ---------- --QS----KL STEKMASYVE
      421 KFVASLQCGD TEGMLEVLKT DAILKADGG- GKVT-----T AINP---IYS ADRIIRLFFG
      481 IAQRLT---- ---------- ----EEYTVD FKMVNGIPG- ---------- ---VIVTINN
      541 KVTY------ ---------- ---------- ---------- ---------- ---------V
      601 LSFA--FEDE KISNIYMMVN PEKLMHLNVK I--------- ---------- ----------
      661 ---------- ---------- --
//
LOCUS       BcerKBAB4_2263       682 aa
DEFINITION  BcerKBAB4_2263     682 aa
TITLE       BcerKBAB4_2263
ORIGIN

        1 ---------- ---------- ---------- ---------- ---------- ----------
       61 ---------- ---------- ---------- METEQLYEAY QPLLFSLAYR ILGSVMDAED
      121 IVHDVFISFN NMEDV----Q SIENMRAYLC KMVTNRSIDK LRSAAHKRNV YVGM------
      181 -WLPEPFVE- ---------- ---------- ---------- ---------- EIDDPSESFV
      241 MKESISTAYL LLLQQLTEVE RVVFILREVF SYD------- ---------- ----------
      301 ---------- -YEEIASIVE -----KSSV- ---------- ---------- ----NCRKIF
      361 QR-------- ----ARKSIL DKPK------ ---------- --QS----TL STKKMAAYVE
      421 KFVSSLQCGD TQGMLEVLKT DAIFKADGG- GKVT-----T AINP---IYS ADKIIRLFFG
      481 IAKRLP---- ---------- ----EKYSVD FKIVNGAPG- ---------- ---VIVTINN
      541 KVTY------ ---------- ---------- ---------- ---------- ---------V
      601 LSFI--FEDE KISNIYMMVN PEKLMHLNVI V--------- ---------- ----------
      661 ---------- ---------- --
//
LOCUS       Bcav_0265       682 aa
DEFINITION  Bcav_0265     682 aa
TITLE       Bcav_0265
ORIGIN

        1 ---------- ---------- ---------- ---------- ---------- ----------
       61 ---------- ---------- ----MRDVSD LAELH--DDL RPLMFSIAYR MLGSVAEAED
      121 VVQEAFLRMH RGAPDG---L DVDNPEAYAT TVTTRLAIDT LRSARVRRER YVGP------
      181 -WLPEPLLPS E--------- ---------- ---------- ---------- DADPAHRIEL
      241 D-ETVSTAFL VLLEALTPVE RAVFVLREVL GYD------- ---------- ----------
      301 ---------- -YADVAAIVE -----KNES- ---------- ---------- ----NCRQIL
      361 VR-------- ----ARKRID AG-------- --RPR---FD AD-------- -REHRDRLAA
      421 QFIAAVTDGD LAGLERLLAA DVVFVGDGG- GRAPA----I QR-P---LIG MAGVVRFLGG
      481 MIRQ------ ------GERF GA-----VIE AGEANGQLA- ---------- ---MVVRTA-
      541 ---------- ---------- --QG------ ---------- ---------- -----DLLSV
      601 MTIDVADGQ- -VVALRNQLN PDKLQHVG-- ---------Q VGDMFAFLRG EA--------
      661 ---------- ---------- --
//
LOCUS       Bcav_0285       682 aa
DEFINITION  Bcav_0285     682 aa
TITLE       Bcav_0285
ORIGIN

        1 ---------- ---------- ---------- ---------- ---------- ----------
       61 ---------- ---------- ---------- -MSDDPFVTH RSLLFTVAYE MLGSAADAED
      121 VVQETWLRWA DV-----EHG EVRNPRSYLV RVVTRQALNR MRTLARRRED YVGE------
      181 -WLPEPLLTS ---------- ---------- ---------- ---------- -PDVADDVEL
      241 A-ESVSIAML TVLETLGPTE RAVFVLREVF DVP------- ---------- ----------
      301 ---------- -YDEIGEAVG -----RTPA- ---------- ---------- ----TTRQIA
      361 RR-------- ----ARGHVA ---------- ARRPR---IE VD------RA E---QERVLA
      421 RFLTAARTGD LQGLMDVLAP DVVAVADGG- GLIRG----A ARRP---VAG ARRLATALLR
      481 GLGS------ -------VSP ER----LTVT RLWLNGAPG- ---------- ---VRFDVE-
      541 ---------- ---------- ---------- ---------- ---------- ----GEVTVA
      601 LSVTIADGR- -ITQIFGVSN PHKLARLD-- ---------- ---VEEALAR ----------
      661 ---------- ---------- --
//
LOCUS       Bcav_0396       682 aa
DEFINITION  Bcav_0396     682 aa
TITLE       Bcav_0396
ORIGIN

        1 ---------- ---------- ---------- ---------- ---------- -MSVGTAE--
       61 ---------- ---------- ---------- --LADAFEAE RPRLLRVAYR LTGSVADAED
      121 AVQEAWLRLD RAESAA---- -IRDLPAWLT TVVSRICLDR LTSAAARRET YVG-------
      181 NWLPEPVVTA FP-T------ ---------- ---------- ---PGHASAA PDP--LDAVV
      241 ADADARYAAL VILEALPPNQ RVAFVLHDGF GVP------- ---------- ----------
      301 ---------- -FADVADVLG -----TSPA- ---------- ---------- ----NARQLA
      361 AR-------- ----ARAGVA DPP------- --PASDAET- ---------- ----RLRAVE
      421 QLAAALSAGD LDAIVAVLHP DVVARGDSGG TTAT------ ---ALHAVRG SDKVAR----
      481 -FFLGLLDKY GTH------- ---VIT-TAR PVLVNGE--- ---------- --LGFLLAGS
      541 PGDA------ ---------- ---------- ---------- ---------- --THDPIPPR
      601 VMALGVR-DG RIAELYDLAN PAKLRHVRLP DGTRPVPEAD ---------- ----------
      661 ---------- ---------- --
//
LOCUS       Bcav_0399       682 aa
DEFINITION  Bcav_0399     682 aa
TITLE       Bcav_0399
ORIGIN

        1 ---------- ---------- ---------- ---------- ---------- ---MDRT---
       61 ---------- ---------- ---------- ERLARRFEED RPHLRAVAYR LLGSAAEADD
      121 AVQEAWLRLS RSDT-----S DVANLTGWLT TVVGRISLDM LRSRTSRREA -------PLE
      181 AERSDAVD-- HAA------- ---------- ---------- ---------- PDP--EAAAV
      241 QADAVGTALL VVLDQLAPAE RLAFVLHDLF GVP------- ---------- ----------
      301 ---------- -FEDIGPIVG -----RSTT- ---------- ---------- ----ASRQLA
      361 SR-------- ----ARRRVR G---AG---D DAGAEPDPA- ---------- ---RQRQVVE
      421 AFLAASREGD FAGLLALLDP DVVLTADRAA VAAATVNA-- AKGAPELAPE VRGAGA---V
      481 AEAFAGRAA- ---------- -------YAT TALVDGA--- ---------- --WGAVWA--
      541 ---------- ---------- ---------- ---------- ---------- ---SDGAARA
      601 VFAFTVE-RG RIVGIDLVLN QTTVREMDVQ -LVP------ ---------- ----------
      661 ---------- ---------- --
//
LOCUS       Bcav_0418       682 aa
DEFINITION  Bcav_0418     682 aa
TITLE       Bcav_0418
ORIGIN

        1 ---------- ---------- ---------- ---------- ---------- ----------
       61 MTTENGPDQG ---------- --------RR EPNHSTVMGE RRHLLNLAYR LLGTLAEAED
      121 VVQETYARWY AQSPQ--ERD AIRSPGAWLT TVAGRICLDV LGSARARRER YVGEWVPEPL
      181 P-AAGQWSSV GRP------- ---------- ---------- -------AGL GDP--ADRIT
      241 LDESVTMAFL VTLEAMSPAE RVALILHDVF GYS------- ---------- ----------
      301 ---------- -FPEVANIVG -----RTPA- ---------- ---------- ----ACRQLA
      361 SS-------- ----ARRRAR ---------- -AYESPETS- ---------- -TIRHAETVR
      421 AFKRAWVAQD IEALLELLDP DATAIADGGG LAHA------ ---ALDPIEG ADQVAH----
      481 -HYVSIAERT PAN------- ------VTIV ECLVNGQ--- ---------- --PGLSVQ--
      541 ---------- ---------- ---------- ---------- ---------- ---REGAIVT
      601 VLAFDIT-GD RIQHIWAVLN PAKLQRWNDD ADRRPTAGSV PPSTPRASDR ----------
      661 ---------- ---------- --
//
LOCUS       Bcav_3025       682 aa
DEFINITION  Bcav_3025     682 aa
TITLE       Bcav_3025
ORIGIN

        1 ---------- ---------- ---------- ---------- ---------- ---MSAR---
       61 ---------- ---------- ---------C QILAELYDEA RPRLVGVAYA ILGSYAEAED
      121 IVSECWMRLV E-ADAG---Q PVLDVEGWSI VAVSRAAIDV LRSAHHRRES YPG-------
      181 SWLPEPVVD- ---------- ---------- ---------- ---------A ADPDPADRVT
      241 LDDRLRYALL VVLESLSPAE RTAWVLHDLF ELT------- ---------- ----------
      301 ---------- -FADVARVVG -----RSPA- ---------- ---------- ----AVRQLA
      361 AR-------- ----ARRHVA ERAPR----- --FDIAPAE- ---------- ----HRAVVE
      421 RFLAAATGGS LADLVRYLDP DVVLTSDGGG EVSA------ ---VRRPVVG ADRVAR----
      481 -FLVGIAGRV ---------- ---RPDERVV VVSVNGA--- ---------- --PGLAVF--
      541 ---------- ---------- ---------- ---------- ---------- --RAAA-LTD
      601 VIALTVS-GG LVSRVDFVRA PAKLERAWRS GAAS------ ---------- ----------
      661 ---------- ---------- --
//
LOCUS       Bcav_3527       682 aa
DEFINITION  Bcav_3527     682 aa
TITLE       Bcav_3527
ORIGIN

        1 ---------- ---------- ---------- ---------- ---------- ----------
       61 --------MG SPVEHARSGD GADAEGASVR QEDVAVFEAS RDRLEAIAYR LLGSAVEAED
      121 AVQETFLRWE RADR-----N QVRVPEAWLT RVLTNLCLTQ LTSARARREV YVGE------
      181 -WLPEPVLDG D--------- ---------- ---------- ---------- PMLGPADTAE
      241 QRDSVSTAVL MLLERLTPPE RAVYVLREAF AYP------- ---------- ----------
      301 ---------- -HAEIAELLG -----ISEA- ---------- ---------- ----ASQQLL
      361 HR-------- ----AKQRVA TGRS------ ---------- ------RVQV DSATAREVVE
      421 EFLLAAMSGQ TEPLVRLLTD DAMGVGDG-- GGRVP----A RGTP---FVG AVTVARFLRG
      481 LFRPADSKR- ---------- AFFDGRLDLY ASTANGSPA- ---------- ---VVAVAGG
      541 RL-------- ---------- ---------- ---------- ---------- ---------I
      601 GVMSLEVTDT GIASVLSQVN PDKLGRFARA WAESDH---- -----GDPVL VGW-------
      661 ---------- ---------- --
//
LOCUS       Bcav_3667       682 aa
DEFINITION  Bcav_3667     682 aa
TITLE       Bcav_3667
ORIGIN

        1 ---------- ---------- ---------- ---------- ---------- ----------
       61 ---------- ---------M RVRHIDSDRP DPATEAFVAH RNLLFTVAYE MLGSAADAED
      121 VLQETWLKWV GV-----DLA LVRDPRAYLV RITTRQALTR LRSLSRRKES YVGT------
      181 -WLPEPLLTA ---------- ---------- ---------- ---------- -PDAAQDVEL
      241 A-ESVSMAML LVLETLKPTE RAVFVLREVF DLS------- ---------- ----------
      301 ---------- -YDEVAEAVG -----KTPA- ---------- ---------- ----AVRQIA
      361 HR-------- ----ARSHVA ---------- ARRPR---EH VS------PA E---TRAVLA
      421 AFRSALETGD LRRLLDVMAP DVVFLADGG- GVVR-----A ALEP---VVG SDDVGRFLGG
      481 VAER------ -------MG- -------SLR IVEVNGHPA- ---------- ---LLFERD-
      541 ---------- ---------- ---------- ---------- ---------- ----GAVETV
      601 MAVRVERGL- -ISGLYAVRN PAKLSHLG-- ---------- ---QETTLSR ----------
      661 ---------- ---------- --
//
LOCUS       Bcav_4149       682 aa
DEFINITION  Bcav_4149     682 aa
TITLE       Bcav_4149
ORIGIN

        1 ---------- ---------- ---------- ---------- ---------- MTEPGSGE--
       61 ---------- ---------- ---------- -HVAEAFEAQ RPRLVAVAYR MLGSRADAED
      121 AVQEAWLRLA RQDE-----A AIDNLAGWLT TVVGRVCLDV LRSRRSRRE- --TPVGG---
      181 -DLPELVVTE ---------- ---------- ---------- -------DDG -DP--ASEAE
      241 LADSVGLALL VVLDTLGPAE RLAFVLHDMF AMP------- ---------- ----------
      301 ---------- -FEEIATVLG -----RSTA- ---------- ---------- ----ATKMLA
      361 SR-------- ----ARRKLQ GSP------- SPADDRR--- ---------- ---RQRAVVD
      421 AFLAAARDGD FDGLVRVLHP DVVWRTHAP- ---------- --SGEVVVRR GSAALA--RA
      481 VSRGAGLGVT ---------- --------AR RVLVNGE--- ---------- --LGVMAWD-
      541 ---------- ---------- ---------- ---------- ---------- ---AAGQPLG
      601 VMACTVA-GG RIVEVLAVSG RRRLEALDVP RP-------- ---------- ----------
      661 ---------- ---------- --
//
LOCUS       BB3300       682 aa
DEFINITION  BB3300     682 aa
TITLE       BB3300
ORIGIN

        1 ---------- ---------- ---------- ---------- ---------- ----------
       61 ---MSKTAAI TI-------- ---------D TPGADDFEPH RRHLYGLAYR MLGSWSEAED
      121 IVQETWLRWR EIDP-----A TLDNARAFLS RIATRLCLDV LKSAHVRRQV YVGP------
      181 -WLPEPLPDA Q--------- ---------- ---------- ---------- -AYAGAAPGE
      241 IAHDVSVALM LALERLSASE RAAFLLHDVF DVP------- ---------- ----------
      301 ---------- -FAEIAGTLG -----RTEA- ---------- ---------- ----GCRQLA
      361 AR-------- ----ARNRVR ES-------- --RPRFAVE- ---------- -ESEGIRLAR
      421 AFIDAAQHGD VDVLRQLLAD DAVLHSDGG- GKKL-----A FMRP---ILG RANIVRAFAG
      481 LARKGQ---- ---------- --S-DLSSVR IVQLNGMPA- ---------- ----IYGIE-
      541 ---------- ---------- ---------- ---------- ---------- ---RDGLPRT
      601 ISLGVCG--G RIVRVYIMRN PDKLAHLARF TG-------- ---------- ----------
      661 ---------- ---------- --
//
LOCUS       BPP1807       682 aa
DEFINITION  BPP1807     682 aa
TITLE       BPP1807
ORIGIN

        1 ---------- ---------- ---------- ---------- ---------- ----------
       61 ---MSKTAAI TI-------- ---------D TPGADDFEPH RRHLYGLAYR MLGSWSEAED
      121 IVQETWLRWR EIDP-----A TLDNARAFLS RIATRLCLDV LKSARVRRQV YVGP------
      181 -WLPEPLPDA Q--------- ---------- ---------- ---------- -AYAGAAPGE
      241 IAHDVSVALM LALERLSASE RAAFLLHDVF DVP------- ---------- ----------
      301 ---------- -FAEIAGTLG -----RTEA- ---------- ---------- ----GCRQLA
      361 AR-------- ----ARNRVR ES-------- --RPRFAVE- ---------- -ESEGIRLAR
      421 AFIDAAQHGD VDVLRQLLAD DAVLHSDGG- GKKL-----A FMRP---ILG RANIVRAFAG
      481 LARKGQ---- ---------- --S-DLSSVR IVQLNGMPA- ---------- ----IYGIE-
      541 ---------- ---------- ---------- ---------- ---------- ---RDGLPRT
      601 ISLGVCG--G RIVRVYIMRN PDKLAHLARF TG-------- ---------- ----------
      661 ---------- ---------- --
//
LOCUS       BP1191       682 aa
DEFINITION  BP1191     682 aa
TITLE       BP1191
ORIGIN

        1 ---------- ---------- ---------- ---------- ---------- ----------
       61 ---MSKTAAI TI-------- ---------D TPGADDFEPH RRHLYGLAYR MLGSWSEAED
      121 IVQETWLRWR EIDP-----A TLDNARAFLS RIATRLCLDV LKSARVRRQV YVGP------
      181 -WLPEPLPDA Q--------- ---------- ---------- ---------- -AYAGAAPGE
      241 IAHDVSVALM LALERLSASE RAAFLLHDVF DVP------- ---------- ----------
      301 ---------- -FAEIAGTLG -----RTEA- ---------- ---------- ----GCRQLA
      361 AR-------- ----ARNRVR ES-------- --RPRFAVE- ---------- -ESEGIRLAR
      421 AFIDAAQHGD VDILRQLLAD DAVLHSDGG- GKKL-----A FMRP---IQG RANIVRAFAG
      481 LARKGQ---- ---------- --S-DLSSVR IVQLNGMPA- ---------- ----IYGIE-
      541 ---------- ---------- ---------- ---------- ---------- ---RDGLPRT
      601 ISLGVCG--G RIVRVYIMRN PDKLAHLARF TG-------- ---------- ----------
      661 ---------- ---------- --
//
LOCUS       Bfae_02430       682 aa
DEFINITION  Bfae_02430     682 aa
TITLE       Bfae_02430
ORIGIN

        1 ---------- ---------- ---------- ---------- ---------- ---MEAPAPH
       61 PPHSPTPPRH ---------- --------DP DELARDLERE RPRLVALATR VLGDPDEAQD
      121 IVQQAWLRLA AA------DR DIENLPAWLT TVTTRLCLDR LRRRTAVPEA EIAL------
      181 -----EAAAP ---------- ---------- ---------- ---------- -DP--AEDVA
      241 LADTVGAALQ LVLERLSPNE RVAFVMHDSF GVE------- ---------- ----------
      301 ---------- -FSTIAAALG -----TTAQ- ---------- ---------- ----NARKLA
      361 SR-------- ----ARAKVA QPR------- PEDALAD--- ---------- -----WEVVD
      421 AFMAAARGGD FTRLVQLLAP DAVVRADADA IATG------ ---TPEAIEG REDIASF---
      481 ---FNGAAH- ---------- -------AAL PVSVDGR--- ---------- --PGSAWY--
      541 ---------- ---------- ---------- ---------- ---------- ---HRGQARV
      601 LFDFMV-TGG CVARIDFRAA PEVIAQVVRR DGAAPR---- ---------- ----------
      661 ---------- ---------- --
//
LOCUS       blr7812       682 aa
DEFINITION  blr7812     682 aa
TITLE       blr7812
ORIGIN

        1 ---------- ---------- ---------- ---------- ---------- ---MTQKNFE
       61 E--------- ---------- ---------- DFLSQQFEAN RDHLRAVAYR MLGSRGEIDD
      121 AVQEAWLRLS RSDT-----S DVANLRGWLT TVVARICLDM LRARKSRRED -------PMG
      181 PHVPEPVDET RER------- ---------- ---------- ---------- -------EAE
      241 MADSVGAALL IVLETLQPAE RLAFVLHDMF AVP------- ---------- ----------
      301 ---------- -FEEIAPIVG -----RSVD- ---------- ---------- ----ASRQLA
      361 SR-------- ----ARRRVQ GAP------- --VPETDLS- ---------- ---RQRKIVD
      421 AFLAASREGN FEGLLAVLDP DVVFRADQAA VRLG------ ---TLPEIRG ADAVA-----
      481 -KLYKGRAQ- ---------- -------AAR TALVDGE--- ---------- --IGVAVI--
      541 ---------- ---------- ---------- ---------- ---------- ---LGGQLRI
      601 ALRVTFSGD- RIAAIEAVAD AEAIASLEVE VLER------ ---------- ----------
      661 ---------- ---------- --
//
LOCUS       BBR47_10210       682 aa
DEFINITION  BBR47_10210     682 aa
TITLE       BBR47_10210
ORIGIN

        1 ---------- ---------- ---------- ---------- ---------- ----------
       61 ---------- ---------- --------MT VHMEDVYREY KSLLFSLAYR MTGSVTEAED
      121 IVQDTFLALA GTEI-----Q DIHHVKSYLC KAVTNRCLDV LKSARWKREQ YVGE------
      181 -WLPEPMLDA S--------- ---------- ---------- ---------- ETNDPLQTVI
      241 AEEAVSYGLL VLLEKLPSTL RAVFVLRTAL DYE------- ---------- ----------
      301 ---------- -YSEIAAMLG -----MTEV- ---------- ---------- ----NCRKKF
      361 SL-------- ----ARKKLA EAGY------ ---------- -QAI----VP QPSRTSSLVE
      421 QLMQAISKSD AKSLIGLLTK DAVFVSDGG- GKVR-----A AIHP---IFS DERITAFWMG
      481 VWPRWA---- ---------- ----SHATMQ IRSINGQDG- ---------- ---IAVYSEG
      541 QLKT------ ---------- ---------- ---------- ---------- ---------I
      601 MQITMNEEDR IAR-LYMMVN PDKLAHLQKE ---------- -----NG--- ----------
      661 ---------- ---------- --
//
LOCUS       BlinB_010200011731       682 aa
DEFINITION  BlinB_010200011731     682 aa
TITLE       BlinB_010200011731
ORIGIN

        1 ---------- ---------- ---------- ---------- ---------- --------MI
       61 AMVPRDSHTE ---------- --------SA RSFLEVVQGE RLRLLSVAYN LLGSASDAED
      121 AVQEAYLRWY RQPPS--ERN AIKTPGAWLT KVVTRICLDQ LRSARKRREV YVGEWLPEPI
      181 P-AFDVRVAE PSGTT----- ---------- ---------- ---------S ADP--ADRIS
      241 LDESVSMALL IVLDKMSPAE RVSFVLHDVF QYS------- ---------- ----------
      301 ---------- -FAEIAEIVG -----RTPH- ---------- ---------- ----ACRQLA
      361 SS-------- ----ARKRAK ---------- -SATSGRVE- ---------- -QDEHRRVNQ
      421 AFKEAWQQGS LTKLLNVLDP SVTAVTDGGG IVSA------ ---AIDPMVG AEQVAA----
      481 -FFKAVMIK- QPD------- ------LIVS EAVVNYQ--- ---------- --PGLIGS--
      541 ---------- ---------- ---------- ---------- ---------- ---SHGRVIA
      601 VVATQIT-GT RISNIWAVRN PEKLHLWHNE LSEGEPHVLR IA-------- ----------
      661 ---------- ---------- --
//
LOCUS       BlinB_010200011741       682 aa
DEFINITION  BlinB_010200011741     682 aa
TITLE       BlinB_010200011741
ORIGIN

        1 ---------- ---------- ---------- ---------- ---------- ---------M
       61 PDATESAVTE ---------- --------PP -SLGDAVE-E RSILLGLCYR LLGSLSDAED
      121 AVQDTYIRWY RLEDS--ARE DVRSPRAWLI TTASRICFDL LGSARVRREL YVGEWLPEPI
      181 P-DPSAWTS- SSSQA----- ---------- ---------- ---------S IDP--ADRVS
      241 MDESVSMALL VVLESMTPAE RVAFVLHDVF RFT------- ---------- ----------
      301 ---------- -FAEVAEIVG -----RSPV- ---------- ---------- ----ACRQLA
      361 SS-------- ----ARKRIR ---------- -DSRQIAVP- ---------- -SEEHAAVVR
      421 SFKNAWSEGD IGGLIELLDP NVTAVTDGGG LVSA------ ---ALEPLYG PEAVAR----
      481 -FFIGAFGR- QPG------- ------LHIE EQVVNGE--- ---------- --AGLVAT--
      541 ---------- ---------- ---------- ---------- ---------- ---SEGKIVA
      601 VISVNVS-SG MVDHIWAVRN PEKLAAWE-- ---------- ---------- ----------
      661 ---------- ---------- --
//
LOCUS       Bamb_0012       682 aa
DEFINITION  Bamb_0012     682 aa
TITLE       Bamb_0012
ORIGIN

        1 ---------- ---------- ---------- ---------- ---------- ----------
       61 ---MTSVDPA TGNAED---- ---------R ADAAASFDPL RRTLIRVAYR MLGSVADAED
      121 IVQEAFIRWM DVDR-----T EVRVPEAFLR RMVMRMCLDQ LKSARHQRET YIGP------
      181 -WLPEPVVEQ ---------- ---------- ---------- ---------- ---------D
      241 EQEDVTLPLM LALERLSPLE RAAFLLHDVF GLE------- ---------- ----------
      301 ---------- -FDEIATTIQ -----RDPA- ---------- ---------- ----ACRQLA
      361 AR-------- ----ARTHVR EA-------- --RPRFHVE- ---------- -KQRGIELAE
      421 AFFAASRSGD MRALGAMLAE DVSLHSDGG- GKRA-----A AGKP---VFG FERVMKVHEY
      481 LAELFA---- ---------- --THASKLVR AGFINGLPG- ---------- ----FVTLE-
      541 ---------- ---------- ---------- ---------- ---------- ---ADGELQT
      601 TALDIDD--G KIVAIYVVRN PDKLKHLH-- ---------- ---------- ----------
      661 ---------- ---------- --
//
LOCUS       Bcen_0051       682 aa
DEFINITION  Bcen_0051     682 aa
TITLE       Bcen_0051
ORIGIN

        1 ---------- ---------- ---------- ---------- ---------- ----------
       61 ---MPNLDPA SRRAEE---- ---------Q ADAAASFDPL RRTLIRVAYR MLGSVADAED
      121 MVQEAFIRWM DVDR-----T EIRVPEAFLR RMVMRMCLDQ LKSARHQRET YIGP------
      181 -WLPEPVVEE ---------- ---------- ---------- ---------- ---------D
      241 EPDDVTLPLL LALERLSPLE RAAFLLHDVF GLE------- ---------- ----------
      301 ---------- -FDEVATTIQ -----RDPA- ---------- ---------- ----ACRQLA
      361 AR-------- ----ARTHVR DA-------- --RPRFHVE- ---------- -KQRGIELAE
      421 AFFAASRSGD MRALGAMLAE DVSLHSDGG- GKRT-----A AGKP---VFG FELVMRVHAY
      481 LAELFA---- ---------- --THASKLVR AGFINGLPG- ---------- ----FITLE-
      541 ---------- ---------- ---------- ---------- ---------- ---ADGELQT
      601 TALEIDD--G KIVAIYVVRN PDKLKHLH-- ---------- ---------- ----------
      661 ---------- ---------- --
//
LOCUS       Bcen_5259       682 aa
DEFINITION  Bcen_5259     682 aa
TITLE       Bcen_5259
ORIGIN

        1 ---------- ---------- ---------- ---------- ---------- ----------
       61 ---------- ---------- --------MT TDDARTFHAL RPRLQKIAYR MLGSVADAED
      121 IVQDVWLRWH DAAR-----D DIENAEAWLV AVTTRTSIDR LRAAKLRREH YTGI------
      181 -WLPEPELGE S--------- ---------- ---------- ---------- -PATPEEMTE
      241 RANDVSVAYL LLLERLTPEA RAAFLLHEIF EFD------- ---------- ----------
      301 ---------- -YDRIADAIG -----KSEA- ---------- ---------- ----ACRQLV
      361 SR-------- ----ARARLR DDT------- --QPRHA--- ---------V PHETHRRLLQ
      421 TFTHALAHGD FPSIQALLAE DAMLIGDGG- GHVQ-----S FPKP---MVG GRRIAQLFYA
      481 TWLRCGS--- ---------- --GVE---MR PVVLNGQWA- ---------- ----MLRFI-
      541 ---------- ---------- ---------- ---------- ---------- ---DGQLEAA
      601 MSFETDG--T RIGRILVQRN PDKLARIAAA CTAG------ ---------- ----------
      661 ---------- ---------- --
//
LOCUS       BMA1899       682 aa
DEFINITION  BMA1899     682 aa
TITLE       BMA1899
ORIGIN

        1 ---------- ---------- ---------- ---------- ---------- ----------
       61 ---------- MVFQAAFQAH PKNMTETSRP APSDEPFAAL RPRLFSIAYR MLGTRADAED
      121 VLQDAWLRWH QAER-----D TLDSPEAWLV TVVTRLSIDR LRAAKAQRDA YVGW------
      181 -WLPEPLVDI D--------- ---------- ---------- ---------- -ERTPEAAAE
      241 FADDLSVALL WVLERLSPEE RAAFLLRQAF ERD------- ---------- ----------
      301 ---------- -YAEIAQLLD -----KSEA- ---------- ---------- ----ACRQLV
      361 HR-------- ----ASTRVQ QE-------- --HRRFD--- ---------V SRERHRQLVE
      421 RFARAAASGE RNAIRALLAD DVELVGDGG- GKVP-----S FFKV---LRG ALRIANLYWA
      481 VGRRHAG--- ---------- --QIE---YR LAQINGEPG- ---------- ----LLRFI-
      541 ---------- ---------- ---------- ---------- ---------- ---DGRIESA
      601 QAFATDG--A RIVAIYAVRN PDKLAHIPNR PA-------- ---------- ----------
      661 ---------- ---------- --
//
LOCUS       BMULJ_00050       682 aa
DEFINITION  BMULJ_00050     682 aa
TITLE       BMULJ_00050
ORIGIN

        1 ---------- ---------- ---------- ---------- ---------- ----------
       61 ---MTNVDPA DT-------- ---------M ADAAASFDPL RRMLIRVAYR MLGSVADAED
      121 VVQDAFIRWM DVDR-----T GIRVPEAFLR RMVMRLCLDH LKSARHRRET YVGP------
      181 -WLPEPVVDE ---------- ---------- ---------- ---------- ---------D
      241 EQEDVTLPLM LALERLSPLE RAAFLLHDVF GLE------- ---------- ----------
      301 ---------- -FDEVAATIQ -----REPA- ---------- ---------- ----ACRQLA
      361 AR-------- ----ARTHVR EA-------- --RPRFRVD- ---------- -KQRGIELAE
      421 AFFAASRSGD MRTLGAMLAE DVSLHSDGG- GKRT-----A AAKP---VFG FERVMKVHTH
      481 LAELFA---- ---------- --TQASMLVR AGFINGLPG- ---------- ----FVTRE-
      541 ---------- ---------- ---------- ---------- ---------- ---ADGELQT
      601 TALEIED--G KIVAIYVVRN PDKLKHLH-- ---------- ---------- ----------
      661 ---------- ---------- --
//
LOCUS       Bphy_0545       682 aa
DEFINITION  Bphy_0545     682 aa
TITLE       Bphy_0545
ORIGIN

        1 ---------- ---------- ---------- ---------- ---------- ----------
       61 ------MEQM HREKRA---- ---------- -----EFEAV RAKLFALVYR MLGSRAEAED
      121 VVQDAWLKWH VADA-----S KLRSSGAWLT TITTRLAIDR LRHLQIERAT RSGG------
      181 -WMPDPWI-E G--------- ---------- ---------- ---------- LAPSAEDLAL
      241 RAVQMSYGVM LLLERLKPEE RAAFVLHEAF ECD------- ---------- ----------
      301 ---------- -YAEIAKILA -----KTPA- ---------- ---------- ----NCRQMV
      361 HR-------- ----AKERLQ RQGVP----- ---------- ------AKRA DPAAHARIVE
      421 RLRAAMEAQD RVGLVRLFCD VPSVISDAP- ETVDA----V A--------- ---TADQIAT
      481 TLSMRGPGD- ---------- -------QME TVSMNGMSA- ---------- ---VAWMRNG
      541 EVDALLDISI G--------- ---------- ---------- ---------- -----EDERI
      601 VALRIVTGAL RLAPATRVFG RAAIMRLLQP VSSQAAS-VT MRGHFPVDID A---------
      661 ---------- ---------- --
//
LOCUS       Bphy_6641       682 aa
DEFINITION  Bphy_6641     682 aa
TITLE       Bphy_6641
ORIGIN

        1 ---------- ---------- ---------- ---------- ---------- ----------
       61 ---------- ---------- ---------M DADALAFDQL RSRLQKIAYR MLGSVAEAED
      121 IVQDVWLRWH SADR-----T SIDNAEAWLV SVTTRMSIDR LRAAKVEREH YAGI------
      181 -WLPEPEITD S--------- ---------- ---------- ---------- -PVTPEEVTE
      241 RADDVSVAFL MLLERLTPEA RAAFLLREVF DAD------- ---------- ----------
      301 ---------- -YDEVADAIG -----KTQA- ---------- ---------- ----ACRQLV
      361 SR-------- ----AKAQLR DE-------- --RPRRA--- ---------V PRETHRQLLQ
      421 SFAQALERAD FHAISAFLAE DAILIGDGG- GKVT-----S LPKP---VVG GRRIAQLFYA
      481 ALRRYPG--- ---------- --GVH---IR LVTLNGRPA- ---------- ----FLRYI-
      541 ---------- ---------- ---------- ---------- ---------- ---EGQLESA
      601 QSFETDG--E RIVEIHVQRN PDKLARIAAA YGAL------ ---------- ----------
      661 ---------- ---------- --
//
LOCUS       Bphyt_2345       682 aa
DEFINITION  Bphyt_2345     682 aa
TITLE       Bphyt_2345
ORIGIN

        1 ---------- ---------- ---------- ---------- ---------- ----------
       61 ---------- ---------- ---------M DDDVLAFNGL RPRLQKIAYR MLGSVAEAED
      121 IVQDVWLRWH ATAR-----E AIDNAEAWLV AVTTRMSIDR LRAAKIQREH YAGI------
      181 -WLPEPEMTE F--------- ---------- ---------- ---------- -PATPEEATE
      241 RADDVSVAFL VLLERLTPDA RAAFLLREVF DAD------- ---------- ----------
      301 ---------- -YDEVARAIG -----KTEA- ---------- ---------- ----ACRQLV
      361 SR-------- ----AKAQLR DD-------- --RPRSE--- ---------V PRETHLRLLR
      421 TFVQALQRGD FHAINALLAE DAKLIGDGG- GKVQ-----S FPEP---MAG GQRIAQLFYA
      481 SHRRYGD--- ---------- --ELS---VK LVMLNGQWA- ---------- ----LLRFI-
      541 ---------- ---------- ---------- ---------- ---------- ---EGELESA
      601 QSFETDG--E RIVRIHVQRN PDKLARIAAA HANG------ ---------- ----------
      661 ---------- ---------- --
//
LOCUS       Bphyt_3189       682 aa
DEFINITION  Bphyt_3189     682 aa
TITLE       Bphyt_3189
ORIGIN

        1 ---------- ---------- ---------- ---------- ---------- ----------
       61 ------MTEQ GIDKAS---- ---------- -----SFEAA RARLLALAYR MLGSRAEAED
      121 VVQDVGLKWH LADT-----Q ELQVPAAWLT TITTRVAIDR LRRVQRERAS QAAG------
      181 -WLPELWL-D E--------- ---------- ---------- ---------- VAPSAEELAL
      241 RAAEMSYGVM LLLERLKPDE RAAFVLHEAF DCD------- ---------- ----------
      301 ---------- -YAEIAAILE -----RTPA- ---------- ---------- ----ACRQIV
      361 HR-------- ----AKARVQ RAGAP----- ---------- ------IEPP DPAAHARIVE
      421 RLRTVLEAQD RVGLLQLFSD APEVVSDAP- VCAAV----S R--------C EPAAAGWMDA
      481 VTSLVEHAS- ---------- -------NAE TVSVAGTLC- ---------- ---IALLFEG
      541 DVVGVLDVST NNLG------ ---------- ---------- ---------- ----DGSTKI
      601 VSMRVVTSTA RLQATNSMLG RAAVRQLLAR IQQRAMSSVA VGGDFPVDVY A---------
      661 ---------- ---------- --
//
LOCUS       BURPS1106A_1221       682 aa
DEFINITION  BURPS1106A_1221     682 aa
TITLE       BURPS1106A_1221
ORIGIN

        1 ---------- ---------- ---------- ---------- ---------- ----------
       61 ---------- MVFQAAFQAH PKNMTETSRP APSDEPFAAL RPRLFSIAYR MLGTRADAED
      121 VLQDAWLRWH QAER-----D TLDSPEAWLV TVVTRLSIDR LRAAKAQRDA YVGW------
      181 -WLPEPLVDI D--------- ---------- ---------- ---------- -ERTPEAAAE
      241 FADDLSVALL WVLERLSPEE RAAFLLRQAF ERD------- ---------- ----------
      301 ---------- -YAEIAQLLD -----KSEA- ---------- ---------- ----ACRQLV
      361 HR-------- ----ASTRVQ QE-------- --HRRFD--- ---------V SRERHRQLVE
      421 RFARAAASGE RNAIRALLAD DVELVGDGG- GKVP-----S FFKV---LRG ALRIANLYWA
      481 VGRRHAG--- ---------- --QIE---YR LAQINGEPG- ---------- ----LLRFI-
      541 ---------- ---------- ---------- ---------- ---------- ---DGRIESA
      601 QAFATDG--A RIVAIYAVRN PDKLAHIPNR PA-------- ---------- ----------
      661 ---------- ---------- --
//
LOCUS       Bcep18194_A3204       682 aa
DEFINITION  Bcep18194_A3204     682 aa
TITLE       Bcep18194_A3204
ORIGIN

        1 ---------- ---------- ---------- ---------- ---------- ----------
       61 ---MPNLDPA KGSAEE---- ---------R ADAAASFDPL RRTLIRVAYR MLGSVADAED
      121 MVQEAFIRWM DVDR-----T EVRIPEAFLR RMVMRMCLDQ LKSARHQRET YIGP------
      181 -WLPEPVVEE ---------- ---------- ---------- ---------- ---------D
      241 EQEDVTLPLM LALERLSPLE RAAFLLHDVF GLE------- ---------- ----------
      301 ---------- -FDEVATTIQ -----RDPA- ---------- ---------- ----ACRQLA
      361 AR-------- ----ARTHVR EA-------- --RPRFHVE- ---------- -KQRGIELAE
      421 AFFAASRSGD MRALGAMLAE DVSLHSDGG- GKRT-----A AGKP---VFG FELVMKVHAY
      481 LAELFT---- ---------- --THASKLVR AGFINGLPG- ---------- ----FVTEE-
      541 ---------- ---------- ---------- ---------- ---------- ---SDGELQT
      601 TALEIED--G KIVAIYVVRN PDKLKHLH-- ---------- ---------- ----------
      661 ---------- ---------- --
//
LOCUS       Bcep18194_B0094       682 aa
DEFINITION  Bcep18194_B0094     682 aa
TITLE       Bcep18194_B0094
ORIGIN

        1 ---------- ---------- ---------- ---------- ---------- ----------
       61 ---------- ---------- ---------M TDDAQTFRAL RPRLQKIAYR MLGSVADAED
      121 IVQDVWLRWH EAAR-----D SIENTEAWLV SVTTRTSIDR LRAAKIRREH YTGI------
      181 -WLPEPEFGE S--------- ---------- ---------- ---------- -PATPEEMTE
      241 RADDVSVAYL LLLERLTPEA RAAFLLREVF DAD------- ---------- ----------
      301 ---------- -YDEIADAIG -----KSEA- ---------- ---------- ----ACRQLV
      361 SR-------- ----AKAQLR DDD------- --RPRHI--- ---------V PRETHRQLLQ
      421 TFSHALAQGD FPSIQALLAE DAMLIGDGG- GKVQ-----S FPKP---MVG GRRIAQLFYA
      481 TWLRCGS--- ---------- --GVE---MR PVVLNDEWA- ---------- ----MLRFI-
      541 ---------- ---------- ---------- ---------- ---------- ---AGQLESA
      601 MAFETDG--T RIVRILVQRN PDKLARIAAV CGAG------ ---------- ----------
      661 ---------- ---------- --
//
LOCUS       BthaA_010200011246       682 aa
DEFINITION  BthaA_010200011246     682 aa
TITLE       BthaA_010200011246
ORIGIN

        1 ---------- ---------- ---------- ---------- ---------- ----------
       61 ---------- ---------- ---MTETSRP TPSDEPFAAL RPRLFSIAYR MLGTRADAED
      121 VLQDAWLRWH QADR-----D ALDSPEAWLV TVVTRLSIDR LRAAKAQRDT YVGW------
      181 -WLPEPLVDV D--------- ---------- ---------- ---------- -ERTPETAAE
      241 FADDLSVALL WVLERLSPEE RAAFLLRQAF ERD------- ---------- ----------
      301 ---------- -YAEIAQLLD -----KSEA- ---------- ---------- ----ACRQLV
      361 HR-------- ----ASTRVQ QE-------- --HRRFD--- ---------V SRDRHRQLVE
      421 RFAQASASGE RSAIQALLAD DVELVGDGG- GKVP-----S FFKV---LRG ALRIANLYWV
      481 VGRRHAG--- ---------- --RIE---YR LAQINGEPG- ---------- ----LLRFI-
      541 ---------- ---------- ---------- ---------- ---------- ---DGQIESA
      601 QAFVTDG--A RIVAIYAVRN PDKLAHIPAR HA-------- ---------- ----------
      661 ---------- ---------- --
//
LOCUS       BTH_I0997       682 aa
DEFINITION  BTH_I0997     682 aa
TITLE       BTH_I0997
ORIGIN

        1 ---------- ---------- ---------- ------MRSP RAAGFGCRGA RCCHKHVACF
       61 VLIVRTVSYS SRPSSTLSSQ PENMTETSRP TPSDEPFAAL RPRLFSIAYR MLGTRADAED
      121 VLQDAWLRWH QADR-----D ALDSPEAWLV TVVTRLSIDR LRAAKAQRDT YVGW------
      181 -WLPEPLVDV D--------- ---------- ---------- ---------- -ERTPETAAE
      241 FADDLSVALL WVLERLSPEE RAAFLLRQAF ERD------- ---------- ----------
      301 ---------- -YAEIAQLLD -----KSEA- ---------- ---------- ----ACRQLV
      361 HR-------- ----ASTRVQ QE-------- --HRRFD--- ---------V SRDRHRQLVE
      421 RFAQASASGE RSAIQALLAD DVELVGDGG- GKVP-----S FFKV---LRG ALRIANLYWV
      481 VGRRHAG--- ---------- --RIE---YR LAQINGEPG- ---------- ----LLRFI-
      541 ---------- ---------- ---------- ---------- ---------- ---DGQIESA
      601 QAFVTDG--A RIVAIYAVRN PDKLAHIPAR HA-------- ---------- ----------
      661 ---------- ---------- --
//
LOCUS       Bcep1808_0029       682 aa
DEFINITION  Bcep1808_0029     682 aa
TITLE       Bcep1808_0029
ORIGIN

        1 ---------- ---------- ---------- ---------- ---------- ----------
       61 ---MTNVDPS AG-------- ---------G DDAATSFDPL RRTLIRVAYR MLGSVADAED
      121 VVQDAFIRWM DVDR-----A DVRVPEAFLR RMVTRMCIDQ LKSARHQRET YIGP------
      181 -WLPEPIVDE ---------- ---------- ---------- ---------- ---------D
      241 VQEDVTLPLL LALERLSPLE RAAFLLHDVF GLE------- ---------- ----------
      301 ---------- -FDEIATTIQ -----REPA- ---------- ---------- ----ACRQLA
      361 AR-------- ----ARAHVR EA-------- --RPRFHVE- ---------- -KQRGIELAE
      421 AFFAASRSGD MRALGALLAE DVSLHSDGG- GKRS-----A AGKP---VFG FDRVMKVHAF
      481 LARLFA---- ---------- --THASKLVR AGFINGLPG- ---------- ----FVTLE-
      541 ---------- ---------- ---------- ---------- ---------- ---ADGELQT
      601 TALEVDD--G KIVAIYVVRN PDKLKHLH-- ---------- ---------- ----------
      661 ---------- ---------- --
//
LOCUS       Bxe_A0777       682 aa
DEFINITION  Bxe_A0777     682 aa
TITLE       Bxe_A0777
ORIGIN

        1 ---------- ---------- ---------- ---------- ---------- ----------
       61 ------MTEQ AIEKAS---- ---------- -----SFEAV RARLLALAYR MLGSRAEAED
      121 VVQDVGLKWH LADT-----Q EVQTPAAWLT TITTRAAIDR LRHVQRERAS QATG------
      181 -WLPEPWL-D E--------- ---------- ---------- ---------- VAPSAEELAL
      241 RAAEMSYGVM LLLERLKPDE RAAFVLHEAF DCD------- ---------- ----------
      301 ---------- -YAEVAAILE -----RTPA- ---------- ---------- ----ACRQIV
      361 HR-------- ----AKARLQ RAGAP----- ---------- ------VERP DPAAHARIVE
      421 RLRTALEAQD RAGLLRLFSD APEVVSDAP- LCTPV----S TPVSTPVSTP EPAMAGWMDT
      481 VTSLVEHAS- ---------- -------NAE TVSVAGTLC- ---------- ---VALLFEG
      541 EVIGVLDIST NSFA------ ---------- ---------- ---------- ----DGSAKI
      601 VAMRVVTSSA RLRATNRMLG RAAVRQLLAR IQQSAVTSIP VGRDFPVDVH A---------
      661 ---------- ---------- --
//
LOCUS       Acid345_3512       682 aa
DEFINITION  Acid345_3512     682 aa
TITLE       Acid345_3512
ORIGIN

        1 ---------- ---------- ---------- ---------- ---------- ---MDEK---
       61 ---------- ---------- ---------- KFLAERFEEN RSHLRAVAYR MLGSATEAED
      121 AVQEAWLRLN RADT-----Q QVNNLNAWLT TVVARVCLDT LRSRKARREE -------ALD
      181 TEVTEPVAST QKRNN----- ---------- ---------- ---------- --P--EQEAM
      241 LADSVGIALL VVLDRLSPAE RLAFVLHDLF GQS------- ---------- ----------
      301 ---------- -FEEVAAVLD -----KTPA- ---------- ---------- ----AVRQLA
      361 SR-------- ----ARRRVQ GPP------- -AIERNVLN- ---------- ---AHRRVVD
      421 AFLTALRARD FEGLVSVLDP NVVVRIDKFS ATGG------ ---KDIEIRG AETWARG---
      481 AIQFAEGAR- ---------- -------LAR TVLVDGE--- ---------- --VGVVMA--
      541 ---------- ---------- ---------- ---------- ---------- ---PRGKLFR
      601 AVRLSISDEG RIREVEIIGE KERLAVMDVQ LLPE------ ---------- ----------
      661 ---------- ---------- --
//
LOCUS       Acid_3603       682 aa
DEFINITION  Acid_3603     682 aa
TITLE       Acid_3603
ORIGIN

        1 ---------- ---------- ---------- ---------- ---------- ----------
       61 ---------- ---------- ---------M SNPAASFEPY RRRLLGLAYR MLGSMADGED
      121 AVQETYLRWH AADR-----G KVSDPRAFLM TTTARICLDM LTSARARREE YVGP------
      181 -WLPEPVVDT A--------- ---------- ---------- ---------- -TLAPDSRTE
      241 LAEDLSIALL LTLDRLSPLE RAAFLLHDVF DFS------- ---------- ----------
      301 ---------- -FTEVAATLE -----RSEA- ---------- ---------- ----ACRQLA
      361 AR-------- ----ARSHVR EI-------- --RPRGAVAA PPRSA----E IDARHEQLML
      421 AFVAATRSGD LNALTNLLAG DVRIVTDGG- GKVA-----A ALNV---LEG ADRAARFLVG
      481 ATRKG----- ---------- --WRDDFTLR FATINGLPG- ---------- ----VILDG-
      541 ---------- ---------- ---------- ---------- ---------- ---PEGPVQT
      601 TAFQIED--A VIRALYVVRN PDKLRHLSAG ---------- ---------- ----------
      661 ---------- ---------- --
//
LOCUS       Caci_0633       682 aa
DEFINITION  Caci_0633     682 aa
TITLE       Caci_0633
ORIGIN

        1 ---------- ---------- ---------- ---------- ---------- --MESTEW--
       61 ---------- ---------- ---------- --LAERFEEN RRHLRAVAFR MLGSLSEADD
      121 AVQESWLRLS RQREE--RLT AIDNLTGWLT TVVARVALTM LKTR-SREES LDAV-----H
      181 IP--EPIISP ---------- ---------- ---------- -------EDG LDP--EHEAL
      241 LADSVGLALL VVLETLQPAE RLAFVLHDMF AVP------- ---------- ----------
      301 ---------- -FEDIAVIVD -----KSPA- ---------- ---------- ----AARQLA
      361 SR-------- ----ARRRVQ GA-------- DAVPDPDLG- ---------- ---RQRAVVK
      421 AFTAASRGGD LAALVAVLDP DVVLRADYG- ---S------ LPAGLKLLRG AEAVAK--QA
      481 LM-FAQFAA- ---------- -------HAH PALVNGA--- ---------- --PGRVTI--
      541 ---------- ---------- ---------- ---------- ---------- ---VDGKPAA
      601 VMGFTVV-DD RIKEINILAD PERLSELDLT IFEA------ ---------- ----------
      661 ---------- ---------- --
//
LOCUS       Caci_2097       682 aa
DEFINITION  Caci_2097     682 aa
TITLE       Caci_2097
ORIGIN

        1 ---------- ---------- ---------- ---------- ---------- ----------
       61 ---------- --------MH AVTGSDRDDL DQAAAVFMSV RPRLFGIGYR MLGSATDAED
      121 LVQEVWLRWQ THDR-----S EITNPGAFLA TAMTRLAINE LQSARKRRET YVGP------
      181 -WLPEP---V D--------- ---------- ---------- ---------- TSADPYLGAE
      241 RGEALEFAAL LLMEKLTPNE RAAYILREAF DYS------- ---------- ----------
      301 ---------- -YAEIADIVQ -----STEP- ---------- ---------- ----AVRQSV
      361 SR-------- ----ARKHMT RDRH------ ---------- -------API AAAAQRELLT
      421 TFLDAARTGD MAALEQLLAA DVTSLADGD- GRRQ-----V ARRA---VVG APWVAKFLAA
      481 MS-WFWEGI- ---------- -------ETR FTTMNGQTC- ---------- ---AVLLSGG
      541 TV-------- ---------- ---------- ---------- ---------- ---------Y
      601 GVLAVTASQD GIDQVLWMVN PAKNAQVPVP A--------- ---------- ----------
      661 ---------- ---------- --
//
LOCUS       Caci_2477       682 aa
DEFINITION  Caci_2477     682 aa
TITLE       Caci_2477
ORIGIN

        1 ---------- ---------- ---------- ---------- ---------- ----------
       61 MSSE------ ---------- ---------- -PGLTAVVSE RRHLLNLAYR LLGSLADAED
      121 VVQETYVRWY ALSRA--QQA EIAAPAAWLT TVASRICLDQ LGSARARRER YVGQWIPEPL
      181 P-GRSAWVSV G--------- ---------- ---------- -------SDP GDP--ADRIT
      241 LDESVTMAFL VVLDAMTPAE RVAFVLHDVF RYP------- ---------- ----------
      301 ---------- -FAEVGEIVG -----RSAA- ---------- ---------- ----ACRQLA
      361 TS-------- ----ARRRVE ---------- -TATGVVTS- ---------- ---PDAGVVR
      421 AFQRAWSAGD IEGLLAVLAP DAVATGDGGG VVHA------ ---APEPVIG REAVAR----
      481 -FFAERSG-T PG-------- ------MELA EVEVNGQ--- ---------- --PGLAAR--
      541 ---------- ---------- ---------- ---------- ---------- ---VDGATVS
      601 VLAFAIE-QG RISRVWAVLN PEKLQGWVGA VAE------- ---------- ----------
      661 ---------- ---------- --
//
LOCUS       Caci_5642       682 aa
DEFINITION  Caci_5642     682 aa
TITLE       Caci_5642
ORIGIN

        1 ---------- ---------- ---------- ---------- ---------- ---MTDA---
       61 ---------- ---------- ---------- DQLAQFFQTQ RPHLKAVAYR MLGSLAEADD
      121 AVQEAYLRLN RSDV-----A EVENLAGWLT TVTGRVCLDV LRARRNHGEE DLEG---PAG
      181 VEAVEATER- DAM------- ---------- ---------- ---------- ADP--ELAAE
      241 LSDSVGLALL VVMDTLSPAE RLSFVLHDMF AVP------- ---------- ----------
      301 ---------- -FEEISPIVG -----KSPA- ---------- ---------- ----AVRQLA
      361 SR-------- ----ARRRVQ G--------Q GEASDADRG- ---------- ---RQREVVS
      421 AFLKASRGGD FAGLLKLLDP DVVLRGDPTA VAFG------ ------ATAE VRGAGG---V
      481 AKQFSGRAQ- ---------- -------AAQ LALIDGT--- ---------- --PSLIWA--
      541 ---------- ---------- ---------- ---------- ---------- ---VAGTPKV
      601 VFDFTIV-NG RIAAIEMLAN SSLLGELAVE IVARVGE--- ---------- ----------
      661 ---------- ---------- --
//
LOCUS       Caci_6508       682 aa
DEFINITION  Caci_6508     682 aa
TITLE       Caci_6508
ORIGIN

        1 ---------- ---------- ---------- ---------- ---------- ----------
       61 ---------- ---------- ---------M DRAGELFEKH RATLSAAAYR MLGSRADADD
      121 VLQEAWLRWS RV-----DHA SVADPGAYLF RLVTRQAIDE LRRIRARREV HAAH------
      181 -GLPDTPAAG ---------- ---------- ---------- ---------- -PGVGLRP--
      241 V-EEVEAGLL VVLETLAPTE RAVFLLHDVF GFS------- ---------- ----------
      301 ---------- -HAEIAAIVG -----RTER- ---------- ---------- ----AVQQMA
      361 YR-------- ----ARRHIR ---------- ARRPR----- ---------- ----------
      421 -FR------- --PTPGEHRA T--------- ---------- TDRF---LAA AALGGDLVGY
      481 GS-------- ---------- ---------- ---------- ---------- ---TCAST--
      541 ---------- ---------- ---------- ---------- ---------- ----------
      601 ---------- ---------- ---------- ---------- ---------- ----------
      661 ---------- ---------- --
//
LOCUS       Caci_7122       682 aa
DEFINITION  Caci_7122     682 aa
TITLE       Caci_7122
ORIGIN

        1 ---------- ---------- ---------- ---------- ---------- ----------
       61 ---------- ---------- --------MN PAATDTFVGL RNLLFTVAYE ILGSAADAED
      121 VLQETWLRWV EV-----DLE QVRDERAYLI RITTRQALNR LRTMKRRREA YVGT------
      181 -WLPEPLLTA ---------- ---------- ---------- ---------- -PDVAEHVEV
      241 A-ENLSIALM LVLETLSPTE RAVFVLREAF DVG------- ---------- ----------
      301 ---------- -YDEIAEAVG -----KTPA- ---------- ---------- ----AVRQIA
      361 HR-------- ----ARQHVD ---------- ARRPR---TT AT------QR T---AQAAVA
      421 AFQRALETQD VQALMDVLAP QAVLIGDGG- GIKR-----A GLRP---VTG AAKVIRYVLG
      481 GIRK------ -------SGV T-----VTTE LTDVNGNPG- ---------- ---LLVRVD-
      541 ---------- ---------- ---------- ---------- ---------- ----GEVDGI
      601 MALHVEDDR- -IAGMYYVLN PEKLTRVG-- ---------- ---GETEVAW R---------
      661 ---------- ---------- --
//
LOCUS       Caci_7824       682 aa
DEFINITION  Caci_7824     682 aa
TITLE       Caci_7824
ORIGIN

        1 ---------- ---------- ---------- ---------- ---------- ----------
       61 ---------- ---------- MEQDLPTWDD AEAAEAFNDH RRLLTSVAYR VLGRWSDAED
      121 VVQDAWLRWS AA-----DYA SVEDPKAFLV TVTTRLAIDQ LRKAQTRKES YVGP------
      181 -WLPEPVLTR DGAD------ ---------- ---------- ---------S APDAADRVVL
      241 D-DTVSLAML LVMETLSPLE RAVFVLREAF DYS------- ---------- ----------
      301 ---------- -FAEIAAMLD -----RTEA- ---------- ---------- ----AVRQLL
      361 VR-------- ----ARAHVH ---------- DKRPR---YP LD-------- -DVKRHGIAE
      421 RFLAACVGGD VAPLLELLSP EVTVISDGG- GVVT-----A ATRP---VVG LDHVARFLMG
      481 IAT------- ---KYAKYIE DGVNIRIEIS PAGVNGDPA- ---------- ---IIAFAD-
      541 ---------- ---------- ---------- ---------- ---------- ----DKVLYV
      601 YSLDLAEDG- RIRTVFAMAN PEKLSGVR-- ---------- ---ELEGDAG ----------
      661 ---------- ---------- --
//
LOCUS       Caci_7958       682 aa
DEFINITION  Caci_7958     682 aa
TITLE       Caci_7958
ORIGIN

        1 ---------- ---------- ---------- ---------- MSDAGQVAEL DGARGALVGV
       61 RIDGGADFGG DVGDVKEGVG ERVGDGADGL EEAVAVFTRV RPRLFGIAYR ILSSVTEAED
      121 LVQEVWVRWQ TCDR-----K AVRDPAAFLA TTAIRLAINE LRSARVRREK YVGP------
      181 -WLPEP---V E--------- ---------- ---------- ---------- TSADPYLGAE
      241 RGEALQFAAL LLMEKLTPNE RAAYVLREAF DYS------- ---------- ----------
      301 ---------- -YPEIADVLG -----TTGA- ---------- ---------- ----AVRQSV
      361 SR-------- ----ARKHMA RERR------ ---------- -------VSA PAAAQRELLT
      421 KFIAAARDGD MAALEQLFAA DVASVSDGN- GRAR-----V GRRP---VVG ASRVAKFLKA
      481 MSSWFWDGV- ---------- -------EVL WVTTNGQTS- ---------- ---ALLRHDG
      541 AL-------- ---------- ---------- ---------- ---------- ---------W
      601 GMITVSVSGE HIDQVLWMFN PEKITARSLP PGLVLDGGFA EVTKASP--- ----------
      661 ---------- ---------- --
//
LOCUS       Caci_8675       682 aa
DEFINITION  Caci_8675     682 aa
TITLE       Caci_8675
ORIGIN

        1 ---------- ---------- ---------- ---------- ---------- ----------
       61 ---------- ---------- ---------- MTRDEEFEDL RPLLFSIAYR ILGSVAEAED
      121 AVQDTWLRWQ GTSTQP---- --ASAKAFLS AVVTRISIDV LRSARVRREE YVGP------
      181 -WMPEPLLTD P--------- ---------- ---------- ---------- YEDPERAAEL
      241 A-DSLSTAAL LLLERLSPLE RAVFVLREVF GFG------- ---------- ----------
      301 ---------- -FPEVASAVG -----RSEA- ---------- ---------- ----ACRQLA
      361 VR-------- ----ARRHMN DG-------- --RPR---FE AD-------- -RHEREELAE
      421 RFFDAFREGD VAGLRELLAA DVCLVGDSG- GKAPL----V AQ-E---AYG AEAVAALVVF
      481 VAER------ ------FDRI GVR-----LE SHALNGQPG- ---------- ---AIFHAP-
      541 ---------- ---------- --DG------ ---------- ---------- -----KVLSV
      601 MTLDVAEGR- -IQAIHALVN PDKLAHMG-- ---------P VA-DIWALSR AAMEGDPGR-
      661 ---------- ---------- --
//
LOCUS       Caci_8702       682 aa
DEFINITION  Caci_8702     682 aa
TITLE       Caci_8702
ORIGIN

        1 ---------- ---------- ---------- ---------- ---------- ----------
       61 MNAD------ ---------- ---------- ---FNAIMSG RRQLINLGYR LLGSLADAED
      121 VVQETYARWY AMSAE--EQQ AIEAPGAWLM TVASRICLNQ LASARVRRET YVGEWIPEPL
      181 P-EPTEWIAG RTG------- ---------- ---------- -------TDR ADP--ADRVT
      241 LDESVTMAFL VVLDALTPAE RVAFVLHDVY GYP------- ---------- ----------
      301 ---------- -FGEVAEIVG -----RTPA- ---------- ---------- ----ACRQLA
      361 SS-------- ----ARRRIR ---------- -SAQPPASRS PNPSP--NPS QSAGQAEIVR
      421 DFKAAWAAQD IQALIGLLDP DATATADGGG LVTT------ ---HVEPIVG GVEIAR----
      481 -AYAELAGVV HGH------- ------TTFV ECSVNGL--- ---------- --PGLAAL--
      541 ---------- ---------- ---------- ---------- ---------- ---REGRTVS
      601 VFAFEIA-GE RIRRIWAVAN PEKIRPWQVS LGD------- ---------- ----------
      661 ---------- ---------- --
//
LOCUS       Caci_8717       682 aa
DEFINITION  Caci_8717     682 aa
TITLE       Caci_8717
ORIGIN

        1 ---------- ---------- ---------- ---------- ---------- --MVDENF--
       61 ---------- ---------- ---------- --LAERFQEN RPRLRAVAYR MLGSLSESDD
      121 ALQEAWLRAS GADT-----D EVRNFQAWLT TIVGRVCLNM LRSRQQRKED SLEI-----H
      181 IP--DPVVCA ---------- ---------- ---------- -------EDD TNP--ETVAL
      241 TADSVGLAMM IVLDTLAPAE RFAFVLHDMF AVP------- ---------- ----------
      301 ---------- -FEDIAEDLE -----KTPA- ---------- ---------- ----AVRQLA
      361 SR-------- ----ARRRVE GH-------- APVPDPDLA- ---------- ---VQRTAVD
      421 AFFAAARDGD FEALVAVLHP DVVLRADGG- --VL------ RASQTVMLSG ARTVAS--QA
      481 QL-ARTMAP- ---------- -------YVQ RVLINGT--- ---------- --PGAYVV--
      541 ---------- ---------- ---------- ---------- ---------- ---KDGKPFS
      601 LMSFNVV-GG KVESIQVILD PERLDAVALQ LAA------- ---------- ----------
      661 ---------- ---------- --
//
LOCUS       Caci_8870       682 aa
DEFINITION  Caci_8870     682 aa
TITLE       Caci_8870
ORIGIN

        1 ---------- ---------- ---------- ---------- ---------- ----------
       61 ---------- ---------- ---MNERTLE ESATETFVAH RNLLFTVAYE MLGSAADAED
      121 VLQETWLRWT TV-----DLD TVRDRRAYLV RITTRQALTQ LRKLGRRKES YVGP------
      181 -WLPEPLLTT ---------- ---------- ---------- ---------- -PDVAEDVEL
      241 A-DSVSMAML LVMETLTPAE RAVFVLRDVF SLE------- ---------- ----------
      301 ---------- -YEEIAEAVD -----KTPA- ---------- ---------- ----AVRQIA
      361 HR-------- ----ARNHVA ---------- ARRPR---GV TS------TS D---ARCATE
      421 AFQKAVNTGD LQSLFDLLAP DVVFIGDGG- GVVQ-----A TPQP---LYG IEVVSRFMAD
      481 GLSH------ -------LGA F-----VTME TAYVNGGLG- ---------- ---VIIRAG-
      541 ---------- ---------- ---------- ---------- ---------- ----GAVDTI
      601 VAMHTENGL- -ITGIYVVRN PEKLSRVE-- ---------- ---EETAMSR ----------
      661 ---------- ---------- --
//
LOCUS       CC_3266       682 aa
DEFINITION  CC_3266     682 aa
TITLE       CC_3266
ORIGIN

        1 ---------- ---------- ---------- ---------- ---------- ----------
       61 ---MTVAETI ---------- ---------- ------FETR RRAMTGLAYR MLGSRAEAED
      121 VVQDAWLRWR GVDV-----S EVQEPAAFLS RVVTRLALDR LKSARARREV YVGE------
      181 -WLPEPVVDP D--------- ---------- ---------- ---------- -FDAGRD---
      241 --ADLSVAFL LALERLTPLE RAAFLLHDVF DTP------- ---------- ----------
      301 ---------- -FAEIAATLG -----RSET- ---------- ---------- ----ACRRLA
      361 SR-------- ----AREHVR RD-------- --RPRHQPS- ---------- -VDQERRLTA
      421 AFFEAVMTGD EAALRDLLAQ DVVMHADGG- GLAS-----A NLNP---VRG LAKAVALILG
      481 VRRKWP---- ---------- --PPSATVVR LARVNGQPG- ---------- ----FVLAV-
      541 ---------- ---------- ---------- ---------- ---------- ---DGSVFQT
      601 VGLEVDA--G RIVAVYTVRN PEKLAHLDPQ ALGLG----- ---------- ----------
      661 ---------- ---------- --
//
LOCUS       Cseg_0844       682 aa
DEFINITION  Cseg_0844     682 aa
TITLE       Cseg_0844
ORIGIN

        1 ---------- ---------- ---------- ---------- ---------- ---MPPE---
       61 ---------- ---------- ---------- NYLAERFEAD RARLRGVAYR MLGSLPEAED
      121 AVQEAWLRLS RTGA-----D GVDNLSAWLT TVTSRVCLDM LRGRKARRED -------AID
      181 EGAPEPSVAA EDVVER---- ---------- ---------- ---------- -------ETI
      241 LADSVGLALL VVLRSLTPAE RIAFVLHDLF DMP------- ---------- ----------
      301 ---------- -FEQIAPIVE -----RTPE- ---------- ---------- ----AARQLA
      361 SR-------- ----ARRRVR GGE------- --ALEATQT- ---------- ---AQKSVVD
      421 AFLLASRTGD LAGLMAVLAP DVVVRSDVLG GG-G------ ---QVRELRG AEKVA-----
      481 -NFYNGLAQ- ---------- -------TAR TALVDGA--- ---------- --IGAVVA--
      541 ---------- ---------- ---------- ---------- ---------- ---PRGQLAR
      601 VLDIRVENG- RIVEIFVAGD PERLETVEVA LV-------- ---------- ----------
      661 ---------- ---------- --
//
LOCUS       Caul_0748       682 aa
DEFINITION  Caul_0748     682 aa
TITLE       Caul_0748
ORIGIN

        1 ---------- ---------- ---------- ---------- ---------- ----------
       61 ---MSERDSI ---------- ---------- ------FEQR RGAMTGLAYR MLGSRADAED
      121 VVQDAWIRWR GVDE-----D EVNNPAGFLN RVVTRLCLDR LKSARARREV YVGE------
      181 -WLPEPVVDE D--------- ---------- ---------- ---------- -HRGLHDS--
      241 LGEDLSVAFL LALERLTPLE RAAFLLHDVF DAP------- ---------- ----------
      301 ---------- -FADVAKTLG -----RTEA- ---------- ---------- ----ACRQLA
      361 AR-------- ----AREHVK AG-------- --KPRYHPS- ---------- -AEEEQRLTG
      421 AFLAAAMTGD ETALRGILAQ DVVMHSDGG- GLAK-----A TINP---VFG LEKAIRLVVG
      481 LKKKFP---- ---------- --TPEGAIAR LARINGAPG- ---------- ----IVLSH-
      541 ---------- ---------- ---------- ---------- ---------- ---DGVVFQT
      601 MGLEIAD--G RIAAVYTMRN PEKLARLNS- ---------- ---------- ----------
      661 ---------- ---------- --
//
LOCUS       Cfla_0395       682 aa
DEFINITION  Cfla_0395     682 aa
TITLE       Cfla_0395
ORIGIN

        1 ---------- ---------- ---------- ---------- ---------- ---MTADV--
       61 ---------- ---------- ---------- --LAEQFETL RPHLRTVAHR VLGSAADADD
      121 AVQEAWLRAQ AAGT-----D GVENLGGWLT TIVGRVSLNL LRSRAARRET GWDT------
      181 -HVPDPVVTL D--------- ---------- ---------- ---------- -GP--EQQAV
      241 ASDELGAALL VVLDALTPAE RVAFVLHDEF GVP------- ---------- ----------
      301 ---------- -FEDVAPVLE -----KSVA- ---------- ---------- ----AARQLA
      361 SR-------- ----ARRKVR DA-------- TPVQD-DLA- ---------- ---RRREVVA
      421 AYLAASQAAD FDALLALLDP DVVLRLDYG- ---------- TAGVSRLLRG AAAVVA--QA
      481 RL-HSGTVR- ---------- -------FSR LAVVNGS--- ---------- --AGLATVL-
      541 ---------- ---------- ---------- ---------- ---------- ---DDGRLHA
      601 VLAFMVR-DG RVAGIDILAD PGRLARVELT ---------- ---------- ----------
      661 ---------- ---------- --
//
LOCUS       Cpin_6289       682 aa
DEFINITION  Cpin_6289     682 aa
TITLE       Cpin_6289
ORIGIN

        1 ---------- ---------- ---------- ---------- ---------- ----------
       61 ---------- ---------- ---------- -----MLKDY QYTLFPYAYN ILGSAEDAKD
      121 TIQDVLSNYV TANR-----E GIENEKAYLV RSVINQSINA KK--KRKTVN YEDV------
      181 -WLPEPVAT- ---------- ---------- ---------- ---------- --EEADKALH
      241 LRDIGSYTML ILMEELNPKE RAVFILKEGF GYS------- ---------- ----------
      301 ---------- -HDEIADVLS -----GSVE- ---------- ---------- ----QSRKLL
      361 SR-------- ----AKAKLD ARRQ------ ---------- -GAP----MN NKTVSAALLD
      421 QYLHAIRKGD TQRLENMLSQ DIVFYADGG- SKLN-----V ARKI---CTG LQDVSELLVY
      481 TYNKYQ---- ---------- ----REFEFE FTLINHQPA- ---------- ---LLFYLGE
      541 KLYG------ ---------- ---------- ---------- ---------- ---------C
      601 QVFTISPEDN KILQISTVLD PDKLKNIGK- ---------- ---------- ----------
      661 ---------- ---------- --
//
LOCUS       CtCNB1_4697       682 aa
DEFINITION  CtCNB1_4697     682 aa
TITLE       CtCNB1_4697
ORIGIN

        1 ---------- ---------- ---------- ---------- ---------- ----------
       61 ---------- ---------M SPNSHTAPSA DAGLQDFERH RPRLFGLAYR MLGQRAEAED
      121 LVQDVWLRWQ DSER-----A AIAQPEAWLV TTATRLAIDR LRRLRVEREH YAGF------
      181 -WLPEPLVQP WS-------- ---------- ---------- ---------E AAPSAEELLE
      241 QAHDVSTALL FVLEQLTPEE RAAFLLREVF DAD------- ---------- ----------
      301 ---------- -YAEVAQALG -----RSEA- ---------- ---------- ----ACRQLV
      361 HR-------- ----ARAHVK AG-------- --RPRFE--- ---------A PAQAHAELLR
      421 RFAQAARGGD LAQIQALFAP DAALISDGG- GKVA-----S FGRV---LET GRRLALLYFA
      481 TARRLRR--- ---------- --DGQEQTLH LARVNGLPG- ---------- ----LVRCV-
      541 ---------- ---------- ---------- ---------- ---------- ---DGQVESV
      601 QTLLVED--G LIRRIYTLRN PDKLTRVLVP AA-------- ---------- ----------
      661 ---------- ---------- --
//
LOCUS       Cwoe_0487       682 aa
DEFINITION  Cwoe_0487     682 aa
TITLE       Cwoe_0487
ORIGIN

        1 ---------- ---------- ---------- ---------- ---------- ----------
       61 ---------- ---------- ---------- -MSDDPFVTH RSLLFTVAYE LLGSAADAED
      121 VVQETWLRWA GV-----DQA GVHDPRAYLV RTVTRQALNR LRTLARRREE YVGE------
      181 -WLPEPLLTS ---------- ---------- ---------- ---------- -PDVADDVEL
      241 A-ESVSIAML TVLETLGPAE RAVFVLREVF DAP------- ---------- ----------
      301 ---------- -YDEIAAALE -----KSPA- ---------- ---------- ----AVRQIA
      361 HR-------- ----AREHVA ---------- ARRPR---TV AS------RA E---QQAAVE
      421 RFRAAVETGD LQGLLDLLAP DVVAVADGG- GLAN-----A FRHP---VEG ADRVAGLLAR
      481 -FHR------ -------LVP G-----VPLD TVWLNGAPA- ---------- ---LRIDPG-
      541 ---------- ---------- ---------- ---------- ---------- ----GESDTA
      601 ISLVVEAGR- -VTRIYAVRN PHKLARLG-- ---------- ---ASTPLRR S---------
      661 ---------- ---------- --
//
LOCUS       Cwoe_0861       682 aa
DEFINITION  Cwoe_0861     682 aa
TITLE       Cwoe_0861
ORIGIN

        1 ---------- ---------- ---------- ---------- ---------- ----------
       61 ---------- ---------- MTH------- ----DVFAAH RPRLLGVAYG ILGELPEAED
      121 VVQDAWLRWQ AADR-----D EVRDATGFLI TTTTRLAIDR LRSARARRET YVGT------
      181 -WLPDPLVSD PDD------- ---------- ---------- ---------- -PDDPAVAAI
      241 EAERLSVALL VALERLNPVE RAVLVLRDAF DLE------- ---------- ----------
      301 ---------- -YAEIADALQ -----LSPG- ---------- ---------- ----NARQIA
      361 KR-------- ----ARDRIG DDARR----- ---------- -------RPI APEEQQRLLV
      421 AFMAAAHAGD VDVLRELLAA DAIQFSDGG- GHGN------ --VARTPIAG AEQIARFYAG
      481 VRRTGA---- ---------- --MPRDLVPQ LVRVNGEIG- ---------- ---VRLTSR-
      541 ---------- ---------- ---------- ---------- ---------- -----AAGQY
      601 AITLLDVADG RIVAIRNFAN PARFAGDRTG DRPGG----- ---------- ----------
      661 ---------- ---------- --
//
LOCUS       Cwoe_1280       682 aa
DEFINITION  Cwoe_1280     682 aa
TITLE       Cwoe_1280
ORIGIN

        1 ---------- ---------- ---------- ---------- ---------- ----------
       61 ---------- ---------- ----MIVRCE EELAAAFEDQ RPYLRRLAYG TLGSFAEADD
      121 VVQEAWLRLQ RTDVEP---- -IRDLRGWLT TVVGRLALDA LGSARNRRER YVG-------
      181 PWLPEPLVED V--------- ---------- ---------- --------AA EDP--ADRVT
      241 LDEQVTTALL VVLERLSPAE RTAFVLHDVF GLS------- ---------- ----------
      301 ---------- -FAEVAEVVG -----RSPA- ---------- ---------- ----AVRQLA
      361 AR-------- ----ARRHVD DGTPR----- --FPASREQ- ---------- ----HTRIVA
      421 AFAVAWQAGD VDALLAVLDP GVTFRSDGGG NVVA------ ---VSRPVDG AERVAR----
      481 -TLVALATAN -VRR------ ---GVAVRGG IVDVNGL--- ---------- --PGLLVE--
      541 ---------- ---------- ---------- ---------- ---------- --EDH--VRG
      601 VVSLTVD-DG RIVAIDVVRN PEKLRHVPAL PDAD---AGE S--------- ----------
      661 ---------- ---------- --
//
LOCUS       Cwoe_2222       682 aa
DEFINITION  Cwoe_2222     682 aa
TITLE       Cwoe_2222
ORIGIN

        1 ---------- ---------- ---------- ---------- ---------- ----------
       61 ---------- ---------- ------MTGM TDREQLLEEL RPVSFAIAYR MLGSVSEAED
      121 IVQEALLRVH RALDVS---E EGQSPRGLVA TVTTRLAINE LRSARARRER YVGE------
      181 -WLPEPIITD G--------- ---------- ---------- ---------- RDDPAQHAEM
      241 A-DSLSLALL ALLESLSPEQ RAVLLLRDVF DYD------- ---------- ----------
      301 ---------- -HAQIARIIG -----KSPD- ---------- ---------- ----NVRQLA
      361 TR-------- ----ARRHVE QR-------- --RPR---FQ TT-------- -REEREELAR
      421 RFFEAAEHGD LAGLEALLAQ DVVLTGDGG- GKAPA----L AR-A---LRG RSRVARTLIN
      481 YWTK------ ------WASL GDGTTRLQIR PAEINGSPG- ---------- ---ALALDG-
      541 ---------- ---------- --SE------ ---------- ---------- -----RLIGV
      601 VVLDIGRGQ- -IQGVSSIAN PDKLAHLG-- ---------P TGNLGSLLGP ----------
      661 ---------- ---------- --
//
LOCUS       Cwoe_3823       682 aa
DEFINITION  Cwoe_3823     682 aa
TITLE       Cwoe_3823
ORIGIN

        1 ---------- ---------- ---------- --------MD D--------- -----HEW--
       61 ---------- ---------- ---------- --IAEQFEGQ RRHLNAVAYR MLGSRSEADD
      121 AVQEAWLRAS RAGA-----D EVENLGGWLT TIVARVCLNM LRSRRTRHEV PLEEP---EH
      181 VRVPDPLVSR ---------- ---------- ---------- -------AEG HDP--EQAAL
      241 LADSVGLALL VVLETLGPAE RLAFVLHDLF GMP------- ---------- ----------
      301 ---------- -FDEIAPIVD -----RSPA- ---------- ---------- ----ATRQLA
      361 SR-------- ----ARRRVR GA-------- APAPDPDLA- ---------- ---RQRVAVD
      421 AFFAAARDGD FDALVAVLDP DVVLRTDGG- --LT------ RG-ASVVVRG AEAVAG--RA
      481 RA-YARISA- ---------- -------SVH PALVNGA--- ---------- --AGVVVV--
      541 ---------- ---------- ---------- ---------- ---------- ---ASGRPFS
      601 IMGFTVA-DD RIVAIDALSD PARLAQLDLT AFGV------ ---------- ----------
      661 ---------- ---------- --
//
LOCUS       Cwoe_4748       682 aa
DEFINITION  Cwoe_4748     682 aa
TITLE       Cwoe_4748
ORIGIN

        1 ---------- ---------- ---------- ---------- ---------- ----------
       61 ---------- ---------- ---------- -MDEN--EQL RGLAFAVAYR MLGSAAEAED
      121 VVQEALLRLH QAAG------ -VENRDAFLT TVVTRLSIDV LRSARVRRET YVGA------
      181 -WLPEPLVEE T--------- ---------- ---------- ---------- ERDVAGRVED
      241 E-ETISLAFL TLLERLGPEE RAVLVLREAF DYD------- ---------- ----------
      301 ---------- -YREIARVVG -----RSEE- ---------- ---------- ----NCRQIL
      361 SR-------- ----ARRRIE AE-------- --RPR---FE AD-------- -PRERDELAA
      421 RFLAAAREGD VDGLVALLAD DAVLVGDGG- GKARA----I PR-P---LVG AAQIARALAG
      481 FRRI------ ------GDTW GA-----ELQ PVLVNGQPG- ---------- ---VRAVDA-
      541 ---------- ---------- --DG------ ---------- ---------- -----RLLSV
      601 LGIDVADGR- -VQRLHSIVN PDKLTHLG-- ---------P VSDRALRPGA EPSAP-----
      661 ---------- ---------- --
//
LOCUS       Cwoe_5133       682 aa
DEFINITION  Cwoe_5133     682 aa
TITLE       Cwoe_5133
ORIGIN

        1 ---------- ---------- ---------- ---------- ---------- ----------
       61 ---------- ---------- ---------- MTAAERFAQA RPRLLRLAYS ELGDLGEAED
      121 VVQEAWLRLE RVDAET---- -IENLDGWLT TVVARLALDR LRSARARREM YVG-------
      181 PWLPEPVVS- ---------- ---------- ---------- ---------- EDP--ADRVT
      241 LDESVSYALL TVLEQLSPAE RTAFVLHEVF DVP------- ---------- ----------
      301 ---------- -FGDVAEVVG -----RTPE- ---------- ---------- ----AVRQLA
      361 SR-------- ----ARRHVQ RERPR----- --FAASRDE- ---------- ----HDRAVR
      421 AFAQAVTEGD LGDLVAVLDP DVVWTSDGGG HATA------ ---ARKPLFG SSRVAR----
      481 -AWAALSRKS -AQE------ ---PIETE-- ---LNGR--- ---------- --LGLVLP--
      541 ---------- ---------- ---------- ---------- ---------- --SGDG-QRA
      601 ALLFVVS-DG RITRIDAIRN PEKLRRI--- ---------- ---------- ----------
      661 ---------- ---------- --
//
LOCUS       Cwoe_5155       682 aa
DEFINITION  Cwoe_5155     682 aa
TITLE       Cwoe_5155
ORIGIN

        1 ---------- ---------- ---------- ---------- ---------- ----------
       61 ---------- ---------- ---------- -MDDKELEEL RRHGFGIAYR MLGSVSEAED
      121 VAQEALLRLT RHEDS----- -IDEPAAWMT TVATRLAINV LKSARARRES YVGP------
      181 -WLPEPLVED P--------- ---------- ---------- ---------- APDPASRAEL
      241 E-DSLSLALL VLLERLTPVE RAAYLLREVF GYG------- ---------- ----------
      301 ---------- -YAEIAAVIE -----QTEV- ---------- ---------- ----NSRQLV
      361 TR-------- ----ARKHID AS-------- --RPR---FD AD-------- -EVARDTLLE
      421 RFLAAAEEGD LEALEQLLAK DAALYADGG- GKAMA----A PE-P---LFG AAPIARFMAA
      481 VAHG------ ------RSAS GEL----ESR RVRVNGQPG- ---------- ---RVVRGPA
      541 ERELGEAERL AAENVLALVL SGDGDATQLA ALVQSARGAV GGQTDRAVSR QQADVRVTSV
      601 LTVDVVDGR- -IQTVRVVRN PDKLAHL--- ---------- ---------- ----------
      661 ---------- ---------- --
//
LOCUS       Cwoe_5592       682 aa
DEFINITION  Cwoe_5592     682 aa
TITLE       Cwoe_5592
ORIGIN

        1 ---------- ---------- ---------- ---------- ---------- --MDDSDW--
       61 ---------- ---------- ---------- --LAARFETD RTHLRAVAFR MLGSVSEADD
      121 AVQEAWLRLD RAGA-----D DVRNLTGWLT TVVARVCLDM LRSRTARREE PFGP-----H
      181 VP--DPLVGR ---------- ---------- ---------- -------EDR SDP--EHEAL
      241 LADSVGLALL VVLEQLDPAE RLAFVLHDMF AMP------- ---------- ----------
      301 ---------- -FDEIAPIVG -----RSPA- ---------- ---------- ----AARQLA
      361 SR-------- ----ARRSVR GQ-------- APPPDPDIA- ---------- ---EQRRVVD
      421 AFLAAAAGGD LAALMELLDP DVVVRVDRS- --GL------ RPGTSREIRG AAAVAE--VA
      481 LSGGSRFGR- ---------- -------FAR PALVNGT--- ---------- --AGIVAA--
      541 ---------- ---------- ---------- ---------- ---------- ---AGDRAFA
      601 VAGFSVV-NG RIVEIDVVAG PARLRDLDLG DA-------- ---------- ----------
      661 ---------- ---------- --
//
LOCUS       Cwoe_5625       682 aa
DEFINITION  Cwoe_5625     682 aa
TITLE       Cwoe_5625
ORIGIN

        1 ---------- ---------- ---------- ---------- ---------- ----------
       61 ---------- -----MSPSP GPRNRRRVPP RTDHLDLDAL GRRGFAIAYR MLGSVTEAED
      121 VVQEALLRLS R-TDG----- -IDEPAAWIT TVVTRLSIDY LRLARVRRET YVGP------
      181 -WLPEPLIEE T--------- ---------- ---------- ---------- APGPALRAEL
      241 S-DSLSQAFL VVLE------ ---------- ---------- ---------- ----------
      301 ---------- ---------- -------QA- ---------- ---------- ----NCRQLV
      361 VR-------- ----AKRHLA AQ-------- --RPR---FD AD-------- -AAKRDELLE
      421 RFLAAAADGD LGALEELLSE DAVLYGDGG- GKAQA----A TE-P---VVG GAEVARFVVD
      481 IGRR------ ------RDAI GAF----ELQ LVSVNGQPG- ---------- ---RILRRP-
      541 ---------- ---------- --DG------ ---------- ---------- -----EVWDV
      601 LSIDVLDGR- -IQAIRIVRN PDKLAHL--- ---------- ---------- ----------
      661 ---------- ---------- --
//
LOCUS       Rmet_3844       682 aa
DEFINITION  Rmet_3844     682 aa
TITLE       Rmet_3844
ORIGIN

        1 ---------- ---------- ---------- ---------- ---------- ----------
       61 --MVADAG-- ---------- ---------L SEAAASFEPL RPKLIRVAYR MLGSVADAED
      121 VVQEAFIRWM NAER-----A EVRVPEAFLR RMVMRMCLDE LKSARHQRET YIGP------
      181 -WLPDPVIEE ---------- ---------- ---------- ---------- ---------E
      241 EQDDVTLPLM LALERLSPLE RAAFLLHDVF GLA------- ---------- ----------
      301 ---------- -FDEVAATIQ -----REPA- ---------- ---------- ----ACRQLA
      361 AR-------- ----ARANVR ES-------- --RPRFQVE- ---------- -KERGLALAK
      421 AFFDASRSGD MGTLSTMLAA DVSLHADGG- GQRP-----A IGHP---VFG FDEVMRVHEQ
      481 LSKYFQ---- ---------- --KNGSTFVR AAFINGLPG- ---------- ----IVTRE-
      541 ---------- ---------- ---------- ---------- ---------- ---SDGELQT
      601 TALEIEG--G KIAAIYVVRN PDKLRHLH-- ---------- ---------- ----------
      661 ---------- ---------- --
//
LOCUS       Daci_6012       682 aa
DEFINITION  Daci_6012     682 aa
TITLE       Daci_6012
ORIGIN

        1 ---------- ---------- ---------- ---------- ---------- ----------
       61 ---------- ---------- ---MQTSSAT DDPLALFERH RPRLFGLAYR MLGQRADAED
      121 LVQEAWLRWH GAER-----A GIEQPEAWLV SVTTRLAIDR LRRLRAEREH YQGF------
      181 -WLPEPLVQP WAE------- ---------- ---------- ---------E AAPSAEDLLE
      241 RAHDVSTALM FVLEQLTPDE RAAFLLREIF DAD------- ---------- ----------
      301 ---------- -YAEVAQALG -----RSEA- ---------- ---------- ----ACRQLV
      361 HR-------- ----ARSHVQ AG-------- --RPRFA--- ---------A PPEAHAALLQ
      421 RFAQAVQGGN FAQIQALFAP DAELISDGG- GKVP-----S FGRV---LET GRRLALLYFA
      481 TTRRMRR--- ---------- --NGQQQSLH LARVNGLPG- ---------- ----LLRCI-
      541 ---------- ---------- ---------- ---------- ---------- ---DGELESV
      601 QTLLVED--G LIRCIYTLRN PDKLAGVAVP APLPFPAGPA A--------- ----------
      661 ---------- ---------- --
//
LOCUS       FRAAL2077       682 aa
DEFINITION  FRAAL2077     682 aa
TITLE       FRAAL2077
ORIGIN

        1 ---------- ---------- ---------- MPRPAAGAGD ARFMASLRPA EEPMTTVPSR
       61 ATQGPGAVPA DLPAAAEVSA PEGMSAAAGS SALAAAFEAE RPHLRGVAYR LLGSFADAED
      121 AVQEAWLRLG R-VDA----G RISDLRAWLT VVVSRLCLDQ LRSARGRREG YVG-------
      181 PWLPEPFVDG FAGGDGTGGG ADAGLPVVDA AFVAGAAVPV GADPATGGRV ADP--ADRVT
      241 LAESVSMAMM VVLETLSPAE RTAFILHDVF GYD------- ---------- ----------
      301 ---------- -FAEIAAATG -----RTPA- ---------- ---------- ----AARQLA
      361 SR-------- ----ARRHVR DRSVR----- --FDPDPAS- ---------- ----RRRVAE
      421 AFFAAAAGGD LDGLLALLDP NAVLRSDGGG NAQA------ ---ARRPVAG ADRVAR----
      481 -FVLGILAKA ARRA------ ---DGRVRIQ PVEVNGE--- ---------- --PGFASF--
      541 ---------- ---------- ---------- ---------- ---------- --EGDV-LRY
      601 LAGLHVA-GG RIVEINIVAN PEKMRHLPAA APAGGAVPVG GAVPVGGAAR CARSVGPDRA
      661 GRTAVGPTPS G--------- --
//
LOCUS       FRAAL3705       682 aa
DEFINITION  FRAAL3705     682 aa
TITLE       FRAAL3705
ORIGIN

        1 ---------- --------MI RQGCDTATPR RRRT---IMD ERRRDGADEQ ERGGAQEL--
       61 ---------- ---------- ---------- --LAARFEAH RGQLRAVAYR MLGSLTEADD
      121 AVQEAWLRLS RADS-----D AVTNLGGWLT TVVGRVCLDM LRSRTARRED PLDD-----V
      181 VRLPDPVVSH ---------- ---------- ---------- -------ADG VDP--AQQAL
      241 IADAVGLALL VVLETLGPAE RLAFVLHDMF AVP------- ---------- ----------
      301 ---------- -FDDIAPIVG -----RSPA- ---------- ---------- ----ATRQLA
      361 SR-------- ----ARRRVQ GA-------- PATSEVDLV- ---------- ---RQRAVVD
      421 AFLAAARGGD FDALVAVLDP DVVLRADRGA -AGM------ GAAGSGSTRG AHAVAA--RA
      481 LS-FRRFGR- ---------- -------AAR PALVNGT--- ---------- --AGLVTM--
      541 ---------- ---------- ---------- ---------- ---------- ---NAGRPFA
      601 VMGFTIS-GG RITEIDILAD PDRLRTLDLD LPA------- ---------- ----------
      661 ---------- ---------- --
//
LOCUS       FRAAL4019       682 aa
DEFINITION  FRAAL4019     682 aa
TITLE       FRAAL4019
ORIGIN

        1 ---------- ---------- ---------- ---------- ---------- --MDERER--
       61 ---------- ---------- ---------- --LARRFEEH RGHLRAVAYR MLGSLDEADD
      121 AVQEAWLRLS RSDV-----G AVENLAGWLT TVIARICLNM LRARRNRPED LAGV-----H
      181 VP--DPIIDL AP-------- ---------- ---------- ------ATGA GQP--EQEAL
      241 LAEAVGLALI TVLDTLAPAE RLAFVLHDLF DLS------- ---------- ----------
      301 ---------- -FDEIAPMVG -----RSPA- ---------- ---------- ----AARQLA
      361 SR-------- ----ARRRVR ALD------- TPVPDADHA- ---------- ---VQRRVVD
      421 AFFAAARGGD VTSLVAVLDP DVVLRADGG- --AG------ RPQASAVVRG ARDVAR--RA
      481 LL-FAQPAA- ---------- -------VVH PVLVNGT--- ---------- --AGVVIT--
      541 ---------- ---------- ---------- ---------- ---------- ---IDGRPVS
      601 VMGFVVA-DE RIAEIHALVD AGRLARLDLP ARLGLPAQLD LAARLGPADG ERARSPRSR-
      661 ---------- ---------- --
//
LOCUS       Francci3_0167       682 aa
DEFINITION  Francci3_0167     682 aa
TITLE       Francci3_0167
ORIGIN

        1 ---------- ---------- ---------- ---------- ---------- --MEDATW--
       61 ---------- ---------- ---------- --QAEQFERQ RPRLQAVAYR MLGSLSEAED
      121 AVQEAWLRLS RSGD-----E AINNLGGWLT TVVGRVCIDM LRARQARRED FVGT------
      181 -WLPEPIVSA E--------- ---------- ---------- --------DG DGP--EQQTV
      241 LADSVGLALL VVLETLTPSE RLAFVLHDMF AVP------- ---------- ----------
      301 ---------- -FEEIAPIVD -----RTPA- ---------- ---------- ----AARQLA
      361 SR-------- ----ARRRVR GA-------- PTVPDPDLA- ---------- ---AQRKVVA
      421 AFLAAARAGD FDALVAVLDP DVVFRVDTGS -RTR------ LMPT--LLTG SADVAQ--HT
      481 AIQGPRFAR- ---------- -------HCQ PALVNGT--- ---------- --AGIVAR--
      541 ---------- ---------- ---------- ---------- ---------- ---TSTGVIA
      601 VAGLTVR-DG RIATIDLILD PDKLHRLVLA D--------- ---------- ----------
      661 ---------- ---------- --
//
LOCUS       Francci3_2528       682 aa
DEFINITION  Francci3_2528     682 aa
TITLE       Francci3_2528
ORIGIN

        1 ---------- ---------- ---------- ---------- ---------- ----------
       61 ---------- ---------- ---------- MTILERFTQA RPRLLRLAYS ELGDLGEAEE
      121 VVQDAWLRLA RADHAA---- -IENLDGWLT TVVARLALDR LRSARARREI YVG-------
      181 PWLPEPLGS- ---------- ---------- ---------- ---------- GDP--ADRVT
      241 LDESVSYALL AVLEQLSPAE RTAFVLHDVF DIP------- ---------- ----------
      301 ---------- -FGEVAEVVG -----RTPE- ---------- ---------- ----AVRQLA
      361 AR-------- ----ARRHVR REHSR----- --FVASGEE- ---------- ----HDRAVR
      421 AFALAVAEGD LGGLLAVLDP DVVWRSDGGG HAVA------ ---ARRPLHG DIRVAR----
      481 -AWVALSRR- -LDH------ ---PIETT-- ---LNGQ--- ---------- --LGLVIP--
      541 ---------- ---------- ---------- ---------- ---------- --SHDG-HRA
      601 ALSFAVS-DN RITRIDVVRN PEKLRRI--- ---------- ---------- ----------
      661 ---------- ---------- --
//
LOCUS       Franean1_1629       682 aa
DEFINITION  Franean1_1629     682 aa
TITLE       Franean1_1629
ORIGIN

        1 ---------- ---------- ---------- ---------- ----MTFEPA SPANGAAW--
       61 ---------- ---------- ---------- --YAEQFERQ RRQLRAVAYR MLGSFADADD
      121 AVQEAWLRLS RADE-----T AIDNLAGWLT TVVGRVCVDM LRARRARRED LPGT------
      181 -WLPDPVITE A--------- ---------- ---------- --------DT PDP--EQRVL
      241 LADSVGLALL VVLDNLRPAE RLAFVLHDMF GVP------- ---------- ----------
      301 ---------- -FDDIAPILE -----KSPA- ---------- ---------- ----ATRQLA
      361 SR-------- ----ARRRVQ GS-------- GTRPDPDLP- ---------- ---TQRRVAE
      421 AFLAAARNGD FAALVELLDP DVRLRVDTGP -RTW------ LAPP--LLTG ARDVAS--HA
      481 AAQGPRFAG- ---------- -------PWE PALVNGA--- ---------- --AGMIAR--
      541 ---------- ---------- ---------- ---------- ---------- ---GRAGLIA
      601 VVGFIVV-NG RISEIDLILD PDRLAAVKVN D--------- ---------- ----------
      661 ---------- ---------- --
//
LOCUS       Franean1_2352       682 aa
DEFINITION  Franean1_2352     682 aa
TITLE       Franean1_2352
ORIGIN

        1 ---------- ---------- ---------- ---------- ---------- --MTGQDW--
       61 ---------- ---------- ---------- --LAARFDGH RAHLRSVAYR MLGSPHEADD
      121 AVQESWLRFS SADT-----S DVANLRGWLT TVTGRVCLDM LRARGTRREQ PLDV-----H
      181 VP--DPIVG- -P-------- ---------- ---------- ------ADGV D-P--EREAL
      241 LAESVGLALH VVLGTLTPAE RLAFVLHDMF AVP------- ---------- ----------
      301 ---------- -FNDIAAMLG -----RSTA- ---------- ---------- ----ATKQLA
      361 SR-------- ----ARGRIR AG-------- APLPEADLA- ---------- ---QQHEAVR
      421 AFFEAARGGD FDALVALLAP NVEMRADGG- --AA------ RPQASTVLRG AAAVAG--RA
      481 LM-FARPDA- ---------- -------EVH PALVNGA--- ---------- --AGVVVT--
      541 ---------- ---------- ---------- ---------- ---------- ---LDGRAVS
      601 IMGFIVR-GR MIAAIDVLAD VDRLGRLELS A--------- ---------F ER--------
      661 ---------- ---------- --
//
LOCUS       Franean1_2873       682 aa
DEFINITION  Franean1_2873     682 aa
TITLE       Franean1_2873
ORIGIN

        1 ---------- ---------- ---------- ---------- ---------- --MTHQDW--
       61 ---------- ---------- ---------- --VTEQFEVQ RRHLFAVAYR MLGSRADAED
      121 AVQEAWLRLN RGTP-----D TIADLRSWLT TVVGRICLDM LRSRRSRRES NQGT------
      181 -WLPEPLVVA D--------- ---------- ---------- --------PE DGP--DRQAE
      241 LTDAVGLALL VVLETLTPAE RLAFVLHDIF AVP------- ---------- ----------
      301 ---------- -FEEIGSILD -----RTPT- ---------- ---------- ----AARQLA
      361 SR-------- ----ARRRVR GA-------- PTTPDTDLA- ---------- ---RQREVVA
      421 AFLAAARGGD FDALLEILHP DVMFRIDIGS -RPT------ PTPISGLVGG RAAVAR--HA
      481 ATMGPRFAR- ---------- -------MCQ PALVNGA--- ---------- --AGIIAR--
      541 ---------- ---------- ---------- ---------- ---------- ---GQGGLVA
      601 VAGITVV-DA TIVEIDLILD PAKLDAIELG E--------- ---------- ----------
      661 ---------- ---------- --
//
LOCUS       Franean1_3569       682 aa
DEFINITION  Franean1_3569     682 aa
TITLE       Franean1_3569
ORIGIN

        1 ---------- ---------- ---------- ---------- ---------- ----------
       61 ---------- ---------- ------MGDL DEAAAIFMGV RPRLFGIAYR MLGSASEAED
      121 LVQDVWLRWQ ATDR-----S VVKSPGAFLA TTTTRLAINE LQSARVRRET YIGP------
      181 -WLPEP---V D--------- ---------- ---------- ---------- TSADPFLGAE
      241 RGEALELAVL MLMEKLTPQE RAAYVLRQAF DYP------- ---------- ----------
      301 ---------- -YPQIAGILQ -----STEP- ---------- ---------- ----AVRQLV
      361 SR-------- ----ARKHVT GERK------ ---------- -------IPV LETAQRQLLA
      421 TFLEAARAGD LEALEKLFAA DVASISDGN- GARQ-----V SRKV---VSG AARVAKYIAA
      481 FSTWFWDGV- ---------- -------ELQ WVTTNGQTS- ---------- ---AIMRRGD
      541 TL-------- ---------- ---------- ---------- ---------- ---------L
      601 GMVTIVASEA GIEQLLWMLN LEKVAAVADV TE-------- ---------- ----------
      661 ---------- ---------- --
//
LOCUS       Franean1_5199       682 aa
DEFINITION  Franean1_5199     682 aa
TITLE       Franean1_5199
ORIGIN

        1 ---------- ---------- ---------- ---------- ---------- ---MTDRPD-
       61 ---------- ---------- ------AGGP GALAEAFEAE RGYLRAVAYR ILGSVTDAED
      121 IVQDAWLRLA R-TDP----A AIEDLRGWLT VVVGRLCLDH LRSARVRRET YVG-------
      181 PWLPEPLVD- PSGLGGSGGS AGGG------ ----GATGPV GEVTAVAAER ADP--ADRVT
      241 LAESVSMAML VVLESLSPAE RTALILHDVF GYG------- ---------- ----------
      301 ---------- -FEEVAEVTG -----RSPA- ---------- ---------- ----ASRQLA
      361 SR-------- ----ARRHVR ERAVR----- --FDPDPAQ- ---------- ----RRGVAD
      421 AFLAAAAGGD LAALLRVLDP DVVLRSDGGG VVRA------ ---ALRPIDG ADKVAR----
      481 -FLHGLIEKG RRQY------ ---GAAVRFV PVEVNGG--- ---------- --AGIATY--
      541 ---------- ---------- ---------- ---------- ---------- --TGPR-LVN
      601 VVALTVW-RG LVTEIDVVVN PAKLRHLTQP PHGG------ ---------- ----------
      661 ---------- ---------- --
//
LOCUS       GAU_2973       682 aa
DEFINITION  GAU_2973     682 aa
TITLE       GAU_2973
ORIGIN

        1 ---------- ---------- ---------- ---------- ---------- ----------
       61 ---MRRDD-- ---------- ---------- -ATT-EFETH RPRLVRLAYR MLGSRASAED
      121 MVQEAWLRWR QVDL-----D AVQDAGGYLS RIVTRLCLDE MKSARVRRES YVGQ------
      181 -WLPEPLVD- ---------- ---------- ---------- ---------- --DLEE--PV
      241 DSDDLTLTLM LALERLSPLE RAAFLLHDVF GQP------- ---------- ----------
      301 ---------- -LHEIATALD -----RDAA- ---------- ---------- ----AVRQLA
      361 SR-------- ----ARKHVQ AA-------- --KPRFPVA- ---------- -QDEGRRIAE
      421 AFFTATRAGD MTALTALLAE DVVIRSDGG- GKVI-----A FRNP---IVG IDRVLRLYAG
      481 LRRKFT---- ---------- --DDDLEILR PVTVDGLPG- ---------- ----YVTRE-
      541 ---------- ---------- ---------- ---------- ---------- ---RGLILQT
      601 TAFAIED--G RIVGIFITRN PDKLGHVRDM IAH------- ---------- ----------
      661 ---------- ---------- --
//
LOCUS       GYMC10_0386       682 aa
DEFINITION  GYMC10_0386     682 aa
TITLE       GYMC10_0386
ORIGIN

        1 ---------- ---------- ---------- ---------- ---------- ----------
       61 ---------- ---------- ---------- MLWDQIYIEY KPMMFGLAYR MLGSAADAED
      121 IVQDVFSQFV QMDR-----G EVQNEKAYLA KMTTNRCINL LKSSRRKRET YTGP------
      181 -WLPEP-MPD Y--------- ---------- ---------- ---------- DMIQRSDPAE
      241 RRENIGYAYL VLLQRLTPLE RAIYIAKDTL GLE------- ---------- ----------
      301 ---------- -YHEISEMLG -----KTEI- ---------- ---------- ----SCRKTF
      361 SR-------- ----AQQKMG RHTE------ ---------R PVGE----GT RTEKQERFVE
      421 AFLRASDMGN FKPLLSFLKE EVTLLSDGG- GKAK-----A AINP---ILG VERVRAFFEG
      481 LSAKGS---- ---------- ----FREGFE PVSINGEPG- ---------- ---VLLKREG
      541 RVSM------ ---------- ---------- ---------- ---------- ---------V
      601 LTAEWEPDLS RISRIFLVVN PDKLQLFNQN SPGTAL---- ---------- ----------
      661 ---------- ---------- --
//
LOCUS       GYMC10_3639       682 aa
DEFINITION  GYMC10_3639     682 aa
TITLE       GYMC10_3639
ORIGIN

        1 ---------- ---------- ---------- ---------- ---------- ----------
       61 ---------- ---------- ---------- --MLELYEQY KGVLFHLAYQ MTGTVTDAED
      121 AVQDVFVKVQ SLPI-----K QIREPKAYLC KMVTNRCLDE IKSARNRREQ YFGP------
      181 -WLPEP-IP- E--------- ---------- ---------- ---------- SYSETYETIE
      241 NQELLSYAML VLLERLSPSE RAVFVLREAL GFD------- ---------- ----------
      301 ---------- -YPEIAGLID -----KTEA- ---------- ---------- ----NCRKLM
      361 SR-------- ----ARGKMG ITEE------ ---------- --DL----IG VGSVEEEWVK
      421 RFFTALSEGN AEHVLSLLAD DAVLLADGG- GKVI-----A AARP---VET RERVARFLSG
      481 ILRQALL--- ---------- -EDGVAPEIE VRELNHQTG- ---------- ---VVFRQAG
      541 NVTG------ ---------- ---------- ---------- ---------- ---------V
      601 VFFN--IRNG LLQDIYIVRN PDKLTGI--- ---------- ---------- ----------
      661 ---------- ---------- --
//
LOCUS       Gobs_2481       682 aa
DEFINITION  Gobs_2481     682 aa
TITLE       Gobs_2481
ORIGIN

        1 ---------- ---------- ---------- ---------- ---------- ---MSGN---
       61 ---------- ---------- ---------- DVLAAQFEEH RHRLTAVASR LLGSRAEAED
      121 AVQEAWLRVS RAGS-----D EVADLGGWLT TVVARVALNQ LRARANRRED -------PYD
      181 DALP---ARL HAN------- ---------- ---------- ---------- ADP--AQEAV
      241 LTDSVGLALL VVLDQLAPAE RLAFVLHDLF DVP------- ---------- ----------
      301 ---------- -FDEIAPIVD -----RSPA- ---------- ---------- ----AARQLA
      361 SR-------- ----ARRRVR G--------- AELPDATE-- ---------- ---RRREVVA
      421 AFLDASRDGD FSALLELLHP EAVLRSDAVA ARMG------ ------AAAE VRGAAG---V
      481 ARFLSGRAR- ---------- -------AAR LVLVDGV--- ---------- --PGAVWS--
      541 ---------- ---------- ---------- ---------- ---------- ---LRGTPQV
      601 VFAFTVE-DG VVTAIDLLAA PGTLSGLDLH PLRQR----- ---------- ----------
      661 ---------- ---------- --
//
LOCUS       Gobs_2858       682 aa
DEFINITION  Gobs_2858     682 aa
TITLE       Gobs_2858
ORIGIN

        1 ---------- ---------- ---------- ---------- ---------- ----------
       61 ---------- ---------- ---------- MTRAEEFEEL RSLLFAIAYR ILGSVSEAED
      121 AVQETWLRYQ ASPTRP---- --TSTKAFLS AVVTRISIDV LRSARVRREE YVGH------
      181 -WLPEPLLDD P--------- ---------- ---------- ---------- YEDPARSAEL
      241 A-DSVSMAAL LLLERLSPLE RAVFVLREVF GFG------- ---------- ----------
      301 ---------- -FPEVASAVG -----RSEA- ---------- ---------- ----ACRQLA
      361 VR-------- ----ARRHMD AG-------- --RPR---FE AD-------- -RREREELAE
      421 RFFDAFRDGD VDRLRELLAA DVQLVGDGG- GRAPQ----L AR-A---VVG AAKVARLLAA
      481 IVPP------ ------MARI HVT-----FE PREINGQPG- ---------- ---AIFRDR-
      541 ---------- ---------- --DD------ ---------- ---------- -----KVLHT
      601 WTLDILDGR- -IQTIHSLIN PDKLGHLG-- ---------P VA-DAWAVAR EAAQARRLTD
      661 ---------- ---------- --
//
LOCUS       gll0669       682 aa
DEFINITION  gll0669     682 aa
TITLE       gll0669
ORIGIN

        1 ---------- ---------- ---------- ---------- ---------- ----------
       61 ---------- ---------- -MAAQRTAMD D--LETFQQH RGMLFAIAYR MLGTVADAED
      121 MVQETFLRWQ QASAA----G -VQSQKSYLA AVVTRLSIDH LRSARVRREQ YVGP------
      181 -WLPEPLA-Q T--------- ---------- ---------- ---------- -AADPLQQSE
      241 LADSLSMAFL VLLESLSPLE RAVFLLSEVF EYD------- ---------- ----------
      301 ---------- -HAEIARIVD -----KSPA- ---------- ---------- ----NCRQIL
      361 RR-------- ----ARRHLA ERQP------ ---------- --RF----RS SRPHSEKLVA
      421 RFLQACSGGD LEGLLAVLAP EVTLVGDGG- GKVA-----A TIRP---LQG AARVARFFVA
      481 LRRRVG---- ---------- -HFTLMP--- -TVINGQSG- ---------- ---IAFLVAG
      541 NLQS------ ---------- ---------- ---------- ---------- ----------
      601 -AMTFDITEA GIQTIYSVRN PEKLQRFAQS LGMPLPP--- ---------- ----------
      661 ---------- ---------- --
//
LOCUS       Gbro_3005       682 aa
DEFINITION  Gbro_3005     682 aa
TITLE       Gbro_3005
ORIGIN

        1 ---------- ---------- ---------- ---------- ---------- ----------
       61 ---------- ---------- -----MAVGS DEHAARFVEL RPLLFTIAYE ILGSATESDD
      121 VLQDAYLRWA EV-----DLD EVREDRAYLA KVVTRQSLNV VRARSRRRED YVGP------
      181 -WLPEPILLD ---------- ---------- ---------- ---------- EHDAAADVLL
      241 A-ESVSTAML VVLETLGPDE RAVFVLREVF GFG------- ---------- ----------
      301 ---------- -HDEIAEMVG -----RTAT- ---------- ---------- ----SVRQIA
      361 HR-------- ----ARAHVA ---------- ARRPR---FE PV-------- DAARTAEITA
      421 SFLAAAESGD VTTLMTILAP EVQFVADSD- GKAS-----A VRRP---VRG ALAVARLLAA
      481 FTQV------ -------G-A KVD--DLRVE SAIFNSLPG- ---------- ---LRVYFD-
      541 ---------- ---------- ---------- ---------- ---------- ----GALQGV
      601 FVLEVGDGV- -VRNIYAIRN PDKLIGIA-- ---------- ---TPRSIAR ----------
      661 ---------- ---------- --
//
LOCUS       Hoch_1524       682 aa
DEFINITION  Hoch_1524     682 aa
TITLE       Hoch_1524
ORIGIN

        1 ---------- ---------- ---------- ---------- ---------- ----------
       61 ---------- ---------- MSAASPAAVP DGLREAFRDH QRLLWGLCYR MTGCAADSDD
      121 LVQDTFQRAL ERPPR----D LERPWRPWLV RVAMNLSRDR LR--QRRRRD YPGP------
      181 -WLPSPIE-- ---------- ---------- ---------- -PPAYEIERE DAATTAGRYD
      241 LLESVSFAFL LALEQLSPQR RAVLLLGDVF DYS------- ---------- ----------
      301 ---------- -ARETAEALG MSEA------ ---------- ---------- ----NARTTL
      361 HR-------- ----ARKQMA AYERAAPDTA EARPGGDLAA ---------- ---ATRTMLT
      421 QLLATLASGD VAALARLLAA DARLLSDGGG EFAA------ ---ARNPVLG ADKVARLLLG
      481 LANKGG---- ---------- -----WPRID LRTLNGQPA- ---------- ---VVGAFAS
      541 PRPR------ ---------- ---------- ---------- ---------- ---IAP--RF
      601 VLRIELAADG RIREIHQVLA SRKLTALSEP PTRAV----- ---------- ----------
      661 ---------- ---------- --
//
LOCUS       Hsero_0150       682 aa
DEFINITION  Hsero_0150     682 aa
TITLE       Hsero_0150
ORIGIN

        1 ---------- ---------- ---------- ---------- ---------- ----------
       61 ---------- ---------- ---MTDDLAL A----LFTQH RPRLFGVAYR MLASRSEADD
      121 VLQDAWLRWH AQDK-----A VLDSAEAWLV TVVTRLCIDR LRQLQQERQH YVGH------
      181 -WLPEPLVDL AEPGPGPDID LYGQA----- ---------- ---------R LAPSPEQLLE
      241 QHSDLSFAYL LLLEHLKPEE RAAFLLREVF DND------- ---------- ----------
      301 ---------- -YPDIAAILQ -----KSEA- ---------- ---------- ----SCRQLV
      361 HR-------- ----ARERLA RQ-------- --EHQADPRS PAVRAASSPV TRETHALLLE
      421 KFMQALQSGQ REAMLGLLAE DARLIGDGG- GKVA-----S FPHP---LEG AERISWLYYA
      481 NVRRFGT--- ---------- --RIV---YR AAWINGAAG- ---------- ----LLRYV-
      541 ---------- ---------- ---------- ---------- ---------- ---DGVLESA
      601 QALQWQA--G RVSAIYVVRN PDKLAAIARQ QLAVD----- ---------- ----------
      661 ---------- ---------- --
//
LOCUS       Haur_0955       682 aa
DEFINITION  Haur_0955     682 aa
TITLE       Haur_0955
ORIGIN

        1 ---------- ---------- ---------- ---------- ---------- ----------
       61 ---------- ---------- --------MN H--VELFESY RGYVFGIAYR MLGSVMDAED
      121 CLQETFLRWQ S--HA----E QVENPRAWLA TVATRWCLDQ LNTARHQREQ YIGE------
      181 -WLPEPLI-- ---------- ---------- ---------- ---------- -IAAPSSNVE
      241 QLESLSTAFL VLLERLSPAE RAVFLLHKVF GYE------- ---------- ----------
      301 ---------- -YSEIAEIVG -----KTPA- ---------- ---------- ----ACRQLG
      361 HR-------- ----AADHVA QARP------ ---------- --RF----KV EPSVQQRLSE
      421 QFLQSCATGD LNGLMSLLTE DVVLRSDGG- GVVQ-----A ARNP---IYG PTAVGRFLLG
      481 VLPKLP---- ---------- -ANSIFEP-- -RLINGQAG- ---------- ---FVALVDG
      541 QASG------ ---------- ---------- ---------- ---------- ----------
      601 -TLILDMLDQ QIAGIYIMLN PQKLQHLKP- ---------- ---------- ----------
      661 ---------- ---------- --
//
LOCUS       Krad_4048       682 aa
DEFINITION  Krad_4048     682 aa
TITLE       Krad_4048
ORIGIN

        1 ---------- ---------- ---------- ---------- ---------- -----MGSGG
       61 EEGEVRVDTG ---------- ---------- VDDLPGGAGE RRRLLSLGYR MLGTLAEAED
      121 AVQETYLRWY RLSAA--ERA AVANPPAWLT RVASRVCLDV LASARHRRER YAGEWLPEPV
      181 PSDLFSGTV- ----SG---- ---------- ---------- -------RPA VDP--FERVS
      241 LDESVSTAVL VVMESMTPAE RVALVLHDVF GLP------- ---------- ----------
      301 ---------- -FAEIADVVG -----RAPA- ---------- ---------- ----AVRQLA
      361 SSS------- ----ARRRVR ---------- EHGAVGGDR- ---------- --REHDAVVR
      421 AFARAAGTGD VEALAALLDP SVVLRSDGGG VVSA------ ---ARRPVRG RDDVAR----
      481 -FLLGVVRK- NPA------- ------LRVR EVRTGDG--- ---------- --LAHCFT--
      541 ---------- ---------- ---------- ---------- ---------- ---DGEAARA
      601 VLNLRVR-DG HVQDVWIQLN PGKLSAWAPS APTR------ ---------- ----------
      661 ---------- ---------- --
//
LOCUS       Kfla_0240       682 aa
DEFINITION  Kfla_0240     682 aa
TITLE       Kfla_0240
ORIGIN

        1 ---------- ---------- ---------- -----MN--- ---------- ----QDD---
       61 ---------- ---------- ---------- --LARQFEQN RRHLRAVAYR MLGSLSEAED
      121 AVQEAWLRLS RSDS-----S EIANLGGWLT TVVSRVCLDM LRARKSRRED PYDT-----Y
      181 VP--DPVVS- ---------- ---------- ---------- ---------R LDP--EEEAV
      241 QTDSVGLAML VVLETLKPAE RLAFVLHDLF GVS------- ---------- ----------
      301 ---------- -FDEIAPIVD -----KTPA- ---------- ---------- ----ATRQLA
      361 SR-------- ----ARRRVQ G--------- APTSDGNLG- ---------- ---RQREVVE
      421 AFLAASRSGD FDGLLAVLDP DVVLRADAGA VPAT------ GLATSRLVRG AKTVVE--QA
      481 LL-FGRLSP- ---------- -------HAQ VATVNGA--- ---------- --PGLVTV--
      541 ---------- ---------- ---------- ---------- ---------- ---VDGRLLG
      601 VMSPEIR-DG RIVEINILAD LSRLESLPLP A--------- ---------- ----------
      661 ---------- ---------- --
//
LOCUS       Kfla_1087       682 aa
DEFINITION  Kfla_1087     682 aa
TITLE       Kfla_1087
ORIGIN

        1 ---------- ---------- ---------- ---------- ---------- ----------
       61 --------MN STGESHGRKA DAPAESAGAT DAATEAFVTH RNLLFTVAYE MLGSAADAED
      121 VLQEAWLRWV KV-----DLD QVKDHRAYLV RITSRQALNR LRSVKRRRES YVGS------
      181 -WLPEPLLTT ---------- ---------- ---------- ---------- -PDVAADVEL
      241 S-ESVSMALM LVLETLTPTE RAVFVLREAF GIG------- ---------- ----------
      301 ---------- -YDDIAAAVD -----KTPA- ---------- ---------- ----AVHQIA
      361 HR-------- ----ARRHVE ---------- ARRPR---RS VT------AR Q---AQVALD
      421 AFQRALETRD LQGLLDVLAP DVVAISDGG- GIKQ-----T TPRP---VVG ARKVATFIVG
      481 GLTK------ -------HDV T-----LTVE PTAVNGSPA- ---------- ---LALHYD-
      541 ---------- ---------- ---------- ---------- ---------- ----GDLDGV
      601 IAISVEDSR- -ITGLYYVRN PQKLTHRA-- ---------- ---TEIPLTR Q---------
      661 ---------- ---------- --
//
LOCUS       Kfla_1160       682 aa
DEFINITION  Kfla_1160     682 aa
TITLE       Kfla_1160
ORIGIN

        1 ---------- ---------- ---------- ---------- ---------- ----------
       61 ---------- ---------- MVGGSGGGVT TEEEDPLVAH RGLLFTVAYE MLGSAADAED
      121 VVQETWLRWA AT-----DQA AVREPRAYLV RIATRQALNR LRTVSRRRED YVGE------
      181 -WLPEPLLTS ---------- ---------- ---------- ---------- -PDVAEDVEL
      241 A-DSVSIAMM TVLETLGPIE RAVFVLREVF DVP------- ---------- ----------
      301 ---------- -YDEIAAAVG -----KSPA- ---------- ---------- ----AVRQIA
      361 HR-------- ----ARGHVA ---------- ARRPR---TR VA------PA E---QQVVVD
      421 RFLAAVRTGD VQGLLDVLSP DVVLVTDGG- GVVQ-----A LMAP---LEG VRRVSTLLAG
      481 -IAT------ -------HAP D-----LQLT SVWLNGAPA- ---------- ---ARIDPG-
      541 ---------- ---------- ---------- ---------- ---------- ----GARDTA
      601 LSLTVENGR- -ITRIYAVRN PHKMAYLD-- ---------- ---TENPLTR ----------
      661 ---------- ---------- --
//
LOCUS       Kfla_1489       682 aa
DEFINITION  Kfla_1489     682 aa
TITLE       Kfla_1489
ORIGIN

        1 ---------- ---------- ---------- ---------- ---------- ----------
       61 ---------- ---------- ---------- MNRVEEFERQ RPLLFSIAYR ILGSVSEAED
      121 AVQETWLRYQ ATSTEP---- --ASAKAFLA AMVSRIAIDV LRSARVRREK YPGH------
      181 -WFPEPLLSD P--------- ---------- ---------- ---------- YEDPERSAEL
      241 A-DTVSMAAL LLLERLSPLE RAVFVLREVF GFG------- ---------- ----------
      301 ---------- -FAEVASSVG -----RSEA- ---------- ---------- ----ACRQLA
      361 VR-------- ----ARRHMD AG-------- --RAR---FA AD-------- -RREREQLAG
      421 RFFAAFREGD VDGLRTLLAA DVQMVGDSG- GKAPL----W GQ-G---VFG AEKVARTLAA
      481 FVAP------ ------FVRI GGS-----VQ PQPVNGQPG- ---------- ---AILRDR-
      541 ---------- ---------- --DG------ ---------- ---------- -----RVVNT
      601 LTVDIAGGQ- -VVAIRAVIN PDKLRHLG-- ---------P VA-DAGAVVR ATNRARRPTV
      661 GPWPGDRRTG L--------- --
//
LOCUS       Kfla_1667       682 aa
DEFINITION  Kfla_1667     682 aa
TITLE       Kfla_1667
ORIGIN

        1 ---------- ---------- ---------- ---------- ---------- ----------
       61 ---------- ---------- ---------- MTRAEEFQEL RALLFSIAYR ILGSVAEAED
      121 AVQETWLRYE SSPTQP---- --ASVKAYLS AVVARISIDV LRSARVRRET YVGQ------
      181 -WFPEPLLTD P--------- ---------- ---------- ---------- YEDPERSAEL
      241 A-DSVSMAAL LLLERLSPLE RAVFVLRDVF GFG------- ---------- ----------
      301 ---------- -FPEVAAAVG -----RSEA- ---------- ---------- ----ACRQLA
      361 VR-------- ----ARRHME LG-------- --RPR---FH AD-------- -RREREELAA
      421 RFFDALRDGD IDGVRELLAA DVRMVGDGG- GKAPA----L AR-T---VVG ADNVARLLAS
      481 IFPV------ ------LDRI EAR-----VE LRELNGQPG- ---------- ---AILRDR-
      541 ---------- ---------- --DG------ ---------- ---------- -----RVVST
      601 FALDTVDGR- -IQTIRSVLN PDKLGHVG-- ---------P VG-DAWAITR ELQRTRRLAD
      661 ---------- ---------- --
//
LOCUS       Kfla_2068       682 aa
DEFINITION  Kfla_2068     682 aa
TITLE       Kfla_2068
ORIGIN

        1 ---------- ---------- ---------- ---------- ---------- ----------
       61 -----MPEHS APPHPAVGRR RTGPRVPATA DEHAERFTLL RPLLFTIVYE VLGSATEADD
      121 VLQDSYLRWA EV-----DLT TVRDTKSYLA RLVTRQALNA VRAGARRRED YVGP------
      181 -WLPEPLLVD ---------- ---------- ---------- ---------- ESDLSNDVVL
      241 A-ESVSMAML VVLETLSPSE RAVFVLREVF GFS------- ---------- ----------
      301 ---------- -HHDVAEAVG -----KSVA- ---------- ---------- ----TVRQVA
      361 HR-------- ----AREHVQ ---------- ARRKR---FE PA-------- DAATTAQVTK
      421 QFLTAAGTGD LEGLLSLLAP DATWTADGG- GKTT-----A TRRP---VVG AEKVAACIVS
      481 LFRK------ -------G-Q GLP--DLRIA MVTCNSSPA- ---------- ---LVASRG-
      541 ---------- ---------- ---------- ---------- ---------- ----DRMEGV
      601 FLMEIVDRK- -ITHFYAIRN PDKLQAVT-- ---------- ---VPRSISR ----------
      661 ---------- ---------- --
//
LOCUS       Kfla_2679       682 aa
DEFINITION  Kfla_2679     682 aa
TITLE       Kfla_2679
ORIGIN

        1 ---------- ---------- ---------- ---------- ---------- ----------
       61 ---------- --MPSIADPS AEPHPPDSDL EQAARVFAEV RPRLFGIAYR MLSSAAEAED
      121 LVQEVWLRWQ TCDR-----S AVTNPAAYLA TTTTRLAINA IQSARVRRET YVGP------
      181 -WLPEP---V D--------- ---------- ---------- ---------- TSADPYLGAE
      241 RGDALELAVL VLLERLKPNE RAAYVLREAF DYP------- ---------- ----------
      301 ---------- -YPQIAEILQ -----LHEP- ---------- ---------- ----AVRQLV
      361 SR-------- ----ARKRVT SDRR------ ---------- -------TPV SEPEQRQLLS
      421 AFISAARSGD LAALENLFAA GVSSYSDGG- GVVR-----A ARIP---VHG ADRVAKFVRA
      481 FAGHFWGGI- ---------- -------EVE WRTLNGRQA- ---------- ---ALLRRDG
      541 VL-------- ---------- ---------- ---------- ---------- ---------A
      601 AVVSVDASAD GIEQIMWLMN PDKLEALAGT G--------- ---------- ----------
      661 ---------- ---------- --
//
LOCUS       Kfla_2773       682 aa
DEFINITION  Kfla_2773     682 aa
TITLE       Kfla_2773
ORIGIN

        1 ---------- ---------- ---------- ---------- ---------- ----------
       61 ---------- ---------- ---------- --MEQTGTEL RPLLLSIAYR MLGSFGDAED
      121 VVQEAYLRLH REPEQ----- -VRSVKAYLT TVTTRLAIDQ LRSARRQREQ YVGP------
      181 -WLPEPAVDG Y--------- ---------- ---------- ---------- -VDLAERAAL
      241 S-DSLATAFL VVLERLSPEQ RAVFLLRDVF GYG------- ---------- ----------
      301 ---------- -YQEVAGIVG -----KTQA- ---------- ---------- ----AVRQTA
      361 VR-------- ----ARRELA RE-------- --RPR---FD SS-------- -RQERDELVR
      421 RFVAASEHGE LDGLLELLAP AATFTGDGG- GKALS----M PE-P---VLG AEQVARLVVM
      481 AFER------ ------VRTL G-----FEVR FAQVGGQPA- ---------- ---LRITGP-
      541 ---------- ---------- --GD------ ---------- ---------- -----ATAAV
      601 WSLQIAGGR- -VAAIHSVVN PDKLGHLQTA PTPPAQPLSP VRQPGARPGG AAVRGPGPPG
      661 LRGRPRR--- ---------- --
//
LOCUS       Kfla_3610       682 aa
DEFINITION  Kfla_3610     682 aa
TITLE       Kfla_3610
ORIGIN

        1 ---------- ---------- ---------- ---------- ---------- ----------
       61 ---------- ---------- -----MSDAT TPATDTFVAH RNLLFTVAYE MLGSAADAED
      121 VLQETWLRWI DV-----DLD QVRDERAYLV RITTRQALNR LRTLKRRKEA YVGP------
      181 -WLPEPLLTS ---------- ---------- ---------- ---------- -PDVAEDVEL
      241 A-ESMSMALL LVLETLTPTE RAVFVLREAF DVS------- ---------- ----------
      301 ---------- -YAEIAAAVG -----KTPA- ---------- ---------- ----AVRQIA
      361 HR-------- ----ARRHVE ---------- ARRPR---AA VP------AS R---TRAALK
      421 SMQRALETGD LQGLLDVLAP DVVLIGDGG- GVKQ-----A ALRP---VVG ADRVVRLLAG
      481 GLGK------ -------DPG V-----ITTG LTEVNGNPA- ---------- ---LLLRLD-
      541 ---------- ---------- ---------- ---------- ---------- ----GEIDGI
      601 LALRVEDTG- -VTGLYYVRN PAKLTRIE-- ---------- ---TETTLTL R---------
      661 ---------- ---------- --
//
LOCUS       Kfla_3877       682 aa
DEFINITION  Kfla_3877     682 aa
TITLE       Kfla_3877
ORIGIN

        1 ---------- ---------- ---------- ---------- ---------- ----------
       61 ---------- ---------- MD--TPD-DL DQAAAVFAQV RPRLFGIAYR MLSSATEAED
      121 LVQDVWLRWQ TYDR-----S VVTNPAAFLA TTTTRLAINA LQSARVRRET YIGP------
      181 -WLPEP---V D--------- ---------- ---------- ---------- TSADPHLGAE
      241 RGEALGFAVL LLLEKLSPTE RAAYVLREAF DYP------- ---------- ----------
      301 ---------- -YRQIADILR -----STEV- ---------- ---------- ----AVRKLV
      361 SR-------- ----ARLHVA SERR------ ---------- -------AVV TGAEQRRLLE
      421 AFVAAARSGD LTTLEGLLAA DVVSYSDGG- GVVT-----A SRVP---VSG APRVAKFVTA
      481 VSRWFWAGV- ---------- -------EIT WSEQNGQAA- ---------- ---AVLSRDG
      541 TV-------- ---------- ---------- ---------- ---------- ---------F
      601 AVLTVNASDA GIDQLLWMMN PAKFTAIAPV VP-------- ---------- ----------
      661 ---------- ---------- --
//
LOCUS       Kfla_4586       682 aa
DEFINITION  Kfla_4586     682 aa
TITLE       Kfla_4586
ORIGIN

        1 ---------- ---------- ---------- ---------- ---------- ----------
       61 ---------- ---------- ------MPGT VDDVDRFELS RPRLEAIAYR LLGSAAEAQD
      121 AVQETFLRWH AADV-----D RIEVPEAWLT KVLTNLCLNQ LTSARARRET YVGR------
      181 -WLPEPLLAG D--------- ---------- ---------- ---------- PMLGPADAAE
      241 RREAVSYAVL TLMERLSPNE RAVYVLREAF DYP------- ---------- ----------
      301 ---------- -HREIAEILE -----VTEA- ---------- ---------- ----ASQQIY
      361 HR-------- ----AKKHVA DAKA------ ---------- ------RPVI DKAAAQRIVE
      421 EFLAAATSGR TEQLVRLLTT DAISVGDG-- GGKVP----A RTKA---FEG AVAVAQFVQG
      481 LLKPAEAKR- ---------- ALVGGSPQIY ASTANGEPA- ---------- ---VVVVVDD
      541 RV-------- ---------- ---------- ---------- ---------- ---------V
      601 AIMCLEVTAE GITACRTQAN PDKLERATDQ WAAADR---- -----GEPLL VM--------
      661 ---------- ---------- --
//
LOCUS       Kfla_5439       682 aa
DEFINITION  Kfla_5439     682 aa
TITLE       Kfla_5439
ORIGIN

        1 ---------- ---------- ---------- ---------- ---------- ----------
       61 ---------- -------MNS ---------- DELAAEFAEH RAVLVGAAYR VVGSVADAED
      121 VVQETWLRWS ----TA-EHA EVRDVRAYLV RITTRLALNR LRQQKSRREQ YVGP------
      181 -WLPEPIAA- ---------- ---------- ---------- ---------A DQDPAAVAEV
      241 A-DSVSMAML VVLETLSPLE RAAFVLREVF DLP------- ---------- ----------
      301 ---------- -FSEIADTLG -----RSEA- ---------- ---------- ----AVRQLA
      361 HR-------- ----AREHVH ---------- ARQPR---HR VD-------- -KARHQEITS
      421 RFLTATWSGD YDQVVAMLAP DVELVSDGG- GKRR-----A ALRP---VHG SDKVGRWLIA
      481 VMSP------ -------EQT AGL----EFG SAMLNGEQA- ---------- ---FVAYDG-
      541 ---------- ---------- ---------- ---------- ---------- ----PAVDTV
      601 GFMDLDENG- LISRIYVVRN PDKLKAVP-- ---------- ---G--REQR G---------
      661 ---------- ---------- --
//
LOCUS       Krac_10527       682 aa
DEFINITION  Krac_10527     682 aa
TITLE       Krac_10527
ORIGIN

        1 ---------- ---------- ---------- ---------- ---------- ----------
       61 ---------- ------MIKE KIDYFKERLR KNSMDQIQTY QPLLFSIAYR MTGYASQAED
      121 IVQDAYLRYQ QADR-----A AVQSPKAYLT TIVTNLSLNY LKSAHAQREE YIGV------
      181 -WLPEPILTA L--------- ---------- ---------- ---------P EGESLEEAYE
      241 QQETISLAFL VLLEALTPPE RAVFLLHEVF DYS------- ---------- ----------
      301 ---------- -FAEIAEIIE -----KTPE- ---------- ---------- ----NCRQLF
      361 HR-------- ----AKSHVA EKRH------ ---------- --RV----SV ESANQRQLTE
      421 SFVAACKSGD LATLTKLLAS DVTTWADGG- GKVR-----A SLYP---ISG QELVAKRFIS
      481 AMHRVP---- ---------- -ADN---VLF IEEINGAPA- ---------- ---ILSWSDG
      541 HLNW------ ---------- ---------- ---------- ---------- ---------V
      601 QTLD--IRDN VIVGLHTLLN PDKLAFLQRQ LESRPEPFLS SSHVLP---- ----------
      661 ---------- ---------- --
//
LOCUS       Krac_12604       682 aa
DEFINITION  Krac_12604     682 aa
TITLE       Krac_12604
ORIGIN

        1 ---------- ---------- ---------- ---------- ---------- ----------
       61 ---------- ---------- ----MDESMN QG--EEFEHY RVLLFSIAYR MTGSASDAED
      121 LVQETYLRYQ TSES-----S EIVSLKAYLT TIITRLALDY LKSARVAREQ YIGD------
      181 -WLPEPILTL E--------- ---------- ---------- ---------D EGFPLAD-LE
      241 QQEALSLAFL RLLEALSPPE RAVFLLHEVF DYP------- ---------- ----------
      301 ---------- -FSEIGSMLE -----KSPA- ---------- ---------- ----NCRQIF
      361 HR-------- ----ARQALQ DNRA------ ---------- --RF----EP ERQRQRQLLH
      421 GFLSASQAGD MAALTSLLAQ DVVSWADGG- GKVQ-----S ILKP---IHG QQAVARFWCF
      481 WLSRER---- ---------- -KNQRSLTVT LAEINGSPA- ---------- ---ILFWEEG
      541 SLAV------ ---------- ---------- ---------- ---------- ---------V
      601 ISLT--LSAV GIQEIYALLN PEKLTYLQKQ LSSD-----S KTKPL----- ----------
      661 ---------- ---------- --
//
LOCUS       Krac_12622       682 aa
DEFINITION  Krac_12622     682 aa
TITLE       Krac_12622
ORIGIN

        1 ---------- ---------- ---------- ---------- ---------- --MIDTH---
       61 ---------- ---------- ---------- NWLAAQFEAE RPRLRAMAYR MLGSLAEAED
      121 AVQEGWLHLF RSDT-----S TVSNLGGWLT TVVARVCLNM LHARKSRREE -------SLE
      181 ALVPQAVAGD ERVID----- ---------- ---------- ---------- --P--EQEME
      241 LADAVGLALL VVLDTLTPAE RLTFVLHDLF AVP------- ---------- ----------
      301 ---------- -FDEIAPLVE -----RSPT- ---------- ---------- ----ATRQLA
      361 SR-------- ----ARRRVR GSA------- -MRKDANLA- ---------- ---ASREVVA
      421 AFLAASREGS FDALLAVLAP DIVVQADRAA VSRG------ ---MVREVRG AQALAGIARG
      481 ARHLLGRIP- ---------- -------FAQ PVLVEGA--- ---------- --VGIVAA--
      541 ---------- ---------- ---------- ---------- ---------- ---PRGWPLL
      601 LLRLTIRGG- KIVAIDAVAD PVHLHRLRLA VLPD------ ---------- ----------
      661 ---------- ---------- --
//
LOCUS       Krac_2308       682 aa
DEFINITION  Krac_2308     682 aa
TITLE       Krac_2308
ORIGIN

        1 ---------- ---------- ---------- ---------- ---------- ----------
       61 ---------- -MVQPSLFMA TLALMSRRKA ENIVESFETY RTHLFSIAYR MLGSAMDAED
      121 MVQETYLRYQ STPP-----E TIHSLKAYLT TILTRLCMDQ LQLARRKREL YVGP------
      181 -WLPEPILTT EM-------- ---------- ---------- ---------D ETDDPEKRVD
      241 MQESISLAFL VLLEQLQPFE RAVFLLREIF GYE------- ---------- ----------
      301 ---------- -FPEIATMLD -----KSEA- ---------- ---------- ----ACRRSF
      361 SR-------- ----ARLHLR THRP------ ---------- --RF----PA SPRLHQQLLN
      421 GFQRAISAGE MTPLMNMLAE DVTFWADGG- GKVKG----A ATHE---LVG RVAVARFLLG
      481 TRRFWP---- ---------- -EGY---SPG VEEVNGQVA- ---------- ---LIVRVGE
      541 KAFS------ ---------- ---------- ---------- ---------- ---------V
      601 MTIE--VEQG RIQAIRIIAN PEKLARV--- ---------- ---------- ----------
      661 ---------- ---------- --
//
LOCUS       Krac_3254       682 aa
DEFINITION  Krac_3254     682 aa
TITLE       Krac_3254
ORIGIN

        1 ---------- ---------- ---------- ---------- ---------- ----------
       61 ---------- ---------- ---MKRSSAQ Q--ETMFQQY KSLLFSIAYH MLGSVMDAED
      121 CVQEAFLQWY ASEQE----E PVEHPKAYLC TLVTRRCIDR LRSAQTQRET YFGL------
      181 -WLPEPLI-- E--------- ---------- ---------- ---------- -TTDPSELSE
      241 LNESLSLAFL LLLERLSPIE RAVFLLRQVF DYD------- ---------- ----------
      301 ---------- -YAEIAAIVG -----KSAE- ---------- ---------- ----NCRQIL
      361 HR-------- ----ARRHLP ARPT------ ---------- --HT----PA PHAGQRQVFT
      421 QFFQAWMNGD MEGLLQVLSD EIVLHTDGG- GKVR-----A TLHP---LYG PDRVAHHLLW
      481 LKPKVF---- ---------- -HVIKVAIRP -TLINGQPGL IGYLEKGLDE KQLLSLGLDG
      541 EENSKKPGAW HQRAPQ---- ---------- ---------- ---------- -----KGKAA
      601 FVMVLACTDN QIQEIDIIVN PEKLRHIPAL AASDNGTIVC ---------- ----------
      661 ---------- ---------- --
//
LOCUS       Krac_3443       682 aa
DEFINITION  Krac_3443     682 aa
TITLE       Krac_3443
ORIGIN

        1 ---------- ---------- ---------- ---------- ---------- ----------
       61 ---------- --------MS RVDIRVN-VL EQSAQAFNQY RGLLFALAYR MLGSGTDAED
      121 IVQEAFVRWL QAGD-----E RVQSPKAYLS TIVIRLCINQ AESARAQREV YVGS------
      181 -WLPEPILTS HH-------- ---------- ---------- ---------I EMAETAIKS-
      241 --ESLSFAFL LLLQRLGPLE RAVFLLREVF EFD------- ---------- ----------
      301 ---------- -YAEIVEIVD -----KSEA- ---------- ---------- ----NCRQIL
      361 HR-------- ----AHQHLD QHRK------ ---------- --RF----DV SCEQQTRLTE
      421 LFLRASTSGD MQGLLNLLKE DVVFVGDGG- GKVP-----I ALKP---VHG PDKVARGTTG
      481 GRRFFS---- ---------- -PEI---QAR IEEVNGQPA- ---------- ---IIGYLHG
      541 HPCG------ ---------- ---------- ---------- ---------- ---------V
      601 MMCE--VEGE RICQIYGVVN PEKLHWLSTS SGLSVFC--- ---------- ----------
      661 ---------- ---------- --
//
LOCUS       Krac_3677       682 aa
DEFINITION  Krac_3677     682 aa
TITLE       Krac_3677
ORIGIN

        1 MVSPGSLRLP GLTIPNQSER RRREKSHTKD AHGVNYTREE DHNKAKERTL THNDNEH---
       61 ---------- ---------- ---------- QWLAEQFEAS RSHLRAVAYR MLGSLSEADD
      121 AVQESWLRLS RSDT-----S EVENLGGWLT TVIARVCLDM LRSRKSRRED -------PLD
      181 DYTPDMNR-- EDGID----- ---------- ---------- ---------- --P--EQEVL
      241 LADSVGLALL VVLDTLSPAE RLAFVLHDLF AVS------- ---------- ----------
      301 ---------- -FDEIAPIVG -----RSPT- ---------- ---------- ----TARQLA
      361 SR-------- ----ARRRVR GGA------- -STSDADLK- ---------- ---RQREVVG
      421 AFLAASRSGN FDALLTMLDP DVVFRFEQAQ VPLG------ ---APKEIRG AVAVA-----
      481 -KQFSGRAR- ---------- -------EAQ PALVNGA--- ---------- --VGVVVA--
      541 ---------- ---------- ---------- ---------- ---------- ---PRGHLQL
      601 VIGLTLANG- KITEIEAISD PERLRQLDLA ALGD------ ---------- ----------
      661 ---------- ---------- --
//
LOCUS       Krac_7339       682 aa
DEFINITION  Krac_7339     682 aa
TITLE       Krac_7339
ORIGIN

        1 ---------- ---------- ---------- ---------- ---------- ---MDEY---
       61 ---------- ---------- ---------- TWLAQRFEAE RPHLRAVAYR LLGRLDEVDD
      121 AVQESWLRLS SSDP-----S SIANLGAWLM TVVARVCLDM LRARHARREE -------SLE
      181 ASVPQAVTGG ERAID----- ---------- ---------- ---------- --P--EQEME
      241 LADSVGLALL VVLDTLAPAE RLAFVLHDIF AVP------- ---------- ----------
      301 ---------- -FDEIAPIVE -----REVA- ---------- ---------- ----AARQLA
      361 SR-------- ----ARRRVR ARA------- -PMQDADLA- ---------- ---ASREVVE
      421 AFLTAAREGN FDALLAVLDP DVVLRRYQMS VPAG------ ---VPGEIHG AAAVA-----
      481 -KQFVGRAQ- ---------- -------ATQ PALVNGS--- ---------- --VGVVVA--
      541 ---------- ---------- ---------- ---------- ---------- ---PYGRLLS
      601 VLDLSTRGG- KITAITAISD PARLRQLHLA VLDD------ ---------- ----------
      661 ---------- ---------- --
//
LOCUS       Krac_9393       682 aa
DEFINITION  Krac_9393     682 aa
TITLE       Krac_9393
ORIGIN

        1 ---------- ---------- ---------- ---------- ---------- --MIETH---
       61 ---------- ---------- ---------- NWLAEQFEAE RPRLRAMAYR MLGSLAEAED
      121 AVQEAWLHLS RSDT-----S NVSNLGGWLT TVVARVCLNM LHARTSRREE -------SLE
      181 ASVSAPITSR EGGID----- ---------- ---------- ---------- --P--EEEAE
      241 LADAVGLALL VVLDTLSPAE RLAFVLHDIF AVP------- ---------- ----------
      301 ---------- -FDEIAPIVE -----RSPM- ---------- ---------- ----ATRQLA
      361 SR-------- ----ARRRVR GSA------- -MGKDADLA- ---------- ---YQREVVD
      421 AFLAASREGS FDALLAVLDP DIVFRADHAA VSRG------ ---AVREVRG AQAVA---RG
      481 ARHLLGRIP- ---------- -------FAQ PVLVDGA--- ---------- --VGIVMA--
      541 ---------- ---------- ---------- ---------- ---------- ---PRGW--L
      601 LLRLTIRHG- KIVAIDAVTD PAHLHQSRLA ILHD------ ---------- ----------
      661 ---------- ---------- --
//
LOCUS       Ksed_26310       682 aa
DEFINITION  Ksed_26310     682 aa
TITLE       Ksed_26310
ORIGIN

        1 ---------- ---------- ---------- ---------- ---------- ----------
       61 ---------- ---------- ---------- MNPTDTWAAE QHRLTGLAYR ITGSWHDAEE
      121 VVAEAGVRAS RADG------ -IEQPAAWLT TVTTRLALDA ARHRAARRET YVGP------
      181 -WLPEPAADE QLP------- ---------- ---------- ---------- -----AQVAE
      241 HRALLGLGLV RVLQELPPVE RAVFVLREAF AVP------- ---------- ----------
      301 ---------- -YREIAECVG -----RSEA- ---------- ---------- ----ACRQIV
      361 SR-------- ----ARRRLP AAQDHR---- ---------- ---------- ---AQARVLD
      421 ALVDAISAGD VTRAVALLSE DCVVWTDAGG HSKA------ ---ALHPIVG ADKAVRFLAG
      481 VAAKSGR--- ---------- ------LDPV RMRVNGGPA- ---------- ---LWFDTP-
      541 ---------- ---------- ---------- ---------- ---------- -------VGP
      601 RLVVVEMADG QITGVQMHGN PEKMRRLGAP GLP------- ---------- ----------
      661 ---------- ---------- --
//
LOCUS       SIAM614_28072       682 aa
DEFINITION  SIAM614_28072     682 aa
TITLE       SIAM614_28072
ORIGIN

        1 ---------- ---------- ---------- ---------- ---------- ----------
       61 ---MSDAP-- ---------- ---------- --GIDVFETV RPKLMGLAYR MLGSMADAED
      121 AVQDTYLKWQ TTDR-----A DILNPEAFLT TVCTNCCLDT LKAAHRKRVD YVGP------
      181 -WIPEPLQFD S--------- ---------- ---------- ---------- -GSDPETDLD
      241 RAQSLTTAFL LLLERLSPKE RAAYLLREIF AQP------- ---------- ----------
      301 ---------- -YDEVAQTLG -----VTEQ- ---------- ---------- ----ACRQLV
      361 SR-------- ----ASRHVQ GP-------- --ASRFVPS- ---------- -ADHQDRILS
      421 AFLTALETGS TDRLTGLLAE TVQLQSDGG- GKAT-----A MSRI---LVG ADEVARYVV-
      481 --LILGR--- ---------- --LWEPCQIE ILDLNGTRG- ---------- ----LVLFH-
      541 ---------- ---------- ---------- ---------- ---------- ---GEEIVTA
      601 VMFGYDAD-G RLEHIYNMRN PDKLSRLKVK LRHDRSSGAI WH-------- ----------
      661 ---------- ---------- --
//
LOCUS       LBF_1034       682 aa
DEFINITION  LBF_1034     682 aa
TITLE       LBF_1034
ORIGIN

        1 ---------- ---------- ---------- ---------- ---------- ----------
       61 ---------- ---------- ---------- MNDLESFLEW KPYLFSIAYR ITGSYVDAED
      121 ILQESYLRWL SVNK-----N IVENPKSYLG SIVARLAFDL LKKASRKKET YIGP------
      181 -YLPEPIPE- ---------- ---------- ---------- ---------- --KWDGLDEV
      241 DEEKMNFVFL VLLETLNPFE RAVLLLRESF DFD------- ---------- ----------
      301 ---------- -FETIGKIIG -----KTPE- ---------- ---------- ----YSRKIL
      361 SR-------- ----AKQALK QRKK------ ---------- -KFD----PD PK-FHAKLLM
      421 EFSLACAKQD TNSLSKLLKE DVIAYSDGG- GKVH-----A ARIP---IPG LSRVITFLKQ
      481 TTKKAM---- ---------- ----NTSTVY FGYANGDPM- ---------- ---IIGYDKD
      541 GVPK------ ---------- ---------- ---------- ---------- ---------F
      601 VQLISVEG-N LISNIYTVAN PEKLKGFQNM DQLKKLGYIR KPNLISFLIL DFQNKIKAFL
      661 N--------- ---------- --
//
LOCUS       amb3478       682 aa
DEFINITION  amb3478     682 aa
TITLE       amb3478
ORIGIN

        1 ---------- ---------- ---------- ---------- ---------- ----------
       61 ---------- ---------- MAEGQSP--- --ALVHFLAQ RPRLRLLAYR LLGSTADAED
      121 VLQDAWLKWS R-GS-----D GVEEPAAFLT TQVTRLALDR LRKD-QRRAR LGAQ------
      181 -WLPDP---- ---------- ---------- ---------- ---------- -WVEPL-EPG
      241 EAD-LSTGLL LLLERLTPDQ RAVYVLREAM DLD------- ---------- ----------
      301 ---------- -FADIAAILG -----KSVA- ---------- ---------- ----TCRQIM
      361 SR-------- ----ARAALK GEAR------ ---------- -------FDW DAAQTGTLVR
      421 RFAAACDQRD YGALVALLGG ESRLISDGG- GKVK------ --SARNPIRG PDRIARFILG
      481 VRRKF----- ---------- --QPADFAFR IAEINGLPA- ---------- ---LVGETK-
      541 ---------- ---------- ---------- ---------- ---------- -----GDVRW
      601 ALT-FGCIGG RIGGIYLLAD PDRLP-DYST ISSSA----- ---------- ----------
      661 ---------- ---------- --
//
LOCUS       mll6869       682 aa
DEFINITION  mll6869     682 aa
TITLE       mll6869
ORIGIN

        1 ---------- ---------- ---------- ---------- ---------- ----------
       61 --MLTSSA-- ---------- ---------P DDAAAGFAPL RPKLMRVAYR MLGSVADAED
      121 AVQEAFIRWM KADR-----S AVREPEAFLR RTVTRLCLDQ LKSARHKRET YVGP------
      181 -WLPDPVVEE ---------- ---------- ---------- ---------- ---------D
      241 EVEDVTLPLM LVLERLSPLE RAAFMLHDVF GLG------- ---------- ----------
      301 ---------- -FDEVAAAIE -----RDPA- ---------- ---------- ----ACRQLA
      361 AR-------- ----ARGHVR EA-------- --RPRFTVE- ---------- -RQRGLALAE
      421 AFFTASRSGD MKALGAMLAT DVIAHADGG- GKRP-----A ATLP---ALG FDAVMRQYEQ
      481 VAAWLR---- ---------- --THGSKLVR IGFINGLPG- ---------- ----FVSLE-
      541 ---------- ---------- ---------- ---------- ---------- ---ADGEFQT
      601 TALDIED--G KIAAIYVVRN PDKLRHLH-- ---------- ---------- ----------
      661 ---------- ---------- --
//
LOCUS       Mchl_3400       682 aa
DEFINITION  Mchl_3400     682 aa
TITLE       Mchl_3400
ORIGIN

        1 ---------- ---------- ---------- ---------- ---------- ----------
       61 ----MRPE-- ---------- ---------- --ASDPFEAE RARLTRLAYR MLGSFAEAED
      121 VVQSAWLRWQ AADR-----A AVAVPGAFLS RIVTRLCLDT MKSARTRREV YVGP------
      181 -WLPEPSLD- ---------- ---------- ---------- ---------- ---TEE--TI
      241 DGDDLTLTLM MALERLSPLE RAAFLLHDVF GVP------- ---------- ----------
      301 ---------- -LDEVAATLG -----RAAP- ---------- ---------- ----AVRQLA
      361 VR-------- ----ARQHVR AE-------- --RPRYPLP- ---------- -PEEGERIAR
      421 AFFDASRSGD VAALRGLLSQ TVTMRADGG- GKVI-----A FLNP---IRG IDRVLRLFSG
      481 LARKYA---- ---------- --GSPATLLR TVRVDSLPG- ---------- ----FVSLE-
      541 ---------- ---------- ---------- ---------- ---------- ---RGGVLQV
      601 TALEIRD--G RIAGIYITRN PDKLRRVAEA MAMPPAR--- ---------- ----------
      661 ---------- ---------- --
//
LOCUS       METDI3854       682 aa
DEFINITION  METDI3854     682 aa
TITLE       METDI3854
ORIGIN

        1 ---------- ---------- ---------- ---------- ---------- ----------
       61 ----MRPE-- ---------- ---------- --ASDPFEVE RARLTRLAYR MLGSFAEAED
      121 VVQSAWLRWQ AADR-----A AVAVPGAFLS RIVTRLCLDT MKSARARREV YVGP------
      181 -WLPEPSLD- ---------- ---------- ---------- ---------- ---TEE--AI
      241 DGDDLTLTLM MALERLSPLE RAAFLLHDVF GVP------- ---------- ----------
      301 ---------- -LDEVAATLG -----RAAP- ---------- ---------- ----AVRQLA
      361 VR-------- ----ARQHVR AE-------- --RPRYPLP- ---------- -PEEGERIAR
      421 AFFDASRSGD VAALRGLLSE TVMMRADGG- GKVI-----A FLNP---IRG IDRVLRLFSG
      481 LARKYA---- ---------- --GSPATLLR TVRVDGLPG- ---------- ----FVSLE-
      541 ---------- ---------- ---------- ---------- ---------- ---RGGVLQV
      601 TALEIRD--G RIAGIYITRN PDKLRRVAEA VAMPAAR--- ---------- ----------
      661 ---------- ---------- --
//
LOCUS       METDI4452       682 aa
DEFINITION  METDI4452     682 aa
TITLE       METDI4452
ORIGIN

        1 ---------- ---------- ---------- ----MSSRSD LHARYLAASP RSAGMLSGSS
       61 DKSIARNG-- ---------- ---------- -GRISEFEAQ KPRLLRLCYR MLGSLSEAED
      121 ILQEAWLRWS SVQ------A EVATPAAYLT RIVTRLCLDQ MKSARARRET YVGA------
      181 -WLPEPLMG- ---------- ---------- ---------- ---------- -TIEPN--ET
      241 VSDDITMTLM LALERLSPLE RAAFLLHDVF EVA------- ---------- ----------
      301 ---------- -LSEVATALD -----REPT- ---------- ---------- ----AVRQLA
      361 VR-------- ----ARKHVE SG-------- --RQRYHVD- ---------- -PEEADRIAR
      421 AFFAASRDGD TAALTRLLAA DVELRSDGG- GRVL-----A YPNV---IHG MDRLLRLFAG
      481 LSTKA----- ---------- --YFEPVLLR TAIIDGLPG- ---------- ----YVSSD-
      541 ---------- ---------- ---------- ---------- ---------- ---RGGVLQA
      601 TALDVRN--G RIAAIYMVRN PDKLRHVAAT LGM------- ---------- ----------
      661 ---------- ---------- --
//
LOCUS       Mnod_3704       682 aa
DEFINITION  Mnod_3704     682 aa
TITLE       Mnod_3704
ORIGIN

        1 ---------- ---------- ---------- ---------- ---------- ----------
       61 ----MPPD-- ---------- ---------- -AATRVFEAQ RLRLVRLAYR MLGSVAEAED
      121 AVQDAWLRWR RVE------A EVDEPAAYLT RIVTRLCLDR MKSARARRET YVGA------
      181 -WLPEPLMG- ---------- ---------- ---------- ---------- -TT-PE--EP
      241 E-DDLTLTLM LALERLSPLE RAAFLLHDVF GVP------- ---------- ----------
      301 ---------- -LNEVAGTLG -----REAA- ---------- ---------- ----AVRQLA
      361 VR-------- ----ARRHVQ AA-------- --RPRYTVE- ---------- -RAEAERIAT
      421 AFFAASRDGD TQALGRMLAA DVVLHSDGG- GRVI-----A FRNP---IVG IARVLRLYAG
      481 LQRKHG---- ---------- --PAVPQLLR PIWIDGLPG- ---------- ----YVSID-
      541 ---------- ---------- ---------- ---------- ---------- ---RGAILQT
      601 TALAIED--G RIAAIYIVRN PDKLRHVGRI LADG------ ---------- ----------
      661 ---------- ---------- --
//
LOCUS       Mrad2831_2093       682 aa
DEFINITION  Mrad2831_2093     682 aa
TITLE       Mrad2831_2093
ORIGIN

        1 ---------- ---------- ---------- ---------- ---------- ----------
       61 ---MTGPDRP RGQVRPRRVR ASDPVARPVH GDGTATFEAH RPRLLRIAYR MLGSRSEAED
      121 VVQDAWLRWV AADR-----T GVAAPDRFLA RVVTRLCLDQ IKSARARRES YVGP------
      181 -WLPEPLVE- ---------- ---------- ---------- ---------- -AAADG--V-
      241 DEDDLTLTLM LALERLSPLE RAAFLLHDVF GLP------- ---------- ----------
      301 ---------- -LGDVAETLG -----RAPP- ---------- ---------- ----AVRQLA
      361 AR-------- ----ARRNVR AA-------- --RPRYPVT- ---------- -RDEGERVAR
      421 AFFEASASGD VARLRTLLAD RVTLSSDGG- GKVL-----A FVNP---IRG LERLLRLYAG
      481 VRRKWG---- ---------- --DGRAALVA FVWIDGLPG- ---------- ----YVSRE-
      541 ---------- ---------- ---------- ---------- ---------- ---RGGLLQT
      601 TALAIEN--G RIDAIYVTRN PDKLRHVARA VAAGPTRGGA AATRAGPS-- ----------
      661 ---------- ---------- --
//
LOCUS       M446_5939       682 aa
DEFINITION  M446_5939     682 aa
TITLE       M446_5939
ORIGIN

        1 ---------- ---------- ---------- ---------- -------MTP RSSDPLSGPT
       61 GRALLPED-- ---------- ---------- -AQLAEFEAQ RPRLLRLGYR MLGALSEAED
      121 VVQEAWLRWS GVR------D GVATPAAYLT RIVTRLCLDQ LKSARARRET YVGA------
      181 -WLPEPLMG- ---------- ---------- ---------- ---------- -AADPD--ET
      241 VGEDVTLTLM LALERLSPLE RAAFLLHDVF GVA------- ---------- ----------
      301 ---------- -LPEVAATLD -----RAPA- ---------- ---------- ----AVRQLA
      361 VR-------- ----ARRHVQ SG-------- --RQRYRVD- ---------- -AAEAERIAR
      421 AFFAASRDGD TAALASLLAA DVELRSDGG- GRVL-----A YPNV---IRG ADRVIRLFAG
      481 LSGKA----- ---------- --YFQPVLLK VAIIDGLPG- ---------- ----YVSAT-
      541 ---------- ---------- ---------- ---------- ---------- ---RGGLLQT
      601 TALSVRD--G RVAAIYAVRN PDKLRQVAAA LGR------- ---------- ----------
      661 ---------- ---------- --
//
LOCUS       Micau_0268       682 aa
DEFINITION  Micau_0268     682 aa
TITLE       Micau_0268
ORIGIN

        1 ---------- ---------- ---------- ---------- ---------- ----------
       61 ---------- ---------- --------MA DRATEDFLAH RNLLFTVAYE MLGSAADAED
      121 VVQETWLRWA GV-----DLE AVRDRRAYLV RIATRQALSR LRTLGRRKES YVGS------
      181 -WLPEPLLTA ---------- ---------- ---------- ---------- -PDVADDVTL
      241 A-ESVSMAML LVLETLTPTE RAVFVLREVF DVG------- ---------- ----------
      301 ---------- -YDEIAETVE -----RTPV- ---------- ---------- ----AVRQIA
      361 HR-------- ----ARAHVA ---------- ARRPR---RT VP------AA E---ARDALD
      421 AFRRAVETGD LDGLLRVLAA DAVLVGDGG- GIKQ-----A IARP---VTG GDKVARLLAG
      481 GWRR------ -------IAA V-----ASME PVQVNGYPA- ---------- ---LLVRLD-
      541 ---------- ---------- ---------- ---------- ---------- ----GELDTV
      601 VAVRLDDGR- -ISGLYAVRN PEKLSHMT-- ---------- ---RETTLRR ----------
      661 ---------- ---------- --
//
LOCUS       Micau_3370       682 aa
DEFINITION  Micau_3370     682 aa
TITLE       Micau_3370
ORIGIN

        1 ---------- ---------- ---------- ---------- ---------- ------MD--
       61 ---------- ---------- ---------- --LAERFERE RQRLRAVAYR LLGSLTDAED
      121 AVQETWLRLS RTDA-----D TVENLDAWLT TVVARVSLNT LRSRAARRED PLDV------
      181 -RLPDPVVD- ---------- ---------- ---------- -------TDA DDP--AHAAV
      241 LADSVGLALL VVLDTLTPAE RLAFVLHDMF GVP------- ---------- ----------
      301 ---------- -FDEIGPLVD -----RSPA- ---------- ---------- ----AARQLA
      361 SR-------- ----ARRRVR GQ-------- APIPDPDLS- ---------- ---RQRAVVD
      421 AFLAAARDGD LDALIAVLHP DVVLRSDAG- --TA------ RARHTVVLTG ATTVAA--QA
      481 TT-FGRLFP- ---------- -------HAR PVLVNGA--- ---------- --AGVLVT--
      541 ---------- ---------- ---------- ---------- ---------- ---AGDRPLS
      601 VMAFTVA-GG RIAAVDVIAD PRRLAALGLA G--------- ---------- ----------
      661 ---------- ---------- --
//
LOCUS       Micau_5733       682 aa
DEFINITION  Micau_5733     682 aa
TITLE       Micau_5733
ORIGIN

        1 ---------- ---------- ---------- ---------- ---------- ---MDELA--
       61 ---------- ---------- ---------- ----GEFEAE RGRLLAVAQR MLGSRSEAED
      121 AVQETWLRFS GALSDPGERA RVRDLRGWLI TTCSRICLDV LRSARVRREA YPG-------
      181 QWLPEPMVTA AP-------- ---------- ---------- ----AADGFA PDP--AERAV
      241 RADQLGTALL VVLERLTPEQ RVAFVLHDVF AVP------- ---------- ----------
      301 ---------- -FSDVADVLA -----VTPE- ---------- ---------- ----AARQLA
      361 SR-------- ----ARRAVH GPDAPR---- --HSADLAE- ---------- ----QRRVLA
      421 AFAAAVESGE LEQLVRVLAP DVVSIGDAGG HFPA------ ---GRRPVVG VESVGR----
      481 -LLLGLYGQA RQ-------- ---RGGLRGR PVLVDGT--- ---------- --LGWQTEFF
      541 HRDG------ ---------- ---------- ---------- ---------- --R---TIRM
      601 VTSFAIH-EG RVTGVFNQLN PAKVGELPPL GPDAAWPPRW ---------- ----------
      661 ---------- ---------- --
//
LOCUS       MAB_1126c       682 aa
DEFINITION  MAB_1126c     682 aa
TITLE       MAB_1126c
ORIGIN

        1 ---------- ---------- ---------- ---------- ---------- ----------
       61 ---------- ---------- -------MSG TDHAELFTHL RPLLFTIAYE MLGSATEADD
      121 VLQESYLRWA QV-----DLD TVTDTKAYLA QIVSRQALNT LRTNSRRREE YVGP------
      181 -WLPEPVRVA YDD------- ---------- ---------- ---------S DKDASTDVVL
      241 A-ESVSMAML VVLETLAPDE RAVFVMREVF GFD------- ---------- ----------
      301 ---------- -YSEIASTVG -----KSEV- ---------- ---------- ----AVRQMA
      361 HR-------- ----ARAHVQ ---------- SRRRR---FT PT-------- -DRQAEELTT
      421 KFLLAAAGGD VDALVEMLAP DAVWTSDGG- GKVS-----A ARRP---VYG ADRVARVAIG
      481 LSRA------ -------A-A EFP--DVRME FSTFNSTPA- ---------- ---LLIYTE-
      541 ---------- ---------- ---------- ---------- ---------- ----GRLDVV
      601 LAVSIEDGK- -VEHIFAIRN PDKLATAE-- ---------- ---ITRHISR ----------
      661 ---------- ---------- --
//
LOCUS       MAB_2999c       682 aa
DEFINITION  MAB_2999c     682 aa
TITLE       MAB_2999c
ORIGIN

        1 ---------- ---------- ---------- ---------- ---------M SSSSTHDA--
       61 ---------- ---------- ---------- -LVTAAWREH YPYLVNLAYQ MLGDIGDAED
      121 AVQEAFVRLA RAEET----- EIDEPRAWLS VVVGRLCLDQ LRSARMRRER TGVA----SV
      181 VESAAPLHVP AVT------- ---------- ---------- ---------- -DP--ADRVT
      241 LDDEVRGALL EVLRSLSPGE RVAFVLHDVF AVP------- ---------- ----------
      301 ---------- -FEEIASTVG -----RPVG- ---------- ---------- ----TCRQLA
      361 RR-------- ----ARTRFQ QSAA------ -RSTDVTGA- ---------- ---EHQQLIE
      421 KFVTACAQGD LTGLMAVLDP GVWGVGTILG DPAP------ ---PPQVNRG RTDVAT----
      481 -----NLLV- --Y------- ------LGPG ATLVGGP-FG ---------- --QPVLLAF-
      541 ---------- ---------- ---------- ---------- ---------- ---TQRRLFA
      601 VVTLTVR-EG LVLKIEATAD PAARGR---- ---------- ---------- ----------
      661 ---------- ---------- --
//
LOCUS       MAB_3678c       682 aa
DEFINITION  MAB_3678c     682 aa
TITLE       MAB_3678c
ORIGIN

        1 ---------- ---------- ---------- ---------- ---------- -MVVRAGD--
       61 ---------- ---------- ---------- --RTDEFEAL RPRLQAVAYR LTGSVADAED
      121 IVQDAWLRLY STT------A EIEDLAAWLT TVVSRLGLDR LRSAVYRRET YVG-------
      181 EWLPEPVVTG LD-------- ---------- ---------- ---------G DDP--LAALV
      241 ASEDARFAAM VVLDRLAPDQ RVAFVLHDGF SVP------- ---------- ----------
      301 ---------- -FKQIADILG -----ISDA- ---------- ---------- ----AARQLA
      361 SR-------- ----ARRMVT ATP------- --EPVADAE- ---------- ----HNEVVG
      421 ELLEALMSGS VEAVVRLLHP DVTMTGDSDG KAPT------ ---AVRVIHG PDKVAR----
      481 -FLLGLMERY GP-------- ---QMTQAIN PALVNGQ--- ---------- --FGMYLTET
      541 DTDP------ ---------- ---------- ---------- ---------- --NFRPVLPR
      601 VSAFTVR-DG RVLAVWDVSN PDKFSGTPLR EA-------- ---------- ----------
      661 ---------- ---------- --
//
LOCUS       MAB_4200       682 aa
DEFINITION  MAB_4200     682 aa
TITLE       MAB_4200
ORIGIN

        1 ---------- ---------- ---------- ---------- ---------- ----------
       61 ---------- ---------- ------MINS DEHAERFTLL RPLLFTIVYE ILGSATESDD
      121 VLQDSYLRWA QV-----DLA TVRDTKSYLA QLVTRQALKA LRTSVRRRED YIGP------
      181 -WLPEPLLLD ---------- ---------- ---------- ---------- EHDGSADVLL
      241 A-ESVSMAML ILLETLTPDE RAVFVLREVF GFG------- ---------- ----------
      301 ---------- -YDEIAGAVS -----KSAT- ---------- ---------- ----AVRQIA
      361 HR-------- ----AREHVH ---------- ARRKR---FD PL-------- DAKESTRIAE
      421 QFLLATETGD VEGLMALLAP DATWIADGN- GRAG-----A ARRP---LTG AGKLARIFAG
      481 PFRK------ -------G-- -MA--DRRTE IVIANAAPA- ---------- ---VAVYAG-
      541 ---------- ---------- ---------- ---------- ---------- ----DALEVV
      601 ITMEIADGK- -ITRLYAVAN PDKLVAAA-- ---------- ---TTRMVSR ----------
      661 ---------- ---------- --
//
LOCUS       MAB_4733       682 aa
DEFINITION  MAB_4733     682 aa
TITLE       MAB_4733
ORIGIN

        1 ---------- ---------- ---------- ---------- ---------- ----------
       61 ---------- ---------- ---------- MDLIEKFEAE RPRLLSVAHR ILGSRHDAED
      121 AVQSAWIRAQ SA-A----PN RVDNAPGWLT TVTARLCLDQ LRARERHGEV PLTA------
      181 --EHISDTQF ---------- ---------- ---------- ---------- -AA--DEEFL
      241 RREEVSRAVL VVLDELSPKQ RVAYVLHDLF AVP------- ---------- ----------
      301 ---------- -FGDIAAVLD -----TTAV- ---------- ---------- ----SAKKLA
      361 SR-------- ----ARARLG AAD------- PERAREVG-- ---------- ---SQLEIVE
      421 AFLSAARGGD IERLITLMAP DVIRTVDHTL IPSG------ ---AATLVRG AQAVAEET--
      481 -RSFTDRIA- ---------- -------VAA ILLIDGR--- ---------- --VGAVIA--
      541 ---------- ---------- ---------- ---------- ---------- ---PGGHPFA
      601 LIRMDT-DGR LVTCIDIAPY TSGDAALSLI ATAGSKVS-- YSPGESGRRI DPRGSGLPRV
      661 DH-------- ---------- --
//
LOCUS       MAV_0164       682 aa
DEFINITION  MAV_0164     682 aa
TITLE       MAV_0164
ORIGIN

        1 ---------- ---------- ---------- ---------- ---------M NRSQSADD--
       61 ---------- ---------- ---------- -QVAEAWRRH RPYLVNLAYQ MLGDIGDAED
      121 VAQEAFLRLS --AAG----- DIDDVRGWLT VVASRLCLDQ LRSARARHER PG------DV
      181 GEQPAPPRF- ---------- ---------- ---------- ---------- -DP--ADRIT
      241 LDDEVRTALL EVLRRLSPGE RVSFVLHDVF GVP------- ---------- ----------
      301 ---------- -FEAIAQTVG -----RPVG- ---------- ---------- ----TCRQLA
      361 RR-------- ----ARAKFV AAQP------ -KLNTVGAA- ---------- ---EHQRVTE
      421 KFITACANGD LAGLAAVLDP TVWGVGTVLA DPAP------ ---PPQVNHG PDAVAT----
      481 -----NLLR- --Y------- ------LWPD VTLVGGP-AG ---------- --APVLLAF-
      541 ---------- ---------- ---------- ---------- ---------- ---SRRRLFA
      601 VIVLSIR-DA RVVKIEAIAD PAARSAG--- ---------- ---------- ----------
      661 ---------- ---------- --
//
LOCUS       MAV_1129       682 aa
DEFINITION  MAV_1129     682 aa
TITLE       MAV_1129
ORIGIN

        1 ---------- ---------- ---------- ---------- ---------- ----------
       61 ---------- ---------- --MMTQAPTG SEHADRFTLL RPLLFTIAYE MLGSATEADD
      121 VLQDSYLRWS TV-----DLA TVRDTKSYLA QLVTRQALNA LRAGARRREE YVGP------
      181 -WLPEPLLLD ---------- ---------- ---------- ---------- EQDPSTDVVL
      241 A-ESISMAML VLLETLSPDE RAVFVLREVF GFD------- ---------- ----------
      301 ---------- -YDEIAEAVG -----KPAP- ---------- ---------- ----TVRQVA
      361 RR-------- ----AREHVR ---------- ARRKR---HP GAGQ----AI DPKRNAELTA
      421 QFLATAASGD VEALMAMLAP DATWTADSG- GVVS-----A ARRP---VVG AEKVARAITG
      481 LFRK------ -------AAE Y-A--TLRVD TVTCNGAPA- ---------- ---VLLYLG-
      541 ---------- ---------- ---------- ---------- ---------- ----DRLEGV
      601 ITVEIAADK- -ITNFYVMRN PHKLAALA-- ---------- ---TARDVSR G---------
      661 ---------- ---------- --
//
LOCUS       MAV_2018       682 aa
DEFINITION  MAV_2018     682 aa
TITLE       MAV_2018
ORIGIN

        1 ---------- ---------- ---------- ---------- ---------- MTSPDAAD--
       61 ---------- ---------- ---------- --LTARFEAA RPRLGALAYR MLGSIDDAQD
      121 AVQEAWLRLD RS-----GGA DIANLDAWLT TVVARICLNM LRDRRTRDGA EPAA------
      181 -HLPDPIVEP ---------- ---------- ---------- -------AGE FDP--EHRAM
      241 LADAVGMALF VVLDTLPPAE RLAFVLHDVF AVP------- ---------- ----------
      301 ---------- -FAQIAAIVD -----GTPE- ---------- ---------- ----SARKLA
      361 SR-------- ----ARRRIE RA-------- DPVPDGDLA- ---------- ---AQREVVD
      421 AFFAAGRSGD FDRLVSVLHP DVVLRGDFG- ---------- PATATVRVQG AAAVAK--LA
      481 RS-YAGPER- ---------- -------EAC AATVNGA--- ---------- --AGAVIF--
      541 ---------- ---------- ---------- ---------- ---------- ---VAGRAAS
      601 VMGFVVR-GG RIRAIDVLAD PDRIAKLELG ALRADH---- ---------- ----------
      661 ---------- ---------- --
//
LOCUS       MAV_2475       682 aa
DEFINITION  MAV_2475     682 aa
TITLE       MAV_2475
ORIGIN

        1 ---------- ---------- ---------- ---------- ---------- ---MNAPR--
       61 ---------- ---------- --------NL AELAQRFDDD RRHLRSVAFQ LLGSLADADD
      121 AVQSAWLKAS RA-D----FA AVDNLSGWFT TITAREALDQ LRARKRRAEL PLAAPE---E
      181 LDRLAVAASS ---------- ---------- ---------- ---------- -PA--DEDTL
      241 LAESVSTALL VVLDRLSPAQ RVAFVLHDVF AMP------- ---------- ----------
      301 ---------- -FETIAELLN -----RSPD- ---------- ---------- ----AAKKLA
      361 SR-------- ----ARARLH AAP------- AGPPRRDGHR I--------- --ERHVEVVQ
      421 AFLAASRGGD IAALLQLLAA DVLRTVDPVL VPAD------ ---VPTALRG ATRVAQET--
      481 -RRFAGRAR- ---------- -------AGA VMLIDGT--- ---------- --PGIVIA--
      541 ---------- ---------- ---------- ---------- ---------- ---ARGRAQI
      601 LLMIGIGADD RIHTIDITGD PERIRRAALA LPP------- ---AVRFRNI TT--------
      661 ---------- ---------- --
//
LOCUS       MAV_4301       682 aa
DEFINITION  MAV_4301     682 aa
TITLE       MAV_4301
ORIGIN

        1 ---------- ---------- ---------- -------MSL VSLTPGPMAY ARFMTSAQ--
       61 ---------- ---------- ---------- --QVSEFESL RPHLMSVAYR LTGTVADAED
      121 IVQDAWLRWH GQD------G AITDLRAWLT TVVSRLGLDR LRSATHRRET YTG-------
      181 NWLPEPVVTG LG-------- ---------- ---------- ------PHSG ADP--LAAVV
      241 AGEDARFAAM VVLERLSPDQ RVAFVLHDGF AVP------- ---------- ----------
      301 ---------- -FSEVAEVLG -----TSEA- ---------- ---------- ----AARQLA
      361 SR-------- ----ARKVVS AQP------- --PPEPDPS- ---------- ----HDEVVG
      421 QLMAAMAAGN LEAVVALLHP DVMFTGDSNG KAPT------ ---AVQVIHG ADKVVR----
      481 -FMLGLARRY GP-------- ---GFYSAYQ LGLVNGE--- ---------- --LGIYTAGL
      541 PGGD------ ---------- ---------- ---------- ---------- --GYREMCPR
      601 IMAMTVR-EG KVCALWDIAN PDKFTGSPLG R--------- ---------- ----------
      661 ---------- ---------- --
//
LOCUS       Mb1221       682 aa
DEFINITION  Mb1221     682 aa
TITLE       Mb1221
ORIGIN

        1 ---------- ---------- ---------- ---------- ---------- ---MSQHD--
       61 ---------- ---------- ---------- -PVSAAWRAH RAYLVDLAFR MVGDIGVAED
      121 MVQEAFSRLL RAPVG----- DIDDERGWLI VVTSRLCLDH IKSASTRRER PQ------DI
      181 AAWHDGDASV SSV------- ---------- ---------- ---------- -DP--ADRVT
      241 LDDEVRLALL IMLERLGPAE RVVFVLHEIF GLP------- ---------- ----------
      301 ---------- -YQQIATTIG -----SQAS- ---------- ---------- ----TCRQLA
      361 HR-------- ----ARRKIN ESR------- -IAASVEPA- ---------- ---QHRVVTR
      421 AFIEACSNGD LDTLLEVLDP GVA--GEIDA RKG------- -----VVVVG ADRVGP----
      481 -----TILRH --W------- ------SHPA TVLVAQPVCG ---------- --QPAVLAF-
      541 ---------- ---------- ---------- ---------- ---------- ---VNRALAG
      601 VLALSIE-AG KITKIHVLVQ PSTLDPLRAE LGGG------ ---------- ----------
      661 ---------- ---------- --
//
LOCUS       Mb3361c       682 aa
DEFINITION  Mb3361c     682 aa
TITLE       Mb3361c
ORIGIN

        1 ---------- ---------- ---------- ---------- ---------- -------M--
       61 ---------- ---------- ---------- --EVSEFEAL RQHLMSVAYR LTGTVADAED
      121 IVQEAWLRWD SQD------T VIADPRAWLT TVVSRLGLDK LRSAAHRRET YTG-------
      181 TWLPEPVVTG LD-------- ---------- ---------- ---------A TDP--LAAVV
      241 AAEDARFAAM VVLERLRPDQ RVAFVLHDGF AVP------- ---------- ----------
      301 ---------- -FAEVAEVLG -----TSEA- ---------- ---------- ----AARQLA
      361 SR-------- ----ARKAVT AQPALI---- --SGDPDPA- ---------- ----HNEVVG
      421 RLMAAMAAGD LDTVVSLLHP DVTFTGDSNG KAPT------ ---AVRAVRG SDKVVR----
      481 -FILGLVQRY GP-------- ---GLFGANQ LALVNGE--- ---------- --LGAYTAGL
      541 PGVD------ ---------- ---------- ---------- ---------- --GYRAMAPR
      601 ITAITVR-DG KVCALWDIAN PDKFTGSPLK ERRAQPTGRG RHHRN----- ----------
      661 ---------- ---------- --
//
LOCUS       Mflv_1191       682 aa
DEFINITION  Mflv_1191     682 aa
TITLE       Mflv_1191
ORIGIN

        1 ---------- ---------- ---------- ---------- ---------- ----------
       61 ---------- ---------- ---------- MITPSVFEAT RPQLTAMAFR MLGSIHDAED
      121 AVQSAWIKAS IT-A----TD DLRNPAAYLT TVLTRECVDQ LRMRQRRREE PLAA------
      181 --DMIPADTV ---------- ---------- ---------- ---------- -AA--DEHYL
      241 RRESISRALM VVLDRLTPSQ RVAYVLHDVF AVP------- ---------- ----------
      301 ---------- -FQEIAETLG -----TSPA- ---------- ---------- ----SAKKHA
      361 SR-------- ----ARERIH RTV------- QIPAAAT--- ---------- ---IDSAVVE
      421 AFLAAAAGGD TATMVALMAD DCVRVADPTL LPAH------ ---TPAVVIG DSAVADET--
      481 -SLFIDRIR- ---------- -------VSA PMLVDGR--- ---------- --TVHVIA--
      541 ---------- ---------- ---------- ---------- ---------- ---PGGHELA
      601 VIDITV-TDG RIARIEITRT HPSGRR---- ---------- ---------- ----------
      661 ---------- ---------- --
//
LOCUS       Mflv_1927       682 aa
DEFINITION  Mflv_1927     682 aa
TITLE       Mflv_1927
ORIGIN

        1 ---------- ---------- ---------- ---------- ---------- ----------
       61 ---------- ---------- ----MTAAPG DEHAERFTQL RPLLFTIAYE ILGSATESDD
      121 VLQESYLRWA EV-----DLA TVTDTKAYLA RLVTRQALNT LRAQSRRRED YVGP------
      181 -WLPEPLLT- ---------- ---------- ---------- ---------- EADPSADVVL
      241 A-ESVSMAML VVLETLSPDE RAVFVLREVF GFG------- ---------- ----------
      301 ---------- -HDEIAATLG -----KSTA- ---------- ---------- ----AVRQIA
      361 HR-------- ----AREHVQ ---------- SRRKR---FE PV-------- DPKTSGEITM
      421 TFFAAAATGD LDALMAMLAP DVVWTADSD- GKVS-----A ARRP---VEG ADKVARLILG
      481 FVRL------ -------A-- -GG--EARVE PAFYNSAPA- ---------- ---LVLYTG-
      541 ---------- ---------- ---------- ---------- ---------- ----DVLEGV
      601 VTFEVADGR- -ITNFYAMRN PEKLTGVM-- ---------- ---VARTISR ----------
      661 ---------- ---------- --
//
LOCUS       Mflv_4852       682 aa
DEFINITION  Mflv_4852     682 aa
TITLE       Mflv_4852
ORIGIN

        1 ---------- ---------- ---------- ---------- ---MPHGGIY TRRMTASA--
       61 ---------- ---------- ---------- --RVAEFEQM RPHLLSVAYR LTGTVADAED
      121 IVQDAWLRWS THR-----GA AVEDLKAWLT TVVSRLALDK LRSAAHRRET YVG-------
      181 EWLPEPVVTG LD-------- ---------- ---------- ---------G RDP--LSALV
      241 ADEDARFAAM VVLENLTPDQ RVAFVLHDGF AVP------- ---------- ----------
      301 ---------- -FSAIAEVLG -----TSTQ- ---------- ---------- ----AARQLA
      361 SR-------- ----ARRAVS SAP------- --PPAAD--- ---------- ----HAEVVG
      421 KLLAAMASGD LTAVVSLLHP DVTFTGDSNR RAPT------ ---AARVIRG SDKVAR----
      481 -FLLGLGAKY GPE------- ---RLLAGSE LGLVNGE--- ---------- --LGVYSPGA
      541 DATP------ ---------- ---------- ---------- ---------- --DAPRIMPR
      601 IQALAVR-DG LVVAIYDVAN PDKFTASPLA R--------- ---------- ----------
      661 ---------- ---------- --
//
LOCUS       MintA_010100005695       682 aa
DEFINITION  MintA_010100005695     682 aa
TITLE       MintA_010100005695
ORIGIN

        1 ---------- ---------- ---------- ---------- ---------- MTNPDASAPS
       61 L--------- ---------- ---------- RALTARFEAA RPRLGALAYR MLGSFEDAQD
      121 AVQEAWLRLS GS-----SGE TIANPDAWLT TVVARICLNM LRERRTHGGE ELSA------
      181 -RLPDPIVEA ---------- ---------- ---------- -------DEE FDP--EHRAM
      241 LADAVGLALF VVLDTLPPAE RLAFVLHDVF SVP------- ---------- ----------
      301 ---------- -FDQIATIVD -----RTPE- ---------- ---------- ----SARKLA
      361 SR-------- ----ARRRIE RA-------- DPVPDGDLA- ---------- ---AQREVVD
      421 AFFAAGRSGD FERLVSVLHP EVVLRGDFG- ---------- QAAAAFRADG AASVAR--LA
      481 RS-YAGPDR- ---------- -------EVR AATVNGA--- ---------- --AGAVIF--
      541 ---------- ---------- ---------- ---------- ---------- ---VAGRAAS
      601 VMGFVVR-GG RIRAIDVLAD PARIAKLGLR APGADH---- ---------- ----------
      661 ---------- ---------- --
//
LOCUS       MintA_010100009976       682 aa
DEFINITION  MintA_010100009976     682 aa
TITLE       MintA_010100009976
ORIGIN

        1 ---------- ---------- ---------- ---------- ---------- ---MTSAQ--
       61 ---------- ---------- ---------- --QVSEFESL RPHLMSVAYR LTGTIADAED
      121 IVQDAWLRWH RQDPDK--GT QITDLRAWLT TVVSRLGLDR LRSAAHRRET YTG-------
      181 NWLPEPVVTG FGP------- ---------- ---------- ------PASE ADP--LSAVV
      241 AGEDARFAAM VVLERLSPDQ RVAFVLHDGF DVP------- ---------- ----------
      301 ---------- -FAEVAEALG -----TSEA- ---------- ---------- ----AARQLA
      361 SR-------- ----ARKAVA AEP------- --PPEPDPS- ---------- ----HNEVVG
      421 KLLAAMAAGD LEAVVSLLHP DVIFTGDSNG KAPT------ ---AVHVIHG PDKVVR----
      481 -FMLGLANRY GP-------- ---AFYTSYQ AGLVNGE--- ---------- --LGIYTAGF
      541 PAAD------ ---------- ---------- ---------- ---------- --GYREMCPR
      601 IMAMTVR-DG KVCALWDVAN PEKFTGSPLR REQP------ ---------- ----------
      661 ---------- ---------- --
//
LOCUS       MintA_010100011901       682 aa
DEFINITION  MintA_010100011901     682 aa
TITLE       MintA_010100011901
ORIGIN

        1 ---------- ---------- ---------- ---------- ---------- ----------
       61 ---------- ---------- ---------M SDVVRDFESQ RPRLFGLAYR LLGSASEAED
      121 AVQDAYLRLH RADA-----E AIESLPAWLT TAVTNLCLTR LTSARARREV YPGP------
      181 -WLPEPVLTD D--------- ---------- ---------- ---------- RTLGPLETAE
      241 QRESVSIALL SLMERLGPTE RAAFVLREAF AYS------- ---------- ----------
      301 ---------- -HFEIAEILE -----TSEA- ---------- ---------- ----NARQLY
      361 RR-------- ----ARQRLG EPR------- ---------- ----RRFQ-P DRAQWRRLVE
      421 RFFTAARAGD VDGLVEILTD TVTSTADG-- GGKVA----A ARRV---VSG RDRTARYVAR
      481 VFGRNLAQA- ---------- -----GPRLD VAEINGEPA- ---------- ---MLAFDGD
      541 TL-------- ---------- ---------- ---------- ---------- ---------A
      601 GVLCFDIAGD QIAALRVLAN PDKLRFLAKQ ---------- ----LSHPVV PSGS------
      661 ---------- ---------- --
//
LOCUS       MintA_010100016472       682 aa
DEFINITION  MintA_010100016472     682 aa
TITLE       MintA_010100016472
ORIGIN

        1 ---------- ---------- ---------- ---------- ---------- ----------
       61 ---------- ---------- ---MTRAPTG SEHAERFTLL RPLLFTIAYE MLGSATEADD
      121 VLQDSYLRWS AV-----DLS TVRDTKSYLA QLVTRQALNA LRADARRREE YVGP------
      181 -WLPEPLLLE ---------- ---------- ---------- ---------- DQDPSADVVL
      241 A-ESISMAML VLLETLSPDE RAVFVLREVF GFD------- ---------- ----------
      301 ---------- -YGEIAQAVG -----KPAP- ---------- ---------- ----TVRQVA
      361 HR-------- ----AREHVR ---------- ARRKR---FE AA-------- DPERTAEITA
      421 QFLAAAAGGD VEALMTMLAP DATWTADSG- GVVS-----A ARRP---VVG ADKVARAIAG
      481 LMRR------ -------AAE M-A--ALRVE TVTCNGAPA- ---------- ---VLLYLG-
      541 ---------- ---------- ---------- ---------- ---------- ----DQLEGV
      601 ITVEIADDK- -ITNFYVMRN PRKLAALA-- ---------- ---TARDISR G---------
      661 ---------- ---------- --
//
LOCUS       MintA_010100018237       682 aa
DEFINITION  MintA_010100018237     682 aa
TITLE       MintA_010100018237
ORIGIN

        1 ---------- ---------- ---------- ---------- ---------M NQSQSTGD--
       61 ---------- ---------- ---------- -QVAEAWRRH RPYLVNLAYQ MLGDIGDAED
      121 VAQEAFLRLS RAEVG----- DIKDVRGWLT VVASRLCLDQ VRSARARYER PG------DV
      181 EERPAPRRS- ---------- ---------- ---------- ---------- -DP--ADRIT
      241 LDDEIRSALL EVLRRLSPGE RVSFVLHDVF GVP------- ---------- ----------
      301 ---------- -FDSIAETVG -----RPVG- ---------- ---------- ----TCRQLA
      361 RR-------- ----ARAKFV AAQP------ -NMNDVAVA- ---------- ---EHQLVTE
      421 KFITACANGD LAALAAVLDP TVWGVGTILA DPAP------ ---PPQVNHG PDAVAT----
      481 -----NLLR- --Y------- ------LWPD VTLVGGP-VG ---------- --APVLLAF-
      541 ---------- ---------- ---------- ---------- ---------- ---SDRRLFA
      601 VIVLTIR-GA RVTKIEAIAD PSARAGNAAE NA-------- ---------- ----------
      661 ---------- ---------- --
//
LOCUS       MintA_010100019539       682 aa
DEFINITION  MintA_010100019539     682 aa
TITLE       MintA_010100019539
ORIGIN

        1 ---------- ---------- ---------- ---------- ---------- ----------
       61 ---------- ---------- ---------M VALAERFDAD RRHLRSVAFQ LLGSVADADD
      121 AVQSAWLKAS RA-D----FR AVDNLSGWFT TITAREALDQ LRARKRRAEQ PLAEPD---A
      181 LDRLAEAASA ---------- ---------- ---------- ---------- -PA--DEDAL
      241 LAESVSSALL VVLDRLSPAQ RVAFVLHDVF AMP------- ---------- ----------
      301 ---------- -FETIAELLH -----RSPD- ---------- ---------- ----AAKKLA
      361 SR-------- ----ARGRLQ AAP------- AAQPRSTAG- ---------- ----HLEVVE
      421 AFLAASRGGD IASLLELLAP DVVRTVDRSL VPAD------ ---VPTTVRG ARQVAEET--
      481 -RRFARRAR- ---------- -------AGA VMLIDGA--- ---------- --PGIVIA--
      541 ---------- ---------- ---------- ---------- ---------- ---IHGRAQV
      601 LLVIGIGADD RIHTIDITGD AERIRRAALT LPARPIQEHH KLVGYQGRQI QPA----SGR
      661 ERG------- ---------- --
//
LOCUS       MMAR_1196       682 aa
DEFINITION  MMAR_1196     682 aa
TITLE       MMAR_1196
ORIGIN

        1 ---------- ---------- ---------- ---------- ---------- -MAVLGAQ--
       61 ---------- ---------- ---------- --AASTFESL RPHLMSVAYR LTGTVADAED
      121 IVQEAWLRWD AAP--G--RD DVADLRAWLT TVVSRLGLDK LRSAARRRET YTG-------
      181 HWLPEPVVTG LG-------- ---------- ---------- ------DAGG ADP--LSAVV
      241 AAEDARFAVM VVLERLSPDQ RVAFVLHDGF AMP------- ---------- ----------
      301 ---------- -FAEVAGVIG -----ASEA- ---------- ---------- ----AARQLA
      361 SR-------- ----ARKAVA AAP------- --PPQPDPT- ---------- ----HNEVVG
      421 RLMAAMASGD LHSVVSLLHP DVTFTGDANG RAPT------ ---AARVICG ADKVAR----
      481 -FMLGLARRY GP-------- ---AFYTANQ LALVNGE--- ---------- --LGSYTLGT
      541 AGDG------ ---------- ---------- ---------- ---------- --GHWAMLPR
      601 ITAMTVR-DG KVCALWDIAN PDKFSGSPLR DLVG------ ---------- ----------
      661 ---------- ---------- --
//
LOCUS       MMAR_3687       682 aa
DEFINITION  MMAR_3687     682 aa
TITLE       MMAR_3687
ORIGIN

        1 ---------- ---------- ---------- ---------- ---------- MTDPALLA--
       61 ---------- ---------- ---------- -----RFQAA RPRLGALAYR MLGSLADAED
      121 VVQEAWLRLN ATTDRPQGAQ ELVNLDAWLT TVVARLCLNL LRDRRGRGRE ELVG------
      181 -QLPDPIVDG ---------- ---------- ---------- -------VAA FDP--EHHAM
      241 LADAVGLALF VVLDTLAPAE RLAFVLHDVF AVP------- ---------- ----------
      301 ---------- -FDQIAPILE -----RTPE- ---------- ---------- ----ATRKLA
      361 SR-------- ----ARRRIE RA-------- EPFPDRDLC- ---------- ---AQREVVD
      421 AFFAAGRSGN FERLVSVLHP DVVLRGDFG- ---------- PNTPRFRAQG AATVAK--LA
      481 RS-YAGPER- ---------- -------TVL NALVNGA--- ---------- --AGAVIS--
      541 ---------- ---------- ---------- ---------- ---------- ---ISEQASA
      601 VMGFLVR-NG RIAAIDVLAD PQRIATLDIS GLSGPGG--- ---------- ----------
      661 ---------- ---------- --
//
LOCUS       MMAR_4487       682 aa
DEFINITION  MMAR_4487     682 aa
TITLE       MMAR_4487
ORIGIN

        1 ---------- ---------- ---------- ---------- ---------- ----------
       61 ---------- ---------- ---MTPPSHS DEHAERFTLL RPLLFTIAYE ILGSATESDD
      121 VLQESYLRWA AV-----DLS AVRDTKSYLA QLVTRQSLNA LRAGARRREE YVGP------
      181 -WLPEPLLLD ---------- ---------- ---------- ---------- ESDPSADLVL
      241 A-ESVSMAML VLLETLTPDE RAVFVLREVF GFD------- ---------- ----------
      301 ---------- -YDEIADAVG -----KPAP- ---------- ---------- ----TVRQVA
      361 HR-------- ----ARAHIQ ---------- ARRKK---YG DV-------- DPQRNAQLTA
      421 QFLQTAASGD VEALMAMLAP DATWLADSG- GKVS-----A ARKP---VVG AERVARAITG
      481 LIRK------ -------AAT -----ELQVE LVTCNSAPA- ---------- ---VLFYLG-
      541 ---------- ---------- ---------- ---------- ---------- ----GQLEGV
      601 ITLEIVGDK- -ITNFYVMRN PDKLTAVA-- ---------- ---RAHEISR G---------
      661 ---------- ---------- --
//
LOCUS       HMPREF0591_1101       682 aa
DEFINITION  HMPREF0591_1101     682 aa
TITLE       HMPREF0591_1101
ORIGIN

        1 ---------- ---------- ---------- ---------- ---------- ---MSAPN--
       61 ---------- ---------- --------DL ADLAQRFHAD RRHLRSVAFQ LLGSAADAED
      121 AVQSAWLKAS RA-N----FG AVDNLTGWFT TITAREAFDQ LRARKRRAEE PLAATD---E
      181 LDRLVATASA ---------- ---------- ---------- ---------- -PA--DEEAL
      241 LTESVSNALL VVLDRLSPAQ RVAFVLHDVF AVP------- ---------- ----------
      301 ---------- -FEEIAGLLD -----RSPA- ---------- ---------- ----AAKKLA
      361 SR-------- ----ARGRLQ AHP------- DGAPQRAAK- ---------- ----HLEIVE
      421 AFLAASRGGD IAGLLELLAP DVVRTVDRAL VPDD------ ---VPTEVRG ARRVAEET--
      481 -RRFTQRAR- ---------- -------AGA VMLIDGA--- ---------- --PGIVIA--
      541 ---------- ---------- ---------- ---------- ---------- ---PRGHARV
      601 LLRITVGADD RIHAIDITGD PGRIHRAALA LPG------- --IGYQGTQT WPAGRPAPGR
      661 ERKRHAG--- ---------- --
//
LOCUS       HMPREF0591_2851       682 aa
DEFINITION  HMPREF0591_2851     682 aa
TITLE       HMPREF0591_2851
ORIGIN

        1 ---------- ---------- ---------- ---------- ---------M NRSQSGSE--
       61 ---------- ---------- ---------- -QVAEAWRRH RPYLVNLAYQ MLGDVGDAED
      121 VAQEAFLRFS RTEIE----- RIEDVRGWLT VVASRLCLDQ VRSARVRYER PG------EV
      181 QERPAPRRS- ---------- ---------- ---------- ---------- -DP--ADRVT
      241 LDDEVRTALL EVLRRLSPGE RVAFVLHDVF GVP------- ---------- ----------
      301 ---------- -FESIAETVG -----RPEG- ---------- ---------- ----TCRQLA
      361 RR-------- ----ARAKFV AAQP------ -KTNEVASA- ---------- ---EHQLVTE
      421 KFITACANGD IAGLVAVLDP TVWGVGTILA DPAP------ ---PPQINHG PQAVAT----
      481 -----NLLR- --Y------- ------LWPD VTLVSGP-AG ---------- --GPALLAF-
      541 ---------- ---------- ---------- ---------- ---------- ---TGRRLFA
      601 VIVLTIR-GS RIAKLEAIAD ASARLGNAAE RT-------- ---------- ----------
      661 ---------- ---------- --
//
LOCUS       HMPREF0591_3968       682 aa
DEFINITION  HMPREF0591_3968     682 aa
TITLE       HMPREF0591_3968
ORIGIN

        1 ---------- ---------- ---------- ---------- ---------- ---MTAAQ--
       61 ---------- ---------- ---------- --QVSEFQSL RPHLMAVAYR LTGSVADAED
      121 LVQEAWLRWE GQD------A QITDLRAWLT TVVSRLGLDK LRSAAHRRET YTG-------
      181 NWLPEPVVTG LD-------- ---------- ---------- ---------G SDP--LSAVV
      241 AREDARFAAM VVLERLSPDQ RVAFVLHDGF AVP------- ---------- ----------
      301 ---------- -FAEVADVLG -----TSEA- ---------- ---------- ----GARQLA
      361 SR-------- ----ARKAVA AEP------- --PPAPDPS- ---------- ----HDEVVG
      421 RLMAAMAAGD LDTVVSLLHP DVTFTGDSNG KAPT------ ---AVQIIQG ADKVAR----
      481 -FMFGLARRY GP-------- ---AFFTANQ LGLVNGE--- ---------- --LGAYTAGS
      541 PGDE------ ---------- ---------- ---------- ---------- --GHWQMLPR
      601 ILAITVR-DG KVCALWDIAN PDKFTGSPLR PR-------- ---------- ----------
      661 ---------- ---------- --
//
LOCUS       HMPREF0591_4901       682 aa
DEFINITION  HMPREF0591_4901     682 aa
TITLE       HMPREF0591_4901
ORIGIN

        1 ---------- ---------- ---------- ---------- ---------- ----------
       61 ---------- ---------- ---MTRAPAG SEHAERFTVL RPLLFTIAYE MLGSATEADD
      121 VLQDSYLRWA AV-----DLS TVRDTKSYLA QLVTRQALNA LRAGARRREE YVGP------
      181 -WLPEPLLLD ---------- ---------- ---------- ---------- EHDASTDVVL
      241 A-ESISMAML VLLETLSPDE RAVFVLREVF GFD------- ---------- ----------
      301 ---------- -YGEIAEAVG -----KPAP- ---------- ---------- ----TVRQVA
      361 HR-------- ----AREHVR ---------- ARRKR---FG AI-------- DPERNARLTA
      421 QFLETAAGGD VATLMTMLAP DATWTADSG- GKVS-----A ARRP---VVG AERVARAIVG
      481 LIRK------ -------ASE L-A--EFRVD VVTCNGAPA- ---------- ---VLLYLA-
      541 ---------- ---------- ---------- ---------- ---------- ----DQLEGV
      601 ITLEIADDK- -IANFYVTRN PDKLVALA-- ---------- ---TSRDVSR G---------
      661 ---------- ---------- --
//
LOCUS       HMPREF0591_5615       682 aa
DEFINITION  HMPREF0591_5615     682 aa
TITLE       HMPREF0591_5615
ORIGIN

        1 ---------- ---------- ---------- ---------- ---------- MT-VDASV--
       61 ---------- ---------- ---------- ---TARFEAA RPRLGAVAYR MLGSIDDAQD
      121 AVQEAWLRLS GT-----DRD GIANLDAWLT TVVARICLNM LRDRHARGRE EPAV------
      181 -VLPDPVVEA ---------- ---------- ---------- -------DGE FDP--EQRAL
      241 LADAVGLALF VVLDTLPPEQ RLAFVLHDAF AVP------- ---------- ----------
      301 ---------- -FDQIAPLVG -----RTPE- ---------- ---------- ----ATRKLA
      361 SR-------- ----ARRRVQ EA-------- DPAPAGDMA- ---------- ---AQREAVD
      421 AFFAAGRSGD FEGLVAVLHP DVVLRGDFG- ---------- RGAAGFRAEG AAAVAK--LA
      481 RG-YAGPDR- ---------- -------EVR AATVNGA--- ---------- --AGAVVL--
      541 ---------- ---------- ---------- ---------- ---------- ---AGGRATA
      601 IMGFVVR-DG LVVSINVLAD PARAAKAARS ARVY------ ---------- ----------
      661 ---------- ---------- --
//
LOCUS       MSMEG_1666       682 aa
DEFINITION  MSMEG_1666     682 aa
TITLE       MSMEG_1666
ORIGIN

        1 ---------- ---------- ---------- ---------- ---------- ---MTTAA--
       61 ---------- ---------- ---------- --RTDQFEAL RPHLLAVAYR LTGTYADAED
      121 IVQEAWIRWA GQE------A PIENLQAWLT TVVSRLGLDR LRSAAHRRES YYG-------
      181 EWLPEPVVTG ID-------- ---------- ---------- ---------G NDP--LNAVV
      241 AGEDARFAAM VVLEQLSPDQ RVAFVLYDGF GVP------- ---------- ----------
      301 ---------- -FPDIADVLG -----VSAA- ---------- ---------- ----SARQLA
      361 SR-------- ----ARRAVA DAP------- --PPVDDNT- ---------- ----HNEIAG
      421 ALMAALAAGD MDGVVRLLHP DVTFTGDSNR KAPT------ ---APRVIHG PEKVAR----
      481 -FLFGLARRY GP-------- ---NWLAGAQ LALINGE--- ---------- --LGTYTPGA
      541 PAGD------ ---------- ---------- ---------- ---------- --GYPELLPR
      601 ITAMTVR-DG KVCAVWDVAN PDKFTGSPLG TAVRRP---- ---------- ----------
      661 ---------- ---------- --
//
LOCUS       MSMEG_1692       682 aa
DEFINITION  MSMEG_1692     682 aa
TITLE       MSMEG_1692
ORIGIN

        1 ---------- ---------- ---------- ---------- ---------- ----------
       61 ---MDPAPSS AS------DP AWT-----EL SEAEAVFTRV RPRLFGVAYR MTGTVAEAED
      121 AVQEAWLRWQ DTDR-----A AVTDPVPFLM TVVTRICLNV LQSARARHET YIGP------
      181 -WLPEP---V D--------- ---------- ---------- ---------- TTADPALGAE
      241 RGAALELATL MLLERLAPPE RAAYILREAF DYP------- ---------- ----------
      301 ---------- -YEQIAETVG -----VSVP- ---------- ---------- ----NARQLV
      361 SR-------- ----ARRRVT TRRA------ ---------- -------APV ATAEQDRLLR
      421 AFVTAARSGD LDALEEILAE DVVSHTDGN- G-ARN----A AQIP---VVG RTTVAKFVRA
      481 FRNRLWPGA- ---------- -------SLR WITANGHSA- ---------- ---VLVVHDD
      541 SP-------- ---------- ---------- ---------- ---------- ---------A
      601 AFLTVAASAD GIHRLLWVLA PEKLAGIAQA QGR------- ---------- ----------
      661 ---------- ---------- --
//
LOCUS       MSMEG_5444       682 aa
DEFINITION  MSMEG_5444     682 aa
TITLE       MSMEG_5444
ORIGIN

        1 ---------- ---------- ---------- ---------- ---------- ----------
       61 ---------- ---------- -MNNPSAGNS TEHAERFTAL RPLLFTIAYE ILGTATESDD
      121 VLQESYLRWA EV-----DLA TVTDTKAYLA KLVTRQSLNA LRARSRLREE YVGP------
      181 -WLPEPLLV- ---------- ---------- ---------- ---------- AEDASSDVVL
      241 A-ESVSMAML VVLETLTPDE RAVFVLHDVF GFS------- ---------- ----------
      301 ---------- -HDEIASTIG -----KSAA- ---------- ---------- ----AVRQMA
      361 HR-------- ----ARNHVQ ---------- ARRKR---FE PV-------- DPQVSMEITQ
      421 RFFTAASTGD IDALMELLAP DVVWTADSA- GKRS-----A ARRP---VSG ADAVARLVSG
      481 LVRL------ -------G-- -GE--GARVE PAMYNNAPA- ---------- ---LKLYLG-
      541 ---------- ---------- ---------- ---------- ---------- ----DSFEGV
      601 ITIEIVDGR- -ITHFYAMRN PDKLAGVD-- ---------- ---IPRVISR ----------
      661 ---------- ---------- --
//
LOCUS       MSMEG_6817       682 aa
DEFINITION  MSMEG_6817     682 aa
TITLE       MSMEG_6817
ORIGIN

        1 ---------- ---------- ---------- ---------- ---------- ----------
       61 ---------- ---------- -----MTARL DDHTERFTML RPLLFTIAYE ILGSVTEADD
      121 VLQDSYLNWA KV-----DLA AVRDTKSYLA QLVTRQALKA QRTSARRRES YVGP------
      181 -WLPEPLLLD ---------- ---------- ---------- ---------- DRDASADVVL
      241 A-ESVSMAML VVLETLTPDE RAVFVLHDVF GFD------- ---------- ----------
      301 ---------- -YAEISEAVG -----KSTA- ---------- ---------- ----AVRQIA
      361 HR-------- ----AREHVH ---------- ARRKR---FD PV-------- DSDQAAEITQ
      421 QFLTAASTGD MAGLVALLAP DVVTITDGG- GLPG-----A ARRP---LVG AERVAGAIVR
      481 GMRR------ ---------- -----DLRFE IVTANGAPA- ---------- ---VALRTDE
      541 ---------- ---------- ---------- ---------- ---------- ----DQLLGL
      601 VTLEIHDGR- -ITSLYAIAN PDKLAALD-- ---------- ---GPRVITR ----------
      661 ---------- ---------- --
//
LOCUS       Mjls_1250       682 aa
DEFINITION  Mjls_1250     682 aa
TITLE       Mjls_1250
ORIGIN

        1 ---------- ---------- ---------- ---------- ---------- ---MTASA--
       61 ---------- ---------- ---------- --RIDEFESL RPYLLSVAYR LTGSVTDAED
      121 AVQDAWLRWD ALGE-D--RS GIADLRAWLT TVVSRIGLDR LRSAARRRET YVG-------
      181 EWLPEPVVTG FD-------- ---------- ---------- ---------R TDP--LSAVV
      241 AAEDARFAAM VVLERLTPDQ RVAFVLHDGF AMS------- ---------- ----------
      301 ---------- -FTEIAGVLG -----VNPA- ---------- ---------- ----AARQLA
      361 SR-------- ----ARRAVA DAE------- --APARDPS- ---------- ----HDEVVG
      421 RLMAAMAAGD MAAVVELLHP DVTFTGDSNR KAPT------ ---APRVIHG ADKVAR----
      481 -FVFGLARRY GP-------- ---RFFEAGD LVLVNGD--- ---------- --LGLYTAGL
      541 PADG------ ---------- ---------- ---------- ---------- --EWPAMAPR
      601 IQALTVR-DG KVCAIWDVAN PDKFTASPLR R--------- ---------- ----------
      661 ---------- ---------- --
//
LOCUS       Mjls_4648       682 aa
DEFINITION  Mjls_4648     682 aa
TITLE       Mjls_4648
ORIGIN

        1 ---------- ---------- ---------- ---------- ---------- ----------
       61 ---------- ---------- --------MT TEHAERFTSL RPLLFTIAYE ILGSATESDD
      121 VLQDSFLRWA DV-----DLA TVHDTRSYLA QLVTRQALNA VRTNARRRED YVGP------
      181 -WLPEPLLVD ---------- ---------- ---------- ---------- DGDAASDVVL
      241 A-ESVSMARL VVLETLTPDE RAVFVLREVF GFD------- ---------- ----------
      301 ---------- -HAEIAEAVG -----KSVG- ---------- ---------- ----AVRQMA
      361 YR-------- ----AREHVH ---------- ARRKR---FG PA-------- DAADAAKVTE
      421 QFMTAAATGD VEGLLALLAP DAVWITDSG- GRAK-----A IRRP---VLG AKKVAALIAG
      481 FFRA------ -------APK QVP--DLRLE TATYNNTPA- ---------- ---VLVRSG-
      541 ---------- ---------- ---------- ---------- ---------- ----DRVEGM
      601 ILIDVVDGR- -IANFYAMAN PDKLTGIG-- ---------- ---VARTIRR Q---------
      661 ---------- ---------- --
//
LOCUS       Mjls_4650       682 aa
DEFINITION  Mjls_4650     682 aa
TITLE       Mjls_4650
ORIGIN

        1 ---------- ---------- ---------- ---------- ---------- ----------
       61 ---------- ---------- ------MSTT TEHAERFTLL RPLLFTIAYE ILGSATESDD
      121 VLQESYLRWA EV-----DLD TVHDTKAYLA QLVTRQALNA LRAQSRRRED YIGP------
      181 -WLPEPLLVQ ---------- ---------- ---------- ---------- SKDAEADVVL
      241 A-ESVSMAML VVLETLTPDE RAVFVLREVF GFS------- ---------- ----------
      301 ---------- -HDEIAAAVG -----KSTT- ---------- ---------- ----AVRQMA
      361 HR-------- ----AREHVQ ---------- SRRKR---FE PV-------- DPKTSTEITM
      421 RFFAAASTGD LDGLMELLAP DVVWTADSA- GKRS-----A ARRP---VTG AERVGRLVLG
      481 LLRA------ -------A-- -GE--AGRIE PAVYNNAPA- ---------- ---LKLFLG-
      541 ---------- ---------- ---------- ---------- ---------- ----DSFEGI
      601 VTVEIVDGR- -ISHFYAMRN PDKLVGVD-- ---------- ---VPREITR TV--------
      661 ---------- ---------- --
//
LOCUS       Mtube_010100007004       682 aa
DEFINITION  Mtube_010100007004     682 aa
TITLE       Mtube_010100007004
ORIGIN

        1 ---------- ---------- ---------- ---------- ---------- ---MSQHD--
       61 ---------- ---------- ---------- -PVSAAWRAH RAYLVDLAFR MVGDIGVAED
      121 MVQEAFSRLL RAPVG----- DIDDERGWLI VVTSRLCLDH IKSASTRRER PQ------DI
      181 AAWHDGDASV SSV------- ---------- ---------- ---------- -DP--ADRVT
      241 LDDEVRLALL IMLERLGPAE RVVFVLHEIF GLP------- ---------- ----------
      301 ---------- -YQQIATTIG -----SQAS- ---------- ---------- ----TCRQLA
      361 HR-------- ----ARRKIN ESR------- -IAASVEPA- ---------- ---QHRVVTR
      421 AFIEACSNGD LDTLLEVLDP GVA--GEIDA RKG------- -----VVVVG ADRVGP----
      481 -----TILRH --W------- ------SHPA TVLVAQPVCG ---------- --QPAVLAF-
      541 ---------- ---------- ---------- ---------- ---------- ---VNRALAG
      601 VLALSIE-AG KITKIHVLVQ PSTLDPLRAE LGGG------ ---------- ----------
      661 ---------- ---------- --
//
LOCUS       Mtube_010100018618       682 aa
DEFINITION  Mtube_010100018618     682 aa
TITLE       Mtube_010100018618
ORIGIN

        1 ---------- ---------- ---------- ---------- ---------- -------M--
       61 ---------- ---------- ---------- --EVSEFEAL RQHLMSVAYR LTGTVADAED
      121 IVQEAWLRWD SQD------T VIADPRAWLT TVVSRLGLDK LRSAAHRRET YTG-------
      181 TWLPEPVVTG LD-------- ---------- ---------- ---------A TDP--LAAVV
      241 AAEDARFAAM VVLERLRPDQ RVAFVLHDGF AVP------- ---------- ----------
      301 ---------- -FAEVAEVLG -----TSEA- ---------- ---------- ----AARQLA
      361 SR-------- ----ARKAVT AQPALI---- --SGDPDPA- ---------- ----HNEVVG
      421 RLMAAMAAGD LDTVVSLLHP DVTFTGDSNG KAPT------ ---AVRAVRG SDKVVR----
      481 -FILGLVQRY GP-------- ---GLFGANQ LALVNGE--- ---------- --LGAYTAGL
      541 PGVD------ ---------- ---------- ---------- ---------- --GYRAMAPR
      601 ITAITVR-DG KVCALWDIAN PDKFTGSPLK ERRAQPTGRG RHHRN----- ----------
      661 ---------- ---------- --
//
LOCUS       MUL_3630       682 aa
DEFINITION  MUL_3630     682 aa
TITLE       MUL_3630
ORIGIN

        1 ---------- ---------- ---------- ---------- ---------- MTDPALLA--
       61 ---------- ---------- ---------- -----RFQAA RPRLGALAYR MLGSLADAED
      121 VVQEAWLRLN ATTDRPEGAQ ELVNLDAWLT TVVARLCLNL LRDRRGRGRE ELVG------
      181 -QLPDPIVDG ---------- ---------- ---------- -------VAA FDP--EHHAM
      241 LADAVGLALF VVLDTLAPAE RLAFVLHDVF AVP------- ---------- ----------
      301 ---------- -FDQIAPILE -----RTPE- ---------- ---------- ----ATRKLA
      361 SR-------- ----ARRRIE RA-------- EPFPDRDLC- ---------- ---AQREVVD
      421 AFFAAGRSGN FERLVSVLHP DVVLRGDFG- ---------- PNTPRFRAQG AATVAK--LA
      481 RS-YAGPER- ---------- -------TVL NTLVNGA--- ---------- --AGAVIS--
      541 ---------- ---------- ---------- ---------- ---------- ---ISEQASA
      601 VMRFLVR-NG RIAAIDVLAD PQRIATLDIS GLSGPGG--- ---------- ----------
      661 ---------- ---------- --
//
LOCUS       Mvan_1575       682 aa
DEFINITION  Mvan_1575     682 aa
TITLE       Mvan_1575
ORIGIN

        1 ---------- ---------- ---------- ---------- ---------- ---MTTSA--
       61 ---------- ---------- ---------- --RVGEFEQL RPHLLSVAYR LTGTLADAED
      121 IVQDAWLRWE ANS-----AT VIEDLKAWLT TVVSRLALDR LRSAAHRRET YVG-------
      181 EWLPEPVVTG FD-------- ---------- ---------- ---------G VDP--LASVV
      241 AGEDARFAAM VVLENLTPDQ RVAFVLHDGF AVP------- ---------- ----------
      301 ---------- -FAEIAEVLG -----SSPE- ---------- ---------- ----SARQLA
      361 SR-------- ----ARRAAS AAP------- --PPADE--- ---------- ----HAEVVG
      421 KLLAAMASGD LTEVVAVLHP DVTFTGDSNR RAPT------ ---AARVIHG SDKVAR----
      481 -FLLGLARRY GEQ------- ---RFFGSGV LGMVNGE--- ---------- --LGVYTMGA
      541 PATE------ ---------- ---------- ---------- ---------- --DAPAIAPR
      601 IQALTVH-RG QVVAIYDIAN PDKFTASPLR ---------- ---------- ----------
      661 ---------- ---------- --
//
LOCUS       Mvan_4710       682 aa
DEFINITION  Mvan_4710     682 aa
TITLE       Mvan_4710
ORIGIN

        1 ---------- ---------- ---------- ---------- ---------- --MTLDSF--
       61 ---------- ---------- --------AQ SAVHSAFLEG RPRLLSLAHR LLGSAHDAED
      121 AVQTAWLRVA ATPG----PR DIANPSAWLT TVVTRVCLDQ LRDRSRRDVL SRRV------
      181 --QPVQTVAY ---------- ---------- ---------- ---------- -AA--DEEFL
      241 HREDVARALM VLLGRLTPAQ RAAYVLHDLF AVP------- ---------- ----------
      301 ---------- -FDRVADILG -----VTPA- ---------- ---------- ----GAKKHA
      361 SR-------- ----ARARLR PVE------- PPSTGAPGD- ---------- --AVDREVVD
      421 AFLRAAGGGD IVRMVALMAP DAVRIVDPEL LPTG------ ---TAAVVTG ATAIAEET--
      481 -RHFADRIR- ---------- -------ASV RMRVSGR--- ---------- --EAHIIA--
      541 ---------- ---------- ---------- ---------- ---------- ---PGGHPLG
      601 IIDIRC-SGG LITGITITPV CAADVLEPAA QPA------- ---------- ----------
      661 ---------- ---------- --
//
LOCUS       Mvan_4806       682 aa
DEFINITION  Mvan_4806     682 aa
TITLE       Mvan_4806
ORIGIN

        1 ---------- ---------- ---------- ---------- ---------- ----------
       61 ---------- ---------- ---------M SEHADRFTHL RPLLFTIAYE ILGSATESDD
      121 VLQESYLRWA EV-----DLA AVTDTKAYLA RLVTRQALNA LRAQSRRRED YVGP------
      181 -WLPEPLLT- ---------- ---------- ---------- ---------- EADPSADVVL
      241 A-ESVSMAML VVLETLSPDE RAVFVLREVF GFG------- ---------- ----------
      301 ---------- -HDEIAATLG -----KSTE- ---------- ---------- ----AVRQTA
      361 HR-------- ----ARAHVQ ---------- SRRKR---FE PV-------- DPKVSTEITT
      421 RFFTAAATGD LDGLMAMLAP DVVWTADSD- GKVS-----A ARRP---VAG ADRVARLIMG
      481 FVRQ------ -------A-- -GA--DGRVE PAVYNSAPA- ---------- ---LVLYLG-
      541 ---------- ---------- ---------- ---------- ---------- ----DNLEGV
      601 VTFEVVDGR- -ITNFYAMRN PEKLAGVK-- ---------- ---VPRQISR ----------
      661 ---------- ---------- --
//
LOCUS       Mvan_4999       682 aa
DEFINITION  Mvan_4999     682 aa
TITLE       Mvan_4999
ORIGIN

        1 ---------- ---------- ---------- ---------- ---------- ----------
       61 ---MSPARNT ESCLTVGVSE ARTGDADGDL ADAVAAFTAV RPRIFGVAYR MLGSVAEAED
      121 VLQEVWLRWQ KCDR-----R AVRDPAAFLI TATTRLSINE RQSARARRET YIGP------
      181 -WLPDP---V D--------- ---------- ---------- ---------- TGADPTLGAE
      241 RAEALEFATL MLMERLTPAE RAAYVLREAF DYP------- ---------- ----------
      301 ---------- -YGLIAETIE -----TSQA- ---------- ---------- ----NARQLV
      361 SR-------- ----ARRHLA EARR------ ---------- -------HDV DPAEQRQLLT
      421 AFVAAAQNGD MATLESLFAE DIVSYTDGN- G-IRN----A ARHP---VVG RETVARFVCA
      481 FRRRVFADA- ---------- -------VLT WVTVNSAPA- ---------- ---VVISHGG
      541 GPFH------ ---------- ---------- ---------- ---------- ----DGGVFE
      601 TFVALTPSER GITQLLWHRL EGKVSHLG-- ---------- ---------- ----------
      661 ---------- ---------- --
//
LOCUS       Mvan_5347       682 aa
DEFINITION  Mvan_5347     682 aa
TITLE       Mvan_5347
ORIGIN

        1 ---------- ---------- ---------- ---------- ---------- ----------
       61 ---------- ---------- -----MTAST DEHGERFTVL RPLLFTIAYE ILGSATESED
      121 VLQDSYLRWA DV-----DLA TVRDTKSYLA QLVTREALNA LRARSRRREE YVGP------
      181 -WLPEPLLLD ---------- ---------- ---------- ---------- ERDASADIVL
      241 A-ESVSMAML VLLETLTPDE RAVFVLREVF GFD------- ---------- ----------
      301 ---------- -YDEIAGAVG -----RSTQ- ---------- ---------- ----AVRQIA
      361 HR-------- ----AKEHVH ---------- ARRKR---FG PV-------- DSRRTTQITE
      421 QFLTAAATGD MEELVSMLAP GATWTADHG- GKAT-----A VRRP---VVG ARKVAAIMAR
      481 VFQA------ -------V-R KTP--QMRLE TAVYNSAPA- ---------- ---VVVYTE-
      541 ---------- ---------- ---------- ---------- ---------- ----DHLEGV
      601 LLFEVVDDK- -ITNLYAMRN PDKLTGIT-- ---------- ---IPRKITR ----------
      661 ---------- ---------- --
//
LOCUS       MXAN_0203       682 aa
DEFINITION  MXAN_0203     682 aa
TITLE       MXAN_0203
ORIGIN

        1 ---------- ---------- ---------- ---------- ---------- ----------
       61 ---------- ---------- ----MDRSAR EGLAQAVREH ERFLWGLCYR MTGVSADAED
      121 LVQETFVRAL ASPPA----R TEA-LRPWLT RVAVNLARDT LR--RRKREG YVGP------
      181 -WLPSPLDTG EEEL------ ---------- ---------- PPPGVEARLP GGGSTEGRYA
      241 LLESVSFAFL LALEVLSPKQ RAVLLLRDVF DYS------- ---------- ----------
      301 ---------- -VREVAEALN LRES------ ---------- ---------- ----NVKVVH
      361 HR-------- ----ARAAMA AYDRAR---- -CLPTREFQA ---------- ---RARAALE
      421 GFLGALLTGD VAAAEALLAS DVCALSDGGG QYRA------ ---ARVPVLG QSRVLLLYRR
      481 LMEMRG---- ---------- ----APSAVE LRMLNGLPA- ---------- ---VVAVFPP
      541 PQRD------ ---------- ---------- ---------- ---------- ---PQAGTQM
      601 VVRVELGADG RITQVHSILT DRKLAGLRMP VPA------- ---------- ----------
      661 ---------- ---------- --
//
LOCUS       MXAN_2184       682 aa
DEFINITION  MXAN_2184     682 aa
TITLE       MXAN_2184
ORIGIN

        1 ---------- ---------- ---------- ---------- ---------- ----------
       61 ---------- ---------- ---------- MNPADAFDPL RPRLLRIAYR MLGIVAEAED
      121 VVQEAYLRWH QTDR-----A AVRDAEAVLV RTVTRLCLDV LKSARVRREE YVGT------
      181 -WLPEPIVD- ---------- ---------- ---------- ---------- --------AV
      241 EGDDLTLPLM MALERLSPLE RAAFLLHDVF GMD------- ---------- ----------
      301 ---------- -FEEVAKAMG -----RAPA- ---------- ---------- ----ACRQLA
      361 SR-------- ----ARAHVR EA-------- --RPRFPVS- ---------- -EAQGSELAS
      421 AFYAASRSGD MGALQALLAQ DVVVYSDGG- GKVK-----A ALNP---IYG QEKTVRFFEG
      481 LLRITG---- ---------- --VNASQLVH EGFIDGLPA- ---------- ----FVTLE-
      541 ---------- ---------- ---------- ---------- ---------- ---KDGTLQT
      601 TALDIED--G RVATIYVTRN PDKLQGIRGL VGDKLPS--- ---------- ----------
      661 ---------- ---------- --
//
LOCUS       Namu_5065       682 aa
DEFINITION  Namu_5065     682 aa
TITLE       Namu_5065
ORIGIN

        1 ---------- ---------- ---------- ---------- ---------- ----------
       61 ---------- -----MTAGE PADPAPADPT HGGLDDFVRH RDLLFTIAYE ITGSVADAED
      121 VVQESYLRWQ EA--VA-GAT EIRHPRAYLA RIATRQALNR NRGNARRREE YVGP------
      181 -WLPEPLVTV ---------- ---------- ---------- ---------- -PDVAEDAVL
      241 A-ESVSMAMM VVLDSLTPDE RAVFVLREVF AFG------- ---------- ----------
      301 ---------- -HDEIAAAIG -----KSPV- ---------- ---------- ----AVRQIA
      361 HR-------- ----ARSGVQ ---------- SRRPD---LD SS------TS QNAAAQQVTA
      421 RFLQAATTGN LQDLLDVLAP DVVLITDGG- GKVN-----A ARRP---IAT ADKVGRFLLG
      481 IRDR------ -------GVG D-----AQYD LVTVNGRPG- ---------- ---VRAYLD-
      541 ---------- ---------- ---------- ---------- ---------- ----GVLDTV
      601 LTWNAVDGR- -VTAIYLVRN PDKVGTAD-- ---------- ---RTRSVTR ----------
      661 ---------- ---------- --
//
LOCUS       Nwi_2138       682 aa
DEFINITION  Nwi_2138     682 aa
TITLE       Nwi_2138
ORIGIN

        1 ---------- ---------- ---------- ---------- ---------- ----------
       61 ---MSDERSE P--------- ---------K RTWEASLDGL RPRLIRVAYR MLGSVTDAED
      121 VVQEAFLRSL RVHR-----D DIRDAEAWLR RVVTRLSLNH LRSARRRRET YIGP------
      181 -WLPEPVIEP ---------- ---------- ---------- ---------- ------M-EN
      241 AFDDVTLPLL LALERLSPLE RAAFLLHDVF GMS------- ---------- ----------
      301 ---------- -FDEIARTLD -----RTPA- ---------- ---------- ----ACRQLA
      361 SR-------- ----ARAHVR VA-------- --RPRFPVP- ---------- -KERGIEIAE
      421 AFFAASRSGD IQTLRSLLAD DVTAFADGG- GKTG-----A TLEP---VVG CDEVARLHEK
      481 LAALFA---- ---------- --ETPSRLIR YGLINGLPG- ---------- ----FVTIE-
      541 ---------- ---------- ---------- ---------- ---------- ---KATMLQT
      601 TALELEN--D KIVAIYVVQN PDKLQHLAGV AVH------- ---------- ----------
      661 ---------- ---------- --
//
LOCUS       nfa16260       682 aa
DEFINITION  nfa16260     682 aa
TITLE       nfa16260
ORIGIN

        1 ---------- ---------- ---------- ---------- ---------- ---MTSFDP-
       61 ---------- ---------- ----DAAPDT AELARRFEEH RPYLRRLAYS TLGSLSDAED
      121 VVQEAWLRLQ RHRQTA---G EIENLRAWLT TVTGRLALDH LGSARARREQ YVG-------
      181 EWLPEPEVS- ---------- ---------- ---------- --------TW DDP--ADRIA
      241 QDERVTTALL VVLESLSPAE RTAFVLQEVF GMS------- ---------- ----------
      301 ---------- -SPEVAEVVG -----RTPA- ---------- ---------- ----AVRQLA
      361 SR-------- ----ARKHVE QGTPR----- --FPASPDE- ---------- ----QQKVVS
      421 AFALAWRSGD LGALLGVLDD KVTLTADGGG KVPA------ ---IRQAVRG AELVAK----
      481 -LLLGWYQVQ -SNR------ -----PAWGR FVLVNGE--- ---------- --PGLLVF--
      541 ---------- ---------- ---------- ---------- ---------- --DGT--HTG
      601 VFAFTVD-AG RIVAIDIVRN PDKLRDLPVD GQPDWFMRSE D--------- ----------
      661 ---------- ---------- --
//
LOCUS       nfa22150       682 aa
DEFINITION  nfa22150     682 aa
TITLE       nfa22150
ORIGIN

        1 ---------- ---------- ---------- ---------- ---------- ----------
       61 ---------- ---------- ------MSTA DAATDAFVAH RNLLFTVAYE MLGSAADAED
      121 VLQETWLRWR TV-----DRD QVRDDRAYLV RITTRQSLNR LRTLQRRKES YVGP------
      181 -WLPEPLLTT ---------- ---------- ---------- ---------- -PDIAEDAEL
      241 A-ESLSMAMM LVLETLAPTE RAVFVLREVF DFG------- ---------- ----------
      301 ---------- -YDEIAAAVG -----KTPT- ---------- ---------- ----AVRQIA
      361 HR-------- ----ARKHVE ---------- ARRPR---EA VS------AS R---TREVLE
      421 QFQRAIETRD LSGLLELLAP EVVLVGDGG- GVKQ-----A VLRP---ILG ARKVATLFLG
      481 GLRK------ -------VPG A-----LTIG LTHVNGSPA- ---------- ---LVVYLD-
      541 ---------- ---------- ---------- ---------- ---------- ----GELDGV
      601 MAVDHDGAH- -ITGMYYVRN PHKLTHLG-- ---------- ---AETPLTV SRG-------
      661 ---------- ---------- --
//
LOCUS       nfa26100       682 aa
DEFINITION  nfa26100     682 aa
TITLE       nfa26100
ORIGIN

        1 ---------- ---------- ---------- ---------- ---------- ---MDEP---
       61 ---------- ---------- ---------- QQLAGRFERQ RGRLLGLAYR MLGGMGEAED
      121 AVQEAWLRLS RADT-----A DVVNLDAWLT TVVSRICLDM LRTRGARREE -------PLD
      181 AAT-ALLRPA P-G------- ---------- ---------- ---------- RAP--EEEAA
      241 LVDSVGRALL VVLDRLGPDE RVAFVLHDLF AVP------- ---------- ----------
      301 ---------- -FEQIAPIVD -----RSAA- ---------- ---------- ----TTKKLA
      361 SR-------- ----ARARVR GE-------Q TAA-DPDLP- ---------- ---HHRAVVQ
      421 AFLDAARGGD IAALLRVLAP EVVRTADPAA LPAG------ ---AAPVVRG ADAVVR---E
      481 TLLLRTRAA- ---------- -------AAD LALVDGR--- ---------- --VGVVVA--
      541 ---------- ---------- ---------- ---------- ---------- ---PAGRLLL
      601 ALRITVA-DG RVAGYEVVAE PARLARLSLA VLD------- ---------- ----------
      661 ---------- ---------- --
//
LOCUS       nfa27380       682 aa
DEFINITION  nfa27380     682 aa
TITLE       nfa27380
ORIGIN

        1 ---------- ---------- ---------- ---------- ---------- ----------
       61 MTDP------ ---------- ---------- --HLAAVIGE RRQLINLAYR LLGSLAEAED
      121 VVQETYARWY ALSER--QRR EVTAPGAWMT TVAGRICLDL LGSARARRER YVGEWIPEPV
      181 P-GRPEWLGG ---------- ---------- ---------- -------SGP GDP--ADRVT
      241 LDESIGMAFL VVLDAMTPAE RVAFVLHDVF RYS------- ---------- ----------
      301 ---------- -FPEVAEIVG -----RSPA- ---------- ---------- ----ACRQLA
      361 SS-------- ----ARRRLR ---------- -TAR-GPS-- ---------- -TAERADVVR
      421 DFKRAWEAGD VRALIRVLDP QAIATADSGG LVPA------ ---FLEPIHG GAQIAR----
      481 -AWIEIAARN PA-------- ------VTLA EHRVNGQ--- ---------- --PGLVGH--
      541 ---------- ---------- ---------- ---------- ---------- ---LDGRIVT
      601 VYAFDIA-DH RITRIWAVRN PEKLRHWHTV R--------- ---------- ----------
      661 ---------- ---------- --
//
LOCUS       nfa4970       682 aa
DEFINITION  nfa4970     682 aa
TITLE       nfa4970
ORIGIN

        1 ---------- ---------- ---------- ---------- ---------- --MHDEQY--
       61 ---------- ---------- ---------- --LADRFEEH RTHLRAVAYR MLGSLSDADD
      121 AVQEAWLRLA RTET-----G DVDNLGGWLT TVVGRVCLDM LRARKTRHEE PLET-----E
      181 H-LPDPVILG ---------- ---------- ---------- -------ENT SDP--EHEAL
      241 LADSVGLALL VVLESLSPAE RLAFVLHDMF AMP------- ---------- ----------
      301 ---------- -YEQIAPIVD -----RTPQ- ---------- ---------- ----TAKKLA
      361 SQ-------- ----ARRRVQ GL-------- TPAPDPDLP- ---------- ---RQRRVVD
      421 AFLTAARGGD FDELLQLLDP DVVLRADAG- ---------- --EAMRVIRG AAAVAG--QA
      481 ET-FQRMATL C--------- -------TVH PAVVNGG--- ---------- --TGLVNT--
      541 ---------- ---------- ---------- ---------- ---------- ---VEGAPFS
      601 VIGFTVA-ND RITAIDILSD PTRLARLDLT AVLN------ ---------- ----------
      661 ---------- ---------- --
//
LOCUS       nfa52790       682 aa
DEFINITION  nfa52790     682 aa
TITLE       nfa52790
ORIGIN

        1 ---------- ---------- ---------- ---------- ---------- ----------
       61 ---------- ---------- --------ME PDGLREFQAH RPRLFALAYR MLGSATEAED
      121 AVQETYLRWA GADR-----S QIRTPEAWLT TAVVNLCRTW LVSARARRES YVGP------
      181 -WLPEPVPTA E--------- ---------- ---------- ---------- --LGPLETVE
      241 LRESVSLALL TALERLNPLE RAVFVLHAAF GYP------- ---------- ----------
      301 ---------- -HREIAEMLD -----VSDS- ---------- ---------- ----AAQQAY
      361 HR-------- ----ATQRVR LGRN------ ---------- ------RFEV SAERARALLE
      421 RFLVAASTGD VAALRSLLTA DATATADG-- GGVIN----A ARRP---VEG ADRVARYLLG
      481 LFRRQ----- ---------- ---VPGMVIG VEDANGAPA- ---------- ---LVVRVAG
      541 AP-------- ---------- ---------- ---------- ---------- ---------M
      601 LVVGIDYTEH GIAAVRLVVN PAKLAAFGRL SPDSV----- ---------- ----------
      661 ---------- ---------- --
//
LOCUS       Noca_0432       682 aa
DEFINITION  Noca_0432     682 aa
TITLE       Noca_0432
ORIGIN

        1 ---------- ---------- ---------- ---------- ---------- ----------
       61 ---------- ---------- -------MNA TDSTDVFVDH RNLLFTVAYE MLGSAADAED
      121 VLQETWLRWV EV-----DRE EVREARAYLV RIATRLALNR MRTNARRRES YVGP------
      181 -WLPEPLLTT ---------- ---------- ---------- ---------- -PDVAEDVEL
      241 A-DSVSLAML TLLETLGPTE RAVFVLREVF DFG------- ---------- ----------
      301 ---------- -YDEIAAAVD -----KTPA- ---------- ---------- ----AVRQIA
      361 HR-------- ----ARGHVA ---------- ERRPR---AE AT------RS E---REHVMA
      421 TFLAAVATGD IQSLMDVLAP DVVLVTDGG- GVKK-----A ALRP---ILG RDKVVRFLG-
      481 -AVS------ -------EGL D-----AVAD VVVVNGAPA- ---------- ---LRIVLD-
      541 ---------- ---------- ---------- ---------- ---------- ----GELDTV
      601 ASMVVEDGL- -VTGLYVVRN PAKLARLD-- ---------- ---AVVTLTR ----------
      661 ---------- ---------- --
//
LOCUS       Noca_3172       682 aa
DEFINITION  Noca_3172     682 aa
TITLE       Noca_3172
ORIGIN

        1 ---------- ---------- ---------- ---------- ---------- ----------
       61 ---------- ---------- ---------- -MSEDPFVAH RSLLFTVAYE MLGSVADAED
      121 VVQETWLRWA ALP-AA-DRG EVRDPRAYLV RIVTRLSLNR LRTLTRLREE YVGE------
      181 -WLPEPLLTS ---------- ---------- ---------- ---------- -PDVAEDVEL
      241 A-ESVSIAML AVLETLLPTE RAVFVLREVF DVP------- ---------- ----------
      301 ---------- -YDEIAAALD -----KSSA- ---------- ---------- ----AVRQIA
      361 SR-------- ----ARKYVA ---------- ARRPR---TS VS------RA E---QERVVE
      421 RFLAALTTGD VVGLLDVLAP DVLLVGDGG- GLVP-----T VPSP---VRG AARLAPVMAR
      481 -FAE------ -------LAP G-----TTAV IVDLNGGIA- ---------- ---ARIDPG-
      541 ---------- ---------- ---------- ---------- ---------- ----GQNDTA
      601 VSFVIEGHR- -IAQIYAIRN PHKLQRLA-- ---------- ---EVAELRR ----------
      661 ---------- ---------- --
//
LOCUS       Ndas_0663       682 aa
DEFINITION  Ndas_0663     682 aa
TITLE       Ndas_0663
ORIGIN

        1 ---------- ---------- ---------- ---------- ---------- --MDESDF--
       61 ---------- ---------- ---------- --LAERFEEH RVHLRAVAYR MLGSLAEADD
      121 AVQEAWLRLA RSDT-----D GIGNLGGWLT TVVGRVCLDM LRSRTQRGET PLEA-----R
      181 --LPDPIVS- ---------- ---------- ---------- -------EPA TDP--EHVAL
      241 MADSVGLALL VVLESLNPAE RLAFVLHDMF GLP------- ---------- ----------
      301 ---------- -FEEIAPIVD -----RTPA- ---------- ---------- ----AARKLA
      361 SR-------- ----ARVRVR GA-------- APEPDPDPV- ---------- ---AQRRVVD
      421 AFLRAARGGD FDALVAVLDP DVVLRIDGGN ---A------ LPGGMRVLRG REAVAG--QA
      481 AT-FHRMATL S--------- -------TSR PALVNGR--- ---------- --AGLVNT--
      541 ---------- ---------- ---------- ---------- ---------- ---VDGALFS
      601 VMGFTVT-DG RITAIEILSD PERLDAVDLA DQGS------ ---------- ----------
      661 ---------- ---------- --
//
LOCUS       Ndas_0994       682 aa
DEFINITION  Ndas_0994     682 aa
TITLE       Ndas_0994
ORIGIN

        1 ---------- ---------- ---------- ---------- ---------- ----------
       61 ---------- --------MQ SAVPREPGPL EEAAQAFTGV RPRLFGIAYR MLGSWAEAED
      121 LVQEVWLRWQ RTDH-----G VVEDPAAFLA TITTRLAINV LKSARARREA YVGP------
      181 -WLPEP---V D--------- ---------- ---------- ---------- TGADPGVGAE
      241 RGAAVELALL LLMEKLTPTE RAAYVLREAF DYP------- ---------- ----------
      301 ---------- -YDRIAAVVR -----TGEA- ---------- ---------- ----NARKLV
      361 SR-------- ----ARGHLS EGRR------ ---------- -------EPV NPREHRRLVE
      421 AFLTAAQAGD LAALEEILAE DVVSRSDGG- GRVRN----S ARVP---VTG RDRVARLLQA
      481 FAPRFWPGS- ---------- -------RTE IAEMNTRPG- ---------- ---LVVSRGG
      541 TP-------- ---------- ---------- ---------- ---------- ---------F
      601 ALLSVDASAQ GIHQLLWVMN PGKIASFQRS SRGVIGAPGS PPGAGGLSDA GEPAC-----
      661 ---------- ---------- --
//
LOCUS       Ndas_1694       682 aa
DEFINITION  Ndas_1694     682 aa
TITLE       Ndas_1694
ORIGIN

        1 ---------- ---------- ---------- ---------- ---------- ----------
       61 ---------- ---------- ---MGEGRVG VGKVEDFEEL RPLLFSISYR ILGSVSEAED
      121 AVQETWLRFD RSTTRP---- --ASTRAFLS AAVTRISIDV LRSARVRREE YVGP------
      181 -WFPEPLLSD P--------- ---------- ---------- ---------- YQDPARSVEL
      241 A-DSVSMAAL LLLERLSPLE RAVFLLREVF AFG------- ---------- ----------
      301 ---------- -FDEVAAAVG -----RSEA- ---------- ---------- ----ACRQLL
      361 VR-------- ----ARRHMA TG-------- --RPR---FA AD-------- -RREQRELAT
      421 RFFDALENGD VDGLRDLLAA DAQLVGDGG- GRAPQ----L AR-A---VTG AAGVARLLGT
      481 VFPE------ ------LLGI GVS-----LE PHEVNGQPG- ---------- ---ALLRDR-
      541 ---------- ---------- --DG------ ---------- ---------- -----RVLQA
      601 LVLDVLDGR- -VQTVRGVIN PDKLGHLG-- ---------P VA-DAWAVDR EVRRARKRSR
      661 ---------- ---------- --
//
LOCUS       Ndas_5036       682 aa
DEFINITION  Ndas_5036     682 aa
TITLE       Ndas_5036
ORIGIN

        1 ---------- ---------- ---------- ---------- ---------- ---MNGQ---
       61 ---------- ---------- ---------- IELADHFERS RRHLRGVAFR MLGSAAEADD
      121 ALQETWIRAC RGDF-----G EVSNMTGWLT TIVGRVCLDM LRSRKSRREE -------FMD
      181 VSDIEPLLAH DRG------- ---------- ---------- ---------- PDP--EGEAV
      241 LADSVGLALL VVLDRLSPAE RVAFVLHDLF AVP------- ---------- ----------
      301 ---------- -FAEIAEIVE -----RTPT- ---------- ---------- ----AAKKMA
      361 SR-------- ----ARQRVQ GT-------T SVP-EPDLT- ---------- ---RRREVVD
      421 AFLDASRAGD LDGLLKVLAP DVVRRADPQA LRLR------ ---EPAVLRG ARQVAG---E
      481 TANNVRRTR- ---------- -------FAR PALVNGM--- ---------- --PGAVVA--
      541 ---------- ---------- ---------- ---------- ---------- ---PGGRLLF
      601 VLEITVR-DD RVSGIEIIGA PERLRELEIS VADPA----- ---------- ----------
      661 ---------- ---------- --
//
LOCUS       Ndas_5082       682 aa
DEFINITION  Ndas_5082     682 aa
TITLE       Ndas_5082
ORIGIN

        1 ---------- ---------- ---------- ---------- ---------- ----------
       61 ---------- ---------- ---------- -MTTDVFEEH RSLLTGVAYR ILGSASDAED
      121 AVQEAWLRWS SV-----DPA AVEDPRAYLV TVTSRLAIDR LRSVRSRRES YVGD------
      181 -WLPEPVS-- ---------- ---------- ---------- ---------D VPGGAEHAEL
      241 A-DSVEFALL VVLETLSPLE RAVFVLREAF QMP------- ---------- ----------
      301 ---------- -YAEIGAVIS -----REEA- ---------- ---------- ----ATRQLA
      361 RR-------- ----AREHVR ---------- DRRPR---FE AD-------- -RAVRRRITE
      421 RFLGACLEGD LEGLTGLLAD DVTLVSDSG- GRTR-----A PHRI---LEG AARVGRFLSV
      481 LARPRNAERF LVSAGLDGTE E-----PRSA VTEVNGGPA- ---------- ---AVVSVG-
      541 ---------- ---------- ---------- ---------- ---------- ----DRVVAL
      601 LSLDITAEG- RVRHVYLVAN PDKMSRLR-- ---------- ---APEPS-- ----------
      661 ---------- ---------- --
//
LOCUS       OCAR_4942       682 aa
DEFINITION  OCAR_4942     682 aa
TITLE       OCAR_4942
ORIGIN

        1 ---------- ---------- ---------- ---------- ---------- ---MSEN---
       61 ---------- ---------- ---------- NFLAERFEAN RVHLRAVAYR MLGSRSEAED
      121 AVQEAWLRLG RTDS-----E DIKNLGGWLT TVVARICLDM LRARKSRREE -------QLS
      181 PLTPEPAADN ENG------- ---------- ---------- ---------- -------EEE
      241 IADSVGAALL IVLDTLSPAE RLAFVLHDMF AVP------- ---------- ----------
      301 ---------- -FEEIAPIVG -----REPA- ---------- ---------- ----AARQLA
      361 SR-------- ----ARRRVQ GASAKS---E TEMPVADLS- ---------- ---RQREVVD
      421 AFLAASKLGD FEALLTVLDP EVVFRADATA VKMG------ ---GPAELRG AEAVA-----
      481 -NTFKGRAQ- ---------- -------AAQ PAVVDGA--- ---------- --MAVAVV--
      541 ---------- ---------- ---------- ---------- ---------- ---FGGRLRI
      601 VLELRIEGD- RITGIHAIAD PDRIKAFDVA ILDT------ ---------- ----------
      661 ---------- ---------- --
//
LOCUS       Oter_3134       682 aa
DEFINITION  Oter_3134     682 aa
TITLE       Oter_3134
ORIGIN

        1 ---------- ---------- ---------- ---------- ---------- ----------
       61 ---------- ---------- ---------- --MSEDFHSS RPRLFGIAYR MLGSVAEAED
      121 MVQETYLRWQ RQER-----T SVEEPAAWLV TTVSRLCIDE LRSARRRREE YVGT------
      181 -WLPEPLLDT S--------- ---------- ---------- ---------- -LLAPDQAAA
      241 RTDSLNLAFL LMLEMLEPVE RAVFLLREAF DYD------- ---------- ----------
      301 ---------- -YAAIARIVA -----KSEA- ---------- ---------- ----NCRQMV
      361 SR-------- ----AKTRLR DQPA------ ---------- --PA----GP PSEQAQAVVQ
      421 RFMAAWVAGD LPALLRLLSE DVVLYADGG- GRVR-----S AIRP---IHT AAQVGQFLVE
      481 IRQRSV---- ---------- ----EGAEFS LVSVNGDVG- ---------- ---VWMRRPD
      541 GIVS------ ---------- ---------- ---------- ---------- ----------
      601 -VTAYRIDGG RIHSIYAVVN PEKLQHVAAP RPVG------ ---------- ----------
      661 ---------- ---------- --
//
LOCUS       PaecuDRAFT_0065       682 aa
DEFINITION  PaecuDRAFT_0065     682 aa
TITLE       PaecuDRAFT_0065
ORIGIN

        1 ---------- ---------- ---------- ---------- ---------- ----------
       61 ---------- ---------- ---------- --MVELYERY HRLLFQLAYQ LIGSVSDAED
      121 AVQDVFEKLQ RVQS-----D QLAEPKAYLC KMVTNRCLDH LRSARVRREQ YVGP------
      181 -WLPEP-IAV E--------- ---------- ---------- ---------- ASDDAFETVV
      241 RNDLLSYALL ALMERLTPAE RAVFVLREAL GFD------- ---------- ----------
      301 ---------- -YPAIAELID -----KSEA- ---------- ---------- ----NCRKLM
      361 SR-------- ----ARGKMG VSEE------ ---------- --EL----SE TGSVGDEWIH
      421 QFLAALSQGK VDTVLSLLAE DAVCVSDGG- GKVL-----A AIQP---IVS RERVARFLLG
      481 IIRKEQQ--- ---------- -EATSDVTVE LMPMNGQTG- ---------- ---IVLREGG
      541 SVTS------ ---------- ---------- ---------- ---------- ---------V
      601 ILLQ--VKNG LLHDMYIVRN PDKLAHLQ-- ---------- ---------- ----------
      661 ---------- ---------- --
//
LOCUS       PaecuDRAFT_2418       682 aa
DEFINITION  PaecuDRAFT_2418     682 aa
TITLE       PaecuDRAFT_2418
ORIGIN

        1 ---------- ---------- ---------- ---------- ---------- ----------
       61 ---------- ---------- ---MSPNEAT LEIEQLYRDY KPLLASIAYR MLGSMSEAED
      121 AVQDVFVTVS KQGA-----I DMEHPKAYLV KMTTNRVLNM MKAAPRKRET YPGQ------
      181 -WLPEPLITM N--------- ---------- ---------- ---------- AEEEPLEQML
      241 RRERLGYAIL VLLQTCTPPE RAVFVLRESL GYD------- ---------- ----------
      301 ---------- -YADIAAMLD -----KSEA- ---------- ---------- ----ACRKIY
      361 SR-------- ----AAAKVG HRQ------- ---------R EEHE----AA LDASIERFAQ
      421 SFTEAVNTGQ LGSFIHLLTD NAVLLTDGG- GVVR-----S AINP---IRG SDRIVAFFAG
      481 IASKGS---- ---------- ----LVGRFR HVWISGQRG- ---------- ---LLLEREN
      541 HPPF------ ---------- ---------- ---------- ---------- ---------A
      601 FIFEPDADNR AIRAIYMVSN PQKLTRVTE- ---------- ---------- ----------
      661 ---------- ---------- --
//
LOCUS       PaecuDRAFT_3540       682 aa
DEFINITION  PaecuDRAFT_3540     682 aa
TITLE       PaecuDRAFT_3540
ORIGIN

        1 ---------- ---------- ---------- ---------- ---------- ----------
       61 ---------- ---------- ---------M VDLQTAYAAY YPYLHSVAYH MLGSVSEAED
      121 IVQELFLDVH -DHL-----D SIEHVKTYLA RATTNRCLNV LQSARVRREV YPGV------
      181 -WLPEPASEG ---------- ---------- ---------- ---------- DWQQPHQVVE
      241 QRESLSYAFM VMLEQLEPME RAIIVLREGY DYP------- ---------- ----------
      301 ---------- -YSEIAVLLD -----KSEA- ---------- ---------- ----NCRKIY
      361 SR-------- ----GKKKLD PNRV------ ---------- -RPA----TD Q-AHMAACVE
      421 LFVKAFQSGD SSTLIRLLTD TSILISDGG- GKVN-----T AINP---LYG RERVVAFLLG
      481 VSAKRY---- ---------- ----AHLTYA MAVHNGQPG- ---------- ---VVFYENG
      541 NPAA------ ---------- ---------- ---------- ---------- ---------L
      601 LMLEMESEDH VFRGLYFVVN PDKVQSCTAD GRISEELARS MNRRLNG--- ----------
      661 ---------- ---------- --
//
LOCUS       Pjdr2_1880       682 aa
DEFINITION  Pjdr2_1880     682 aa
TITLE       Pjdr2_1880
ORIGIN

        1 ---------- ---------- ---------- ---------- ---------- ----------
       61 ---------- ---------- ---------- --MIELYERY KGLLFSLAYQ LTGSAADAED
      121 AVQDVFLKVQ NMNP-----E KLHEPKAYLC KMITNRCLDH LRSARVRREQ YVGP------
      181 -WLPEP-IA- Q--------- ---------- ---------- ---------- YYDDGLEEVV
      241 RHDLLSYAML ALLERLSPSE RAVFVLREAL GFD------- ---------- ----------
      301 ---------- -YPAIAELTG -----KSEQ- ---------- ---------- ----NCRKLM
      361 SR-------- ----ARAKMG LTEE------ ---------- --EL----LT GGTIEQAWIN
      421 RFVAALSEGE VDIVLSMLAE DAVLVSDGG- GKAS-----A AVRP---IET RERVAQFLLG
      481 IFRKSQ---- ---------- --ITSHMTVE LKPLNGEPA- ---------- ---FVFRQEG
      541 IVDS------ ---------- ---------- ---------- ---------- ---------V
      601 VFLE--QREE VLHRIFIVRN PDKLHNV--- ---------- ---------- ----------
      661 ---------- ---------- --
//
LOCUS       Pjdr2_2929       682 aa
DEFINITION  Pjdr2_2929     682 aa
TITLE       Pjdr2_2929
ORIGIN

        1 ---------- ---------- ---------- ---------- ---------- ----------
       61 ---------- ---------- ---MTASDTA LGIEQLYREY KSLLTSIAYR MLGSMSEAED
      121 AVQDVFVTVS KLDG-----I DISHPKAYLV KLLTNRVLNV MKSAPRKRES YPGQ------
      181 -WLPEPVSEG T--------- ---------- ---------- ---------- PESSPLDNVI
      241 QHEQLGYALL VLLQNCTPPE RAVFVLRESF GYE------- ---------- ----------
      301 ---------- -YSEIAAMLD -----KSEA- ---------- ---------- ----ACRKIF
      361 SR-------- ----ASAKIG HSSSL----- ---------S EENK----AT LDESMTRFVQ
      421 SFSEAIYTGR LESFIHLLTD DAVMLTDGG- GIVR-----S AFNP---IIG PSRIIAFMEG
      481 IARKGA---- ---------- ----FEGIWQ PIFISGQQG- ---------- ---LVQIQDN
      541 KPVK------ ---------- ---------- ---------- ---------- ---------V
      601 YLFEPDEQTG KIRSVYSISN PEKLTRIH-- ---------- ---------- ----------
      661 ---------- ---------- --
//
LOCUS       Pjdr2_6201       682 aa
DEFINITION  Pjdr2_6201     682 aa
TITLE       Pjdr2_6201
ORIGIN

        1 ---------- ---------- ---------- ---------- ---------- ---MTDS---
       61 ---------- ---------- ---------- SWLTDQFEAH RSHLRSVAYR MLGSWSEAED
      121 AVQESWFRLT RSET-----E AIENLGGWLT TVVSRVCLDM LRSRKARREE -------PIE
      181 AYDIGKSIDN RPE------- ---------- ---------- ---------- GNP--ESAML
      241 MADSIGLALL VVLSTLSPGE RVAFVLHDIF AIP------- ---------- ----------
      301 ---------- -YAEIAPIIG -----RSEA- ---------- ---------- ----AARQMA
      361 SR-------- ----ARRRVQ GAK------- -TSSGTDLS- ---------- ---VQKRLVD
      421 SFLVAARSGD LDALLKVLDP EVVLRSDREA SPNE------ -------VRG THAVAE----
      481 -QLMFGRAK- ---------- -------AAR AAIINGE--- ---------- --VGVTVS--
      541 ---------- ---------- ---------- ---------- ---------- ---PGGQLLL
      601 VLALAYADG- KIVGIDVISD PDRIKSLDLV SLNDTLPL-- ---------- ----------
      661 ---------- ---------- --
//
LOCUS       Pden_4772       682 aa
DEFINITION  Pden_4772     682 aa
TITLE       Pden_4772
ORIGIN

        1 ---------- ---------- ---------- ---------- ---------- ----------
       61 ----MRPD-- ---------- ---------- -RATETFEAQ RPRLLRLAYR MLGSHAEAED
      121 ILQEAWLRWD RSDR-----A AIAEPAAWLT RVVSRLCLDQ MKSARARRES YPGT------
      181 -WLPEPLIE- ---------- ---------- ---------- ---------- --PQDD--SL
      241 RADNLTLTLM MALERLTPLE RAAFLLHDVF GEG------- ---------- ----------
      301 ---------- -LDEVAETIG -----RSPA- ---------- ---------- ----ATRQLA
      361 AR-------- ----ARAHVR ID-------- --RPRHAVP- ---------- -KEAGEVLAR
      421 AFFEACRQGD PAVLGRILAR DVQVHSDGG- GKVL-----A FLNV---IAG AERVARLYAG
      481 LARKPG---- ---------- --P-RPEFLG AVTIDGLPG- ---------- ----FLSR--
      541 ---------- ---------- ---------- ---------- ---------- ---VGGHLQT
      601 TALQIRDD-G RIAAIFITRN PDKLAGLRPG RQNGLSG--- ---------- ----------
      661 ---------- ---------- --
//
LOCUS       Plav_1721       682 aa
DEFINITION  Plav_1721     682 aa
TITLE       Plav_1721
ORIGIN

        1 ---------- ---------- ---------- ---------- ---------- ----------
       61 ---------- ---------- ---MTATTKP ATPDETFERH RGRAFAVAYR ILGSASDAED
      121 AVQEAWLRWR GTDT-----A GIRNPEAWLV TAVARLAIDQ LRTARARRET YVGP------
      181 -WLPEPIVTA ARE------- ---------- ---------- ---------- SEPTPEDRLA
      241 LADDISIALL HVLERLAPEE RAAFLLHDAF DYD------- ---------- ----------
      301 ---------- -YGELAALLG -----KSEA- ---------- ---------- ----ACRQTV
      361 SR-------- ----ARRRVQ ET-------- --HPRFD--- ---------T SAREHARLAA
      421 AFSAAISSAD PKALLDCFTE DVVLLSDGG- GKAL-----A ALNP---IYG ADHVMRFLLG
      481 ILRKRPD--- ---------- --GFR---LE PAIVNGLPG- ---------- ----FIAYD-
      541 ---------- ---------- ---------- ---------- ---------- ---DTGVHST
      601 LGFAVID--G KISALYMMRN PDKLQRVDLR R--------- ---------- ----------
      661 ---------- ---------- --
//
LOCUS       Phep_1326       682 aa
DEFINITION  Phep_1326     682 aa
TITLE       Phep_1326
ORIGIN

        1 ---------- ---------- ---------- ---------- ---------- ----------
       61 ---------- ---------- ---------- MTFSEVISQL RPTLKTYAYH ICGSLADAED
      121 VVQDVLLKFL ALDQ-----E NIEHVRAYLI RMVINHAINQ KKKLKKQALD YPGE------
      181 -WLPEPVAT- ---------- ---------- ---------- ---------- --EKADAGIN
      241 RKEILSYSLM VLLEKLNPRQ RAVFILKEAF DYE------- ---------- ----------
      301 ---------- -HAEIANVLD -----IKPD- ---------- ---------- ----LSRQLL
      361 AR-------- ----AKKSIG NPK------- ---------- --------LL PDRVPQSFLG
      421 RYLSVLQSGD MQCLENLLNE DIVSVSDGG- GKAR-----A AIKP---VHG RKSVAALLMG
      481 LYTKFY---- ---------- ----EDSIIV EGFVNQEPA- ---------- ---LFYYQGD
      541 KLVT------ ---------- ---------- ---------- ---------- ---------C
      601 ITFVLTAG-- QIIRTFIIRN PDKLKNLN-- ---------- ---------- ----------
      661 ---------- ---------- --
//
LOCUS       PHZ_c2577       682 aa
DEFINITION  PHZ_c2577     682 aa
TITLE       PHZ_c2577
ORIGIN

        1 ---------- ---------- ---------- ---------- ---------- ----------
       61 ----MDAV-- ---------- ---------- --LTDAFEAS RPRLNRLAYR MLGSVAEAED
      121 AVQDAWLRWT RAG------E GIADPAAWLV RATTRLCIDR LRAAKAEREA YRGP------
      181 -WLPEPLIEP L--------- ---------- ---------- ---------- -T---EDPVE
      241 RAEDVSVAFL LALERLSPLE RAVFLLHDVF EQD------- ---------- ----------
      301 ---------- -YAQVAETLG -----RSEA- ---------- ---------- ----AVRQLA
      361 SR-------- ----ARAHVQ DA-------- --RPRFSVD- ---------- -HQKAVRLAE
      421 AFAHAALTAD ASALSSLLAE DAILVSDGG- GKRT-----A ALRV---LVG RDDVMSLLRG
      481 VRWRYPA--- ---------- --YYGAGAYE TVRINGYPG- ---------- ----LLLRL-
      541 ---------- ---------- ---------- ---------- ---------- ---ED-GPQT
      601 FAFQPDEE-G RIAAIYIMRN PEKLAHLR-- ---------- ---------- ----------
      661 ---------- ---------- --
//
LOCUS       Bpro_2922       682 aa
DEFINITION  Bpro_2922     682 aa
TITLE       Bpro_2922
ORIGIN

        1 ---------- ---------- ---------- ---------- ---------- ----------
       61 ---------- ---------- ---------M NDATDTFNRL RPRLQGIAYR MLGSSAEAEE
      121 VVQDAWLRWH EADQ-----D HLENTEAWLV SVTTRLAIDR LRTAKIQREH YVGT------
      181 -WLPEPLLSD S--------- ---------- ---------- ---------- -PVSPEQMLE
      241 RVDDVSVAFL ALLERLAPEA RAAYLLREVF DAD------- ---------- ----------
      301 ---------- -YGEVAEALG -----KTEP- ---------- ---------- ----ACRQLV
      361 HR-------- ----AKVQLQ DQ-------- --RPRYT--- ---------V ARETQLRLLR
      421 GFADAAVRGE FAALKTMLAD DAQLIGDGG- GKVP-----S FGVP---LVG GQRIAQLYLA
      481 TSLRYPN--- ---------- --LVR---FE VVVLNGQWG- ---------- ----LLRFI-
      541 ---------- ---------- ---------- ---------- ---------- ---DGALESA
      601 QSLETDG--E RIVRIHAQRN PDKLARIAQA LGRDLNVTSQ PPQTS----- ----------
      661 ---------- ---------- --
//
LOCUS       Pfl01_3436       682 aa
DEFINITION  Pfl01_3436     682 aa
TITLE       Pfl01_3436
ORIGIN

        1 ---------- ---------- ---------- ---------- ---------- ----------
       61 --MNFAEK-- ---------- ---------- --TVAVFEQR RPFLLGLAYR ILGSRVEAED
      121 AVQELFIKWL EADQ-----V SIATPAAWLT TACTRHCIDL LRSAHKSRVD YMGT------
      181 -WLPEPIHTT L--------- ---------- ---------- ---------- -HESPEHMHE
      241 LAASLSTAFL LMLERLTPKE RAAYLLHDIF DFD------- ---------- ----------
      301 ---------- -YSQVAETLG -----IQEA- ---------- ---------- ----ACRKLV
      361 SR-------- ----AKASIG GE-------- --QIRFQPE- ---------- -PARQSQLLD
      421 AFHSAIASGS TNALSALLSE DVELCADSG- GKAS-----A IRET---LFG QKHVLDFIG-
      481 --QSLHA--- ---------- --YWQAQEWL PVEINGAQG- ---------- ----VVIKA-
      541 ---------- ---------- ---------- ---------- ---------- ---DGLITAS
      601 MTFGFNQA-G QVNRIFIMRN PQKLAGLPTT LNLQ------ ---------- ----------
      661 ---------- ---------- --
//
LOCUS       Reut_B5467       682 aa
DEFINITION  Reut_B5467     682 aa
TITLE       Reut_B5467
ORIGIN

        1 ---------- ---------- ---------- ---------- ---------- ----------
       61 ---MTDAN-- ---------- ---------L ADAAASFEPL RRTLIRVGYR MLGSVADAED
      121 IVQDAFIRWV NAER-----T EVRVPEAFLR RMVMRMCLDQ LKSARHQRET YIGP------
      181 -WLPDPVVEE ---------- ---------- ---------- ---------- ---------D
      241 EQEDVTLPLM LALERLSPLE RAAFLLHDVF GLE------- ---------- ----------
      301 ---------- -FDEIAATIQ -----REPA- ---------- ---------- ----ACRQLA
      361 AR-------- ----ARTHVR ES-------- --RPRFQVE- ---------- -KQRGIELAK
      421 AFFDASRSGD MSALGAMLAA DVSLQADGG- GKRS-----A VGQP---VFG FDDVMKLHET
      481 LSAYFL---- ---------- --KNGSTFVR AGFINGLPG- ---------- ----IVTLE-
      541 ---------- ---------- ---------- ---------- ---------- ---ADGELQT
      601 TALDIED--G KITAIYVMRN PDKLRHLH-- ---------- ---------- ----------
      661 ---------- ---------- --
//
LOCUS       Rpic12D_0023       682 aa
DEFINITION  Rpic12D_0023     682 aa
TITLE       Rpic12D_0023
ORIGIN

        1 ---------- ---------- ---------- ---------- ---------- ----------
       61 ---------- ----MTSQPH PDRATRTDR- --EDTAFSAA RPRLFAIAYR MLGSRADAED
      121 VLQDAWMRWH QTDR-----T ELQSAEAWLV TVVTRLSIDR LRAAKTEREA YVGW------
      181 -WLPEPLVEP ESH------- ---------- ---------- ---------- -AHTPETAVE
      241 LAGDVSMALL WVLERLSPEE RAAFLMRQVF DQD------- ---------- ----------
      301 ---------- -YSEIAALLG -----KTEA- ---------- ---------- ----ACRQMV
      361 HR-------- ----ASERVQ QE-------- --RPRFD--- ---------V APDAHRELLA
      421 RFAEASRTGQ RDAIRALLAD DAQLVGDGG- GKVP-----S FMRI---IQD AGQITKIYCE
      481 LVR-AMG--- ---------- --DVR---YV QARVNGEPG- ---------- ----LLRYV-
      541 ---------- ---------- ---------- ---------- ---------- ---EGKLESA
      601 QSFVIEN--G QIVAIYVVRN PDKLAHIGIG A--------- ---------- ----------
      661 ---------- ---------- --
//
LOCUS       RHE_PE00294       682 aa
DEFINITION  RHE_PE00294     682 aa
TITLE       RHE_PE00294
ORIGIN

        1 ---------- ---------- ---------- ---------- ---------- ---MNEN---
       61 ---------- ---------- ---------- NWLADQFEAN RAHLKAAAYR MLGSRSEAED
      121 AVQEAWLRLT RVDR-----T DVGNLGGWLT TVVARICLDM LRARKTRREE -------PLE
      181 TSVHAAIADP AKD------- ---------- ---------- ---------- --P--ERDAA
      241 FADSVGVALL VVLQTLAPAE RVAFVLHDMF DLP------- ---------- ----------
      301 ---------- -FDEIAPIIG -----RSSA- ---------- ---------- ----AARQLA
      361 SR-------- ----ARRRVQ GGD------- -ETPDVDLG- ---------- ---RKRTIAE
      421 DFLRASRNGD LQALIAVLAP DVVFRLDATA ARFG------ ---AFGERRG ASEVA-----
      481 -KLFKGRAQ- ---------- -------AAE IAIVDGE--- ---------- --LGFVVR--
      541 ---------- ---------- ---------- ---------- ---------- ---IAGQTRV
      601 VVAFTFADD- RIAAIEAIAD PDHLEQLEYS ILRD------ ---------- ----------
      661 ---------- ---------- --
//
LOCUS       Rleg_6704       682 aa
DEFINITION  Rleg_6704     682 aa
TITLE       Rleg_6704
ORIGIN

        1 ---------- ---------- ---------- ---------- ---------- ---MDEK---
       61 ---------- ---------- ---------- KWLTEEFEAN RAHLRAAAFR MLGSRSEAED
      121 AVQEAWLRLS RTDT-----T GVGNLGGWLT TVVARICLDM LRARKTRREE -------PLE
      181 VPDHGGIADP AND------- ---------- ---------- ---------- --P--EREAA
      241 FADSVGLALL VVLQTLAPAE RVAFVLHDMF DLP------- ---------- ----------
      301 ---------- -FDEIAPIIG -----RSSA- ---------- ---------- ----ATRQLA
      361 SR-------- ----ARRRVQ GVD------- -EAPDVDFG- ---------- ---HKRTIAE
      421 AFLTASRNGD LEGLIAVLAP DVVFRPDATA ARFG------ ---TIGEMRG ATDVA-----
      481 -EAFKGRAQ- ---------- -------AAE IAIVGGE--- ---------- --LGFVVE--
      541 ---------- ---------- ---------- ---------- ---------- ---IQGQLRV
      601 VVALTIADG- RIAAIDAIAD PEHLERLDYS ILGD------ ---------- ----------
      661 ---------- ---------- --
//
LOCUS       NGR_b18130       682 aa
DEFINITION  NGR_b18130     682 aa
TITLE       NGR_b18130
ORIGIN

        1 ---------- ---------- ---------- ---------- ---------- ----------
       61 ---MAGIG-- ---------- ---------H EDAAAVFDPL RPKLMRVAYR MLGSVADAED
      121 ILQEAFIRWM GADR-----A AVREPEAFLR RTVTRLCLDQ LKSARRQRET YVGP------
      181 -WLPDPVVEE ---------- ---------- ---------- ---------- ---------E
      241 EEEDVTLPLM LALERLSPLE RAAFLLHDVF GLA------- ---------- ----------
      301 ---------- -FEEVSTTIQ -----RDPA- ---------- ---------- ----ACRQLA
      361 AR-------- ----ARTHVR EA-------- --RPRFRVE- ---------- -KERGLELAR
      421 AFFTASRSGD MKTLGAMLAA DVSVHSDGG- GKRP-----A AMQP---IVG FDAVMKLHEY
      481 LAALFR---- ---------- --KNGSKLVR AGFVNGLPG- ---------- ----FVTLE-
      541 ---------- ---------- ---------- ---------- ---------- ---DDGELQT
      601 TALEIED--G KVAAIYVVRN PDKLRHLH-- ---------- ---------- ----------
      661 ---------- ---------- --
//
LOCUS       RSP_0607       682 aa
DEFINITION  RSP_0607     682 aa
TITLE       RSP_0607
ORIGIN

        1 ---------- ---------- ---------- ---------- ---------- ----------
       61 ----MSPD-- ---------- ---------- -VYLQIFETR RPQLLRLAYR MLGSHAEAED
      121 VVQEAWIRWQ AADQ-----A QIAIPAAWLN RVVSRLCLDL MRSARHRRES YIGP------
      181 -WLPEPLIE- ---------- ---------- ---------- ---------- --EEDA--DH
      241 RPDNLTLSLM MALERLSPLE RAAFLLHDVF GQS------- ---------- ----------
      301 ---------- -FDEVALALD -----RSPS- ---------- ---------- ----AARQLA
      361 VR-------- ----ARAHVH ID-------- --RPRYKVE- ---------- -REAAEGLTR
      421 AFFEACKTGD AAVLSGLLAE DAVLHSDGG- GKVY-----N LLNV---IVG AQKLLRMFTS
      481 LSRKRG---- ---------- --D-EMEFVQ FTLIDALPG- ---------- ----YVWR--
      541 ---------- ---------- ---------- ---------- ---------- ---MGDQIQT
      601 TALEVED--G RITRVYTTRN PDKLTRIRLN ---------- ---------- ----------
      661 ---------- ---------- --
//
LOCUS       HMPREF0724_4578       682 aa
DEFINITION  HMPREF0724_4578     682 aa
TITLE       HMPREF0724_4578
ORIGIN

        1 ---------- ---------- ---------- ---------- ---------- ---MSAPT--
       61 ---------- ---------- ---------- --LADSFESH RGHLLSAAYR LTGSVTDAED
      121 AVQEAWLRLA KSDADR---- -IDDLRAWLT TVVGRLCLDR LRSAAVRREQ YVG-------
      181 QWLPEPIVT- ---------- ---------- ---------- ---DLTPSAM PDP--LEAVV
      241 RQEDNRLAAL IVLDALTPDQ RVAFVLHDGF GVP------- ---------- ----------
      301 ---------- -FGEIADVLS -----VSVA- ---------- ---------- ----SARQLA
      361 SR-------- ----ARRAVA DAP------- --PPVPDDE- ---------- ----HTAAVT
      421 RLMIAMAAGD LDAVLDALHP DAITIGDANG TTRT------ ---AVNIITG ADRTAR----
      481 -FFLGLAHKY GLE------- ---AFLGAAM PALVNGQ--- ---------- --LGFVSHGS
      541 PGDD------ ---------- ---------- ---------- ---------- --IHPGFPGR
      601 VTGFTVR-DG LVWAAYDIAN PEKHRGIRLS APPAPRTPPP PTAPGTRRPS ----------
      661 ---------- ---------- --
//
LOCUS       HMPREF0724_5000       682 aa
DEFINITION  HMPREF0724_5000     682 aa
TITLE       HMPREF0724_5000
ORIGIN

        1 ---------- ---------- ---------- ---------- ---------- ----------
       61 ---------- ---------- ----MTSRTR IPRAELTGIY GAVVKRMSRR MLG------D
      121 VAEPVAVTWH NR-------- ---------- ---------- ---------- ----------
      181 --------TT ---------- ---------- ---------- ---------- -PDVADDVEL
      241 A-ENVSIAML TVLETLGPVE RAVFVLHQVF EMP------- ---------- ----------
      301 ---------- -YAEIAEAVG -----RTPA- ---------- ---------- ----SVRQIA
      361 HR-------- ----AREHVG ---------- ARRPR---MQ VDR------- --AQQQAVVE
      421 KFRAAVSTGD VQALVDVLAP DVVVVADGG- GIAT-----A ARKP---IVG ARRVAVFLSK
      481 AASL------ -------PG- ------FATT TTWLNGMPG- ---------- ---IRIDVD-
      541 ---------- ---------- ---------- ---------- ---------- -----GEATA
      601 VSVVVEDGR- -ITRVYAIRN PHKLGSLA-- ---------- ---SVWDLRR ----------
      661 ---------- ---------- --
//
LOCUS       HMPREF0724_5028       682 aa
DEFINITION  HMPREF0724_5028     682 aa
TITLE       HMPREF0724_5028
ORIGIN

        1 ---------- ---------- ---------- ---------- ---------- ---MS-----
       61 ---------- ---------- ---------- --VASEFDAL RPRLVGVAYG LLGSVTEAED
      121 VVQEAWIRLQ R-SNL----D EIDDLTGWLV TTTSRLALDV LRSARSRRES YVG-------
      181 PWLPEPVET- ---------- ---------- ---------- ---------A ADP--ADAVS
      241 LADSISWAML VVLETLAPAE RAAFVLHDLF GLS------- ---------- ----------
      301 ---------- -FTEIGTALG -----RNPA- ---------- ---------- ----ACRKLA
      361 SR-------- ----ARDHID SRKPR----- --FTIDPTV- ---------- ----HRSVVD
      421 AFAEAATSGD LEGLLRVLDP NAVLTADGGG IVRA------ ---ALEPVVG AEAIAA----
      481 -FLSGIAAQ- ---------- ---GPHKTMR ATVVNHN--- ---------- --PALLVF--
      541 ---------- ---------- ---------- ---------- ---------- --VGDA-LDG
      601 VVALGIT-EG LVTSIDFVRN PQKLNGIGIQ GR-------- ---------- ----------
      661 ---------- ---------- --
//
LOCUS       RER_46570       682 aa
DEFINITION  RER_46570     682 aa
TITLE       RER_46570
ORIGIN

        1 ---------- ---------- ---------- ---------- ---------- ---MLSPT--
       61 ---------- ---------- ---------- --TAQDFEQH RGHLTSVAYR LTGSFSDAQD
      121 AVQEAWIRLQ VAQSRQGSDL EIRELRGWLT TVVGRICLDH LKSAAVRRES YVG-------
      181 QWLPEPIVTP VDAT------ ---------- ---------- ---AGTPSAT PDP--LEYVV
      241 TQEQNRFAAL VVLDTLTPAQ RVAFVLHDGF DVP------- ---------- ----------
      301 ---------- -FAEVARILD -----IEVA- ---------- ---------- ----TARQLA
      361 SR-------- ----ARKAAA SAP------- --VPVSSEE- ---------- ----HAAAVE
      421 RLVTAIASGD LNAVIDALDP DAVLIGDAGG TTRT------ ---AVNIVRG SDRVAR----
      481 -FYLGLARKY GPA------- ---AVF-SMS PVLVNGR--- ---------- --LGGVFAGS
      541 PGDD------ ---------- ---------- ---------- ---------- --QYPQFAAR
      601 VAGFTVR-DG VVCAAYDIAN PAKFSAVPML DHTEPERK-- ---------- ----------
      661 ---------- ---------- --
//
LOCUS       RHA1_ro00920       682 aa
DEFINITION  RHA1_ro00920     682 aa
TITLE       RHA1_ro00920
ORIGIN

        1 ---------- ---------- ---------- --------MN ---------- ----DNDV--
       61 ---------- ---------- ---------- --LAQQFEAH RTHLRAVAYR MLGSLSEAED
      121 AVQESWLRLS RTDA-----D TVENLGGWLT TVVARVCLNM LQSRRTRRED PLDA-----A
      181 VP--DPIVTR ---------- ---------- ---------- -------ADG SDP--EHEAV
      241 LADSVGLALL VVLGTLAPAE RLAFVLHDMF AVP------- ---------- ----------
      301 ---------- -FEDIAPIVE -----RTPA- ---------- ---------- ----AARQLA
      361 SR-------- ----ARRRLQ GA-------- P-VPDTDPV- ---------- ---RQRAVVD
      421 AFLAAARSGD FDALVAVLDP DVVLRADTG- --AV------ PAGASTMVRG SATVAG--RV
      481 LG-FARLAR- ---------- -------FAH PALVNGA--- ---------- --AGVVAI--
      541 ---------- ---------- ---------- ---------- ---------- ---SDGQLLS
      601 VMGVTIR-RG KIVEIDILAD RERLAGLVVE NLD------- ---------- ----------
      661 ---------- ---------- --
//
LOCUS       RHA1_ro03512       682 aa
DEFINITION  RHA1_ro03512     682 aa
TITLE       RHA1_ro03512
ORIGIN

        1 ---------- ---------- ---------- ---------- ---------- ----------
       61 ---------M AGTSQTTPAD RGGSQDDR-S DPATEAFVAH RNLLFTVAYE MLGSAADAED
      121 ILQETWLRWA GV-----DLD TVRNQRAYLV RITTRQALVR LRTLSRRKES YVGP------
      181 -WLPEPLLTA ---------- ---------- ---------- ---------- -PDVAEDVEL
      241 A-DSVSMAML LVLETLAPTE RAVFVLREVF ALE------- ---------- ----------
      301 ---------- -YGEIADAVG -----KSPD- ---------- ---------- ----AVRQIA
      361 HR-------- ----ARAHVA ---------- SRRPR---GV VS------PA E---SRDALE
      421 AFQRALETGD LQSLLDLLAP DVVLLGDGG- GVKQ-----A VLRP---IVG ADKVGRLLAA
      481 GLPR------ -------IDG T-----VSVE PVQMNGSPA- ---------- ---LIVRLD-
      541 ---------- ---------- ---------- ---------- ---------- ----GEIDDV
      601 VAVRMDDGK- -ITGLYIVRN PEKLSRVE-- ---------- ---RETAVSR ----------
      661 ---------- ---------- --
//
LOCUS       RHA1_ro04726       682 aa
DEFINITION  RHA1_ro04726     682 aa
TITLE       RHA1_ro04726
ORIGIN

        1 ---------- ---------- ---------- --------MD LLLRHAARKE CDTVDDR---
       61 ---------- ---------- ---------- DRLTERFEEH RLRLRAVAYR MLGSVSEADD
      121 AVQEAWLRMS RADT-----D DVDNLEAWLI TVVSRVCLNV LRSREQRREE -------PLD
      181 VQAHDPVVGH GDG------- ---------- ---------- ---------- GDP--EHEAM
      241 LADSVGLALL VVLDTLTPTE RLAFVLHDMF DVP------- ---------- ----------
      301 ---------- -FDDVAPVVG -----RSSP- ---------- ---------- ----AVRQLA
      361 SR-------- ----ARRRVK GA-------S PAPDTADLD- ---------- ---RQRRVVD
      421 AYLAATRGGD FDALVALLDP DVVLRADPAV GPTP------ ---APLLIRG ARVVAR---G
      481 ALASSERAR- ---------- -------STQ VALVNGA--- ---------- --AGLVMA--
      541 ---------- ---------- ---------- ---------- ---------- ---LHGRLHL
      601 VLAFTIA-DG RITEIDVIAE PDRVRRLDLA VLDD------ ---------- ----------
      661 ---------- ---------- --
//
LOCUS       RHA1_ro04941       682 aa
DEFINITION  RHA1_ro04941     682 aa
TITLE       RHA1_ro04941
ORIGIN

        1 ---------- ---------- ---------- ---------- ---------- ---MPTAT--
       61 ---------- ---------- ---------- --LVDEFESH RPHLLSVAYR LTGSVSDAED
      121 AVQESWLRLD DADAAN---- -IRDLRPWLT TVVGRICLDR LRSAAVRREQ YVG-------
      181 QWLPEPIVT- ---------- ---------- ---------- ---GLSPSAE PDP--LEAVV
      241 RDEDNRLAAL IVLDTLTPAQ RVAFVLHDGF GVP------- ---------- ----------
      301 ---------- -FDEVAGILG -----IETP- ---------- ---------- ----AARQLA
      361 SR-------- ----ARKAAA TTT------- --PAVPDDE- ---------- ----HAVAVQ
      421 RLLEALAAGD LDAVIAALHP DALVIGDANG TTST------ ---AVNVIHG ADKFAR----
      481 -FFLGLIKRY GPA------- ---VFT-VMQ PVLVNGQ--- ---------- --LGFFSAAL
      541 TGDD------ ---------- ---------- ---------- ---------- --AHRSSPPR
      601 VGGFTVR-DG LVYAAYDIAN PEKFGGIRLP DLPS------ ---------- ----------
      661 ---------- ---------- --
//
LOCUS       ROP_07270       682 aa
DEFINITION  ROP_07270     682 aa
TITLE       ROP_07270
ORIGIN

        1 ---------- ---------- ---------- -----MD--- ---------- ----DNEF--
       61 ---------- ---------- ---------- --LAHRFEEN RTHLSAVAYR MLGSISEAED
      121 AVQEGWLRLS RTGT-----S EVQNLRGWLT TVVGRVCLDI LRSRKARRED PLEA-----H
      181 VP--DPIVRE ---------- ---------- ---------- -------VDG TDP--EYEAV
      241 LGDSVGLALQ VVLDTLTPAE RLAFVLHDMF ALS------- ---------- ----------
      301 ---------- -FDEIAPIAD -----RTPA- ---------- ---------- ----ATRQLA
      361 SR-------- ----ARRRVQ GS-------- GPTPDTDPN- ---------- ---RQREVVE
      421 AFMTASRGGR FDDLLALLDP DIVLRADR-- ---------- GADGSDVVRG ARAVGE--QA
      481 LT-FSRFAP- ---------- -------FGR LALVNGA--- ---------- --PGVVTA--
      541 ---------- ---------- ---------- ---------- ---------- ---PDGKTFS
      601 VMAFTVA-GG RIVRIDILAD PVRLQRLRIS PGDT------ ---------- ----------
      661 ---------- ---------- --
//
LOCUS       ROP_50080       682 aa
DEFINITION  ROP_50080     682 aa
TITLE       ROP_50080
ORIGIN

        1 ---------- ---------- ---------- ---------- ---------- ---MPTAT--
       61 ---------- ---------- ---------- --LVDEFESH RRHLLSVAYR LTGSVSDAED
      121 AVQESWLRLD DANAAT---- -IRDLGAWLT TVVGRICLDR LRSAAVRREQ YVG-------
      181 QWLPEPVVT- ---------- ---------- ---------- ---GLSPSAE PDP--LEAVV
      241 QDEDNRLAAL IVLDTLTPAQ RVAFVLHDGF GVP------- ---------- ----------
      301 ---------- -FDEVAGILG -----IETP- ---------- ---------- ----AARQLA
      361 SR-------- ----ARKAAA ATT------- --PAVPDEE- ---------- ----HALAVQ
      421 RLLEALAGGD VDAVVAALHP DALVIGDANG TTST------ ---AVNVIRG ADRFAR----
      481 -FFLGLVQRY GPE------- ---VFT-AMQ LVLVNGQ--- ---------- --LGYFTAGF
      541 TGDD------ ---------- ---------- ---------- ---------- --AHRSSPAR
      601 VGGFTVR-DG LVYAAYDIAN PEKFAGIMLP DRPS------ ---------- ----------
      661 ---------- ---------- --
//
LOCUS       ROP_61590       682 aa
DEFINITION  ROP_61590     682 aa
TITLE       ROP_61590
ORIGIN

        1 ---------- ---------- ---------- ---------- ---------- ----------
       61 ---------M AGTSQTTPGD HSGSTDAR-S DPATDAFVTH RNLLFTVAYE MLGSAADAED
      121 ILQETWLRWA GV-----DLG TVRNQRAYLV RITTRQALVR LRTLGRRRES YVGP------
      181 -WLPEPLLTA ---------- ---------- ---------- ---------- -PDVAEDVEL
      241 A-DSVSMAMM LVLETLAPTE RAVFVLREVF DLE------- ---------- ----------
      301 ---------- -YGEIAAAVD -----KSTD- ---------- ---------- ----AVRQIA
      361 HR-------- ----ARAHVA ---------- ARRPR---GV VT------PA E---SRDALD
      421 AFKRALETGD LQSLLDQLAP DVVLLGDGG- GVKQ-----A VPRP---IVG ADKVGRLLAA
      481 GLPR------ -------IGG E-----VSVE SVQMNGSPA- ---------- ---LIVRLD-
      541 ---------- ---------- ---------- ---------- ---------- ----GEIDDV
      601 VAVRIDDGM- -ITGLYIVRN PEKLSRVE-- ---------- ---RETSVSR ----------
      661 ---------- ---------- --
//
LOCUS       RPA1116       682 aa
DEFINITION  RPA1116     682 aa
TITLE       RPA1116
ORIGIN

        1 ---------- ---------- ---------- ---------- ---------- ----------
       61 ---MPRPPDP GT-------- ---------P DDAAASFAPL RPRLLRVAYR MLGSISEAED
      121 VVQDAYLRWH RSDR-----R DVRDPAGFLT RTVTRLCLDV LKSARQRRET YVGP------
      181 -WLPEPIIAP ---------- ---------- ---------- ---------- ------ELEP
      241 DGDDITLTLM LALERLSPLE RAAFLLHDVF GVG------- ---------- ----------
      301 ---------- -FDEIGTTLG -----RDAA- ---------- ---------- ----ACRQLA
      361 AR-------- ----ARAHVR AE-------- --RPRFPVS- ---------- -AEQGQAIAA
      421 AFFQASRSGD LAALTSLLAN EVVFVSDGG- GKRP-----A AINP---VHG SDRVTRLLVG
      481 IARKAP---- ---------- --PGASSLLA VQLIDGLPG- ---------- ----FVSRE-
      541 ---------- ---------- ---------- ---------- ---------- ---PDGLIQT
      601 TALEMTD--G RIVAIYVVRN PDKLRHLIPV QPSAGLH--- ---------- ----------
      661 ---------- ---------- --
//
LOCUS       Rxyl_2365       682 aa
DEFINITION  Rxyl_2365     682 aa
TITLE       Rxyl_2365
ORIGIN

        1 ---------- ---------- ---------- ---------- ---------- ----------
       61 ---------- ---------- --------MS R--DEVFEEH RPLLFSIAYR MLGSVMDAED
      121 VVQEAFVRWR ---GA----G EVRSPRAYLS SVVTRLCIDQ LRSARARREE YAGP------
      181 -WLPEPLAAE P--------- ---------- ---------- ---------- ----AADPAV
      241 LDETLSMAFL VLLESLSPVE RAVFLLREVF DYG------- ---------- ----------
      301 ---------- -YAEIAEIVG -----KSEA- ---------- ---------- ----NCRQIA
      361 RR-------- ----ARQSVA ARRP------ ---------- --RF----DV SPGEGERLVR
      421 RFVEASMSGD MEGLLQVISE DITLWTDGG- GRVR-----A ARNP---IHG ADRVARFLLG
      481 VIPEAP---- ---------- -EGLEIRY-- -ARVNGQPG- ---------- --IVSYYADG
      541 TAQG------ ---------- ---------- ---------- ---------- ----------
      601 -AAAFDISGG RIRAVRYVIN PEKLRGIPPL LRRSSDDPEE EGPS------ ----------
      661 ---------- ---------- --
//
LOCUS       TM1040_0151       682 aa
DEFINITION  TM1040_0151     682 aa
TITLE       TM1040_0151
ORIGIN

        1 ---------- ---------- ---------- ---------- ---------- ----------
       61 ---MNHGT-- ---------- ---------E NTGTDAFLSV RPRLFAVAYR MLGSVADAED
      121 ILQDAYLRWQ SAPR-----G EVRDPTGYLV RVVTRLCLDQ LKSARVKRET YTGA------
      181 -WLPEPLLTE D--------- ---------- ---------- ---------- -P-----AEL
      241 IDHDVSVALL LALERLTPLE RAAFLLHDVF GNS------- ---------- ----------
      301 ---------- -HDEVASALD -----RSPS- ---------- ---------- ----ACRQLV
      361 SR-------- ----ARRHVQ SE-------- --RPRSQVA- ---------- -PEESRALTE
      421 AFFRASKTGD MAALTQLLAQ DVELVSDGG- GKAM-----A ALNP---IYG RDKVMRLAEG
      481 LARKYG---- ---------- --AHLPPRWR FAMLNGLPA- ---------- ----ILSQE-
      541 ---------- ---------- ---------- ---------- ---------- ---PEGLVQA
      601 TALEIRD--G RIAKVYVIRN PEKTAHLAAV L--------- ---------- ----------
      661 ---------- ---------- --
//
LOCUS       Svir_18120       682 aa
DEFINITION  Svir_18120     682 aa
TITLE       Svir_18120
ORIGIN

        1 ---------- ---------- ---------- ---------- ---------- ----------
       61 ---------- ---------- --MLGRV-VR PEALRQFQAQ RPRLFAVAYR LLGSAGEAED
      121 VIQDAFLRFH EADH-----A TIDNPAAWLT KVVTNLCLNR LTSARARRED YVGP------
      181 -WLPEPVATA D--------- ---------- ---------- ---------- PALGPLDTVE
      241 QRESVSMAFL LLLERLTPPE RAVFVLRSAF GYR------- ---------- ----------
      301 ---------- -HREIAQILG -----LSEA- ---------- ---------- ----NCQQLY
      361 HR-------- ----AKRRIG DERP------ ---------- ------RFSA SRADGERITR
      421 RFLVAARNGD LTALQELLAD DVVAWADG-- GGNTT----A ARRP---VRG AERVARYLG-
      481 WMSRP----- ---------- ---VSGLSVR VMEINGRPG- ---------- ---MVAIAEG
      541 HP-------- ---------- ---------- ---------- ---------- ---------L
      601 LAVVLEVHAG RISDIRIVAN PDKLTFLAAQ LPNL------ ---------- ----------
      661 ---------- ---------- --
//
LOCUS       SACE_1418       682 aa
DEFINITION  SACE_1418     682 aa
TITLE       SACE_1418
ORIGIN

        1 ---------- ---------- ---------- ---------- ---------- ----------
       61 ---------- ---------- --------MA SDHVAEFEAH RPRLFAVGYR LLGSAAEAED
      121 LVQETFLRWN DADR-----D VVRTPAAWLT KVLTNLCLNR LASARSRRED YVGI------
      181 -WLPEPVMTD D--------- ---------- ---------- ---------- SALGPLETAE
      241 RRESVSLAML VLMEKLTPVE RAVFVLREAF GYR------- ---------- ----------
      301 ---------- -HREIAEILD -----ITES- ---------- ---------- ----NSQQVL
      361 RR-------- ----AQAHLR -ERP------ ---------- ------RFDA SGDQRRRIAE
      421 LFLDAARGGD LPALERLLAD DVVSSADG-- GGVAG----A ARNA---IRG ASRVARYFAG
      481 LLDVP----- ---------- ---LPGLELR VVELNGQPG- ---------- ---ILAVVGD
      541 AL-------- ---------- ---------- ---------- ---------- ---------V
      601 SVTVVEVGDE RVRRIYNVVN PDKLRFLAAQ CGLVARNWRQ VIEDTSGSVM ELRAARFRE-
      661 ---------- ---------- --
//
LOCUS       SACE_1505       682 aa
DEFINITION  SACE_1505     682 aa
TITLE       SACE_1505
ORIGIN

        1 ---------- ---------- ---------- ---------- ---------- MLSDDTA---
       61 ---------- ---------- ---------- --LAAEFDGH RGRLVGIAYR LTGRLDDAED
      121 AVQEAWLRLA ------AEKS PVRELGAWLT TVVSRICLDR LRSAAVRREQ YVG-------
      181 PWLPEPVVTE LD-------- ---------- ---------- ---------S HDP--QNIVV
      241 TREDMRMAAL RVLHELPAEQ RLAFVLHDGF DVP------- ---------- ----------
      301 ---------- -FTEIAEIAG -----CAVA- ---------- ---------- ----TARQHA
      361 SR-------- ----ARRALA AAEPA----- --PRVPLPE- ---------- ----QRRMLD
      421 RFLIALASGD ITEITRALHP RAALFGDSDG RART------ ---ARRPILG REKIAR----
      481 -FLAGLLEKY GEA------- ----LYSGLR PVLVNGD--- ---------- --LGLVFPAL
      541 PERQ------ ---------- ---------- ---------- ---------- --G------R
      601 VVTFAYR-DG AVSEVFDIVN PDKLVRAPL- ---------- ---------- ----------
      661 ---------- ---------- --
//
LOCUS       SACE_1768       682 aa
DEFINITION  SACE_1768     682 aa
TITLE       SACE_1768
ORIGIN

        1 ---------- ---------- ---------- ---------- ---------- ----------
       61 ---------- ---------- ---------M APETDEFEAL RPRMFGLAYR LLGSAQDAED
      121 VVQDAFLRWQ GADR-----A AVRNPWAWLA KVVTNLALNR LSSARVRRER YVGQ------
      181 -WLPEPVLTT T--------- ---------- ---------- ---------- GALGPLETAE
      241 QRESVSLALL VLLERLKPAE RAVYVLREAF GYG------- ---------- ----------
      301 ---------- -HREVAEVLG -----TTEA- ---------- ---------- ----NSRQIH
      361 RR-------- ----ARASLE DAEAAS---- ---------- ---ASEISDE DRARWRDLVA
      421 RFMAAARAGD LRGLEQLLTA DVMSWADG-- GGRVG----T ARRP---VLG RDRVARYLAG
      481 --GLTRFAA- ---------- -----GVDVV FDEVNGVPA- ---------- ---VLALVDG
      541 AV-------- ---------- ---------- ---------- ---------- ---------R
      601 GVLVPEFSAE RISALRIIAN PDKLAFIARQ SA-------- ---AVSHPAV SPGSHR----
      661 ---------- ---------- --
//
LOCUS       SACE_1934       682 aa
DEFINITION  SACE_1934     682 aa
TITLE       SACE_1934
ORIGIN

        1 ---------- ---------- ---------- ---------- ---------- ---MDEN---
       61 ---------- ---------- ---------- EFLADRFEAH RAHLRAVAYR MLGSHAEAED
      121 AVQEAWLRLS RSDT-----S EVANLGGWLT TVVGRVCLDV LRSRKSRRED -------PRG
      181 VHLPDEVAGG RDP------- ---------- ---------- ---------- ATP--EQQAV
      241 LADSVGQALL VVLDTLEPAE RLAFVLHDMF AVP------- ---------- ----------
      301 ---------- -YDEIAPVVG -----RSTA- ---------- ---------- ----AARQLA
      361 SR-------- ----ARRRVQ GTSPAG---G AGTTEGDAA- ---------- ---RRREVVD
      421 AFLTAARGGD LDALLAVLDP DVVLRADPAA VETAGASR-- AHGAPLLAGE IRGASA---V
      481 ADTFSGRAR- ---------- -------GAQ PALVDGV--- ---------- --LAATYA--
      541 ---------- ---------- ---------- ---------- ---------- ---PGGTPRV
      601 VFGFAVE-DG RIVGIDVIAD PARLAELDVE PLEP------ ---------- ----------
      661 ---------- ---------- --
//
LOCUS       SACE_4776       682 aa
DEFINITION  SACE_4776     682 aa
TITLE       SACE_4776
ORIGIN

        1 ---------- ---------- ---------- ---------- ---------- ----------
       61 ---------M AGTSQTAPGD RGRGSRDDVP GPATEAFLAH RNLLFTVAYE MLGSAADAED
      121 VLQETWLRWA GV-----DLG AVRDRRAYLV RITTRQALAR LRALGRRKES YVGP------
      181 -WLPEPLLTA ---------- ---------- ---------- ---------- -PDVAEDVEL
      241 A-DSVSMAML LVLETLNPTE RAVFVLREVF DVG------- ---------- ----------
      301 ---------- -YDEIAEAVG -----KTPA- ---------- ---------- ----AVRQIA
      361 HR-------- ----ARAHVA ---------- SRRPR---GV VS------AS E---TKDALD
      421 AFRRAAETGE MQGLLDILAP DVVFLGDGG- GVKQ-----A VLRP---VVG AGKVARLLAA
      481 GLGR------ -------LAG T-----ASLL PAQVNGYPA- ---------- ---LVLRRG-
      541 ---------- ---------- ---------- ---------- ---------- ----GELDTV
      601 VAVRIDDGL- -ITGLYAVRN PDKLSHME-- ---------- ---RETTLRR ----------
      661 ---------- ---------- --
//
LOCUS       Sare_0272       682 aa
DEFINITION  Sare_0272     682 aa
TITLE       Sare_0272
ORIGIN

        1 ---------- ---------- ---------- ---------- ---------- ----------
       61 ---------- ---------- ------MLLS SHEVELFEHS RARLEAIAYR LLGSASDAED
      121 AVQDTFLRWQ AADR-----R HVQTPEAWLT KVLTNLCLNQ LTSARARRET YVGT------
      181 -WLPEPVLAG D--------- ---------- ---------- ---------- RMLGPVDTVE
      241 RRESVSMAVL ALMERLSANE RVVYVLREAF GYS------- ---------- ----------
      301 ---------- -HGEIAEILD -----LTES- ---------- ---------- ----NCQQIY
      361 RR-------- ----AKQHIV TDRV------ ---------- ------RTEA DASSTRKIVE
      421 EFLVAATNGK IQRLVELLAD DATSIGDG-- GGKIP----A RTTP---ITG ALTVARFLRG
      481 LFKPTKAKR- ---------- DLIGGRPAVY AGVVNGGPA- ---------- ---VVFVIGD
      541 RV-------- ---------- ---------- ---------- ---------- ---------V
      601 GVMSLHVTSE GISAIHTQVN PDKLARVTRL WSGSEH---- -----GEPLL EAW-------
      661 ---------- ---------- --
//
LOCUS       Sare_3126       682 aa
DEFINITION  Sare_3126     682 aa
TITLE       Sare_3126
ORIGIN

        1 ---------- ---------- ---------- ---------- ---------- ----------
       61 ---------- --------MD RVVETVVGA- -AHEAPFVKH RGLLYAVAYR TLGSAKEAED
      121 VVQEAWLRWS RV-----DPA TVVDAEAFLV RVTIRLAIDE LRSARVRREA YLGP------
      181 -WLPEPILT- ---------- ---------- ---------- ---------- RPDIADGVLL
      241 A-DSVSTALL LVLETLSPLE RAVFVLREAF GYP------- ---------- ----------
      301 ---------- -YGEIAQFLG -----RGEP- ---------- ---------- ----AVRQLA
      361 HR-------- ----ARKAVE ---------- NRRHR---YD SD-------- -PVTRQQVTE
      421 RFLAACSGGD ITALVGVLAP NVTMVSDGG- GFTG-----A PRKL---IHG SDLVARAIVV
      481 LSR------- ------QQPV G-----STGA ILHLNGGPG- ---------- ---VVVHCD-
      541 ---------- ---------- ---------- ---------- ---------- ----GTTVLA
      601 MTLHLVEG-- LVQTLHVVSN PQKLTGIA-- ---------- ---L------ ----------
      661 ---------- ---------- --
//
LOCUS       Strop_0232       682 aa
DEFINITION  Strop_0232     682 aa
TITLE       Strop_0232
ORIGIN

        1 ---------- ---------- ---------- ---------- ---------- ----------
       61 -----MRAPT RGGVVVLAGP RGYCRVMPLS SHEVELFEHS RARLEAIAYR LLGSATDAED
      121 AVQDTFLRWQ AADR-----S HVQTPEAWLT KVLTNLCLNQ LTSARARRET YVGM------
      181 -WLPEPVLAG D--------- ---------- ---------- ---------- RMLGPVDTVE
      241 RRESVSMAVL ALMERLSANE RVVYVLREAF GYS------- ---------- ----------
      301 ---------- -HGEIAEILD -----LTES- ---------- ---------- ----NCQQIY
      361 RR-------- ----AKQHII TSRV------ ---------- ------RTEA DASSTRKIVE
      421 EFLVAATSGK IQRLVELLAD DATSIGDG-- GGKIP----A RTTP---IIG ALTVARFLRG
      481 LFKPTEARR- ---------- DLIGGRPAVY ASTVNGGPA- ---------- ---VVFVVGD
      541 QV-------- ---------- ---------- ---------- ---------- ---------V
      601 GVMALHVTST GISSIHTQVN PDKLARITRL WAGSEH---- -----GEPLL EAW-------
      661 ---------- ---------- --
//
LOCUS       Strop_3776       682 aa
DEFINITION  Strop_3776     682 aa
TITLE       Strop_3776
ORIGIN

        1 ---------- ---------- ---------- ---------- ---------- ----------
       61 ---------- MVPRSRGDNG SVRQTRHGAG DQHEPSFMKH RGKLYAVAYR TLGSATEAED
      121 VVQEAWLRWS RV-----EPA TIVDAEAFLV RVTIRLAIDQ LRSARVRREA YLGP------
      181 -WLPEPILT- ---------- ---------- ---------- ---------- RADIADDVVL
      241 A-DSVSTALL LVLETLSPME RAVFVLHEAF GYP------- ---------- ----------
      301 ---------- -YAEIAHLLG -----RSEP- ---------- ---------- ----AVRQLG
      361 HR-------- ----ARKAVA ---------- TRRHR---YD SD-------- -PMTRQQVTT
      421 RFLAACSDGD LTALMEILAP SVTMVSDGG- GRTG-----A PRKP---IHG SDLVARAIVV
      481 LSR------- ------QQPV G-----STAV VVQLNGGPG- ---------- ---VLVSCA-
      541 ---------- ---------- ---------- ---------- ---------- ----GTAVLA
      601 MTLHLVEG-- LVQSIQVVSN PQKLTAVA-- ---------- ---LGPTTSR AVSHIAVPPR
      661 P--------- ---------- --
//
LOCUS       Smed_4098       682 aa
DEFINITION  Smed_4098     682 aa
TITLE       Smed_4098
ORIGIN

        1 ---------- ---------- ---------- ---------- ---------- ----------
       61 ---MTPAT-- ---------- ---------Q AEAAASFDPL RPKLMRVAYR MLGSVADAED
      121 MVQEAFIRWM GADR-----A TVREPEAFLR RTVTRLCLDQ LKSARRQRET YVGP------
      181 -WLPDPVVEE ---------- ---------- ---------- ---------- ---------E
      241 EEEDVTLPLM LALERLSPLE RAAFLLHDVF GLS------- ---------- ----------
      301 ---------- -FEEVAATVQ -----RDTA- ---------- ---------- ----ACRQLA
      361 AR-------- ----ARTHIR EA-------- --RPRFHVE- ---------- -KERGLELAE
      421 AFFTASRSGD MNALGAMLAA DVSIHADGG- GKRP-----A ATVP---ILG LDAVMKVHEK
      481 LAALFQ---- ---------- --ANGSKLLR VGFLNGLPG- ---------- ----FITME-
      541 ---------- ---------- ---------- ---------- ---------- ---ADGEIQT
      601 TALDIKG--G KVAAIYVVRN PDKLRHLH-- ---------- ---------- ----------
      661 ---------- ---------- --
//
LOCUS       SM_b20030       682 aa
DEFINITION  SM_b20030     682 aa
TITLE       SM_b20030
ORIGIN

        1 ---------- ---------- ---------- ---------- ---------- ----------
       61 ---MTQAT-- ---------- ---------Q ADAAASFDPL RPKLMRVAYR MLGSVADAED
      121 MVQEAFIRWM GADR-----A EVREPEAFLR RTVTRLCLDQ LKSARRQRET YVGP------
      181 -WLPDPVVEE ---------- ---------- ---------- ---------- ---------E
      241 EVEDVTLPLM LALERLSPLE RAAFLLHDVF GLG------- ---------- ----------
      301 ---------- -FEEVAATIQ -----RDAA- ---------- ---------- ----ACRQLA
      361 AR-------- ----ARTHVR EA-------- --RPRFHVE- ---------- -KERGLELAE
      421 AFFKASRSGD MNAFGAMLAA DVSIHADGG- GKRS-----A AIMP---IIG FDAVMKVHEK
      481 LAALFR---- ---------- --ANGSKLLR VGFVNGLPG- ---------- ----FITME-
      541 ---------- ---------- ---------- ---------- ---------- ---ADGEIQT
      601 TALEIEG--G KVAAIYVVRN PDKLRHLH-- ---------- ---------- ----------
      661 ---------- ---------- --
//
LOCUS       sce6834       682 aa
DEFINITION  sce6834     682 aa
TITLE       sce6834
ORIGIN

        1 ---------- ---------- ---------- --------MG ---------- ----ENSW--
       61 ---------- ---------- ---------- --LAERFEAH RAHLQAVAYR MLGSLSEAED
      121 AVQESWLHLS RADT-----S GVENLGGWLT TVVARVCLDM LRSRKARRED PM-------A
      181 AP--DPAVDR ---------- ---------- ---------- -------EAG TDP--EREAV
      241 LADSVGLALL VVLDTLTPAE RLAFVLHDLF AVP------- ---------- ----------
      301 ---------- -FEEIASIVG -----RSPA- ---------- ---------- ----AARQLA
      361 SR-------- ----ARRRVQ GA-------- PPSPDADVG- ---------- ---RQREVVD
      421 AFIAAMRGGD FDALVAILDP DVVIHADAT- --AE------ PP-AGGEVRG ARAWAK--QA
      481 IP-AARGAK- ---------- -------FAR PALVDGT--- ---------- --VGIVLA--
      541 ---------- ---------- ---------- ---------- ---------- ---PKGRLFR
      601 VLRFTLA-QG KIARIDVVGD REQLRDLDVL VLDGGPHPEI ---------- ----------
      661 ---------- ---------- --
//
LOCUS       sce7886       682 aa
DEFINITION  sce7886     682 aa
TITLE       sce7886
ORIGIN

        1 ---------- ---------- ---------- ---------- ---------- ----------
       61 ---------- ---MSSSTAS PAPSAGRAAP GFVAASYREH ERFLWALSYR LTGSAADADD
      121 IVQETFVRAL ERPPA----R TEEPVRPWLA RVALNLGRDA LR--RRKRLA YDGP------
      181 -WLPSPIEAE PE-------- ---------- ---------- PPS---FEIP GKEGTEGRYD
      241 LLESASFAFL IALEALTPQQ RAVLLLRDVF DYS------- ---------- ----------
      301 ---------- -VQETAAALD LSEA------ ---------- ---------- ----SVKTTH
      361 HR-------- ----ARRALE PYERDR---- -CRPSPELVE ---------- ---RSGAALV
      421 RFLQTLATQD VAAIEALLSE GVRVINDANG EFKA------ ---ARRIVVG PNRVARFYVG
      481 LLRLDDP--- ---------- ----GALRHE LRLINGLPA- ---------- ---VVIERTT
      541 TVEK------ ---------- ---------- ---------- ---------- ---LAP--RF
      601 VMRCEIDARG LITAIHSVLA SHKLTAVKAL AP-------- ---------- ----------
      661 ---------- ---------- --
//
LOCUS       sce8387       682 aa
DEFINITION  sce8387     682 aa
TITLE       sce8387
ORIGIN

        1 ---------- ---------- ---------- ---------- ---------- ----------
       61 ---------- ---------- ---------M DHRTRLFESH RPLLEGLAYR MLGTRADALD
      121 IVQETFLKWS QTDI-----D QIRDARAWLV TVCSRIALNT LQSARSRRET YVGT------
      181 -WLPEPLMEE S--------- ---------- ---------- ---------- -RSPDEE-PQ
      241 IDETVSVALM HALERLTPNE RAAFLLHDVF GYS------- ---------- ----------
      301 ---------- -FDEISALLG -----KESA- ---------- ---------- ----ACRKLA
      361 SR-------- ----ARARVR DA-------- --RPKFAAS- ---------- -STEHQRLLT
      421 AFLNAARAGR IDELRSLLAE GVELHADGG- GKAE-----T VTHV---LRG ADAVSTFFAR
      481 VWSATAH--- ---------- --PDGRYRFV VRWFNGSPG- ---------- ----LLVHD-
      541 ---------- ---------- ---------- ---------- ---------- ---DDRLIAA
      601 VSVIIDE--G VIRGVYAHRN PEKLAAFLAE DLARPESTYI NGVSLTIDGA FSA-------
      661 ---------- ---------- --
//
LOCUS       Sthe_3164       682 aa
DEFINITION  Sthe_3164     682 aa
TITLE       Sthe_3164
ORIGIN

        1 ---------- ---------- ---------- ---------- ---------- ----------
       61 ---------- ----MCNPGE PERREDTAAE R--LDAFTAH RPLLFSIAYR MLGSVMDAED
      121 MIQEAFLRWL RA-PA----G EVASPKAYLT TTITRLCIDH LRSARVRREQ YVGP------
      181 -WLPEPLLTA S--------- ---------- ---------- ---------- -YPDIAETAA
      241 QRESISLAFL VMLERLEPVE RAVFLLREVF DYD------- ---------- ----------
      301 ---------- -YAEIAPIVD -----KTPT- ---------- ---------- ----NCRQIV
      361 RR-------- ----ARERIA DERR------ ---------- --RV----EV PPERQEALID
      421 AFLGACANGD LPGLLTLLAD DITMWTDGG- PHAR-----A ARRP---IVG ADRVARFSIG
      481 VTPRIP---- ---------- -PGTTAHH-- -VEINGQPG- ---------- --VV-LYAGG
      541 EPHT------ ---------- ---------- ---------- ---------- ----------
      601 -AFVVDLVGD RIHRIWMVLN PDKLRHLPRG TALAS----- ---------- ----------
      661 ---------- ---------- --
//
LOCUS       SphchDRAFT_1138       682 aa
DEFINITION  SphchDRAFT_1138     682 aa
TITLE       SphchDRAFT_1138
ORIGIN

        1 ---------- ---------- ---------- ---------- ---------- ----------
       61 ---------- -----M---- ---------T DSATVLFDTH RPDLLRVAYR MLGSMSDAED
      121 VMQEAFIRWA RADR-----G AVRVPAAFLR RIVTRLCLDH LKSARVRREA YGGP------
      181 -WLPEPVVEE ---------- ---------- ---------- ---------- ---------H
      241 PVEDVTLPLM LALERLSPLE RAAFLLHDVF GES------- ---------- ----------
      301 ---------- -FEDIAAAIG -----RDPA- ---------- ---------- ----ACRQLA
      361 SR-------- ----ARTNVR KE-------- --RTRYSVG- ---------- -REQGMEIAE
      421 AFFRASRGEG IAHLGKLLAD DVRFHADGG- GKRP-----A VARI---LEG AREVTRALAA
      481 ILRLSH---- ---------- --G-PPQLIR YAFVNGLPG- ---------- ----FVTRE-
      541 ---------- ---------- ---------- ---------- ---------- ---PDGMLQT
      601 TALLIED--G LIRTIYVMRN PDKLRHLEGS VH-------- ---------- ----------
      661 ---------- ---------- --
//
LOCUS       SJA_C1-15300       682 aa
DEFINITION  SJA_C1-15300     682 aa
TITLE       SJA_C1-15300
ORIGIN

        1 ---------- ---------- ---------- ---------- ---------- ----------
       61 ---MAQGT-- ---------- ---------H GDAAESFDPL RPRLIRVAYR MLGSVADAED
      121 VVQEAFIRWM GADR-----E AVREPEAFLR RAVTRLCLDQ LKSARRNRET YIGP------
      181 -WLPDPVVDE ---------- ---------- ---------- ---------- ------G--E
      241 EEEDVTLPLM LALERLSPLE RAAFLLHDVF GVG------- ---------- ----------
      301 ---------- -FEEIAATVE -----RDPA- ---------- ---------- ----ACRQLA
      361 AR-------- ----ARAHVR EA-------- --RPRYRVE- ---------- -RQRGLEIAG
      421 AFFAASRSGD MTALGAMLAQ DVSLHSDGG- GKRP-----A AIVP---VLG FGQVMQVHKA
      481 LAVLFG---- ---------- --KYGSTLVR VGLINGLPG- ---------- ----FVTRE-
      541 ---------- ---------- ---------- ---------- ---------- ---ADGELQT
      601 TALDIED--G CVTGIYVMRN PDKLRHLH-- ---------- ---------- ----------
      661 ---------- ---------- --
//
LOCUS       Swit_4102       682 aa
DEFINITION  Swit_4102     682 aa
TITLE       Swit_4102
ORIGIN

        1 ---------- ---------- ---------- ---------- ---------- ----------
       61 ----MDGR-- ---------- ---------- --DFALFERA RPRLLGLAYR ILGSRVDAED
      121 AVQDCFLKWS AADR-----D AIDNPDGWLT TICTRRCLDL LRAAHRSRVD YVGA------
      181 -WLPEPIHMR V--------- ---------- ---------- ---------- -D-PEEAPAE
      241 LASSLGAAFL LMLERLTPKE RAAYLLHEIF DRP------- ---------- ----------
      301 ---------- -YDEIAATLE -----MEEP- ---------- ---------- ----ACRKLV
      361 SR-------- ----AKANID QG-------- --KVRHRTP- ---------- -VETQQRLLD
      421 AFRQAVTSDR PDQLGALLAT DIRVTADGG- GKVR-----A FLDV---LEG QRLALAFIH-
      481 --QASR---- ---------- --WWAGYEWE EIDINGGRG- ---------- ----LILRD-
      541 ---------- ---------- ---------- ---------- ---------- ---QGQVVAT
      601 VSFGYDAD-D RIADIFITRN PDKLGRLDPA LIQ------- ---------- ----------
      661 ---------- ---------- --
//
LOCUS       Sala_2060       682 aa
DEFINITION  Sala_2060     682 aa
TITLE       Sala_2060
ORIGIN

        1 ---------- ---------- ---------- ---------- ---------- ----------
       61 ---MAATRSG D--------- ---------A AGAAGLFDPL RPMLTRVAYR MLGSVADAED
      121 VVQDAFIRWL GTDR-----G AVREPAAFLR RTVTRLCLDQ LKSARAQRET YIGP------
      181 -WLPDPLVEE ---------- ---------- ---------- ---------- ------D--E
      241 ADDDVTLPLM LALERLSPLE RAAFLLHDVF GVG------- ---------- ----------
      301 ---------- -FDEVAATID -----RDPA- ---------- ---------- ----AARQLA
      361 AR-------- ----ARSHVR DA-------- --RPRYKLE- ---------- -KARGLEIAR
      421 AFFEASRSGD METLGALLAA DVGMWADGG- GKRP-----A AAVP---ILG RKLVLTVQRS
      481 IAVLLR---- ---------- --KYGSTLVH TGIINGLPG- ---------- ----FVTRE-
      541 ---------- ---------- ---------- ---------- ---------- ---ADGELQT
      601 TALAIED--G KITGIYVMRN PDKLRHVH-- ---------- ---------- ----------
      661 ---------- ---------- --
//
LOCUS       Snas_0074       682 aa
DEFINITION  Snas_0074     682 aa
TITLE       Snas_0074
ORIGIN

        1 ---------- ---------- ---------- ---------- ---------- ----------
       61 ---------- ---------- MTAGRAETGP DAATDAFVAH RNLLFTVAYE LLGSAVDAED
      121 VLQETWLRWA DV-----DLD TVRDHRAYLV RIATRQALNR LRTLSRRKES YVGP------
      181 -WLPEPLLTT ---------- ---------- ---------- ---------- -PDVAEDVEL
      241 A-DSLSTAML LVLETLTPTE RAVFVLRDVF ALD------- ---------- ----------
      301 ---------- -YDEIAEAVD -----KTPA- ---------- ---------- ----AVRKVA
      361 HR-------- ----ARSHVA ---------- ARRPR---GE VS------PA Q---SRAALE
      421 AFRSAVATGD LQGLVDILAP DMVMLSDGG- GIVT-----A LPNP---IVG ADKVLRLFAA
      481 SLDT------ -------FLR G-----ATLE PVRVNGFPA- ---------- ---LLMRVC-
      541 ---------- ---------- ---------- ---------- ---------- ----GKLDGV
      601 LTLRLDDGL- -VSGLYYVRN PEKLSRVR-- ---------- ---------- ----------
      661 ---------- ---------- --
//
LOCUS       Snas_0227       682 aa
DEFINITION  Snas_0227     682 aa
TITLE       Snas_0227
ORIGIN

        1 ---------- ---------- ---------- ---------- ---------- --MVDEL---
       61 ---------- ---------- ---------- GEAARRFEEN RARLRAVAYR MLGSLAEAED
      121 AVQETWLRYS RADT-----A EVANLPGWLT TVTGRVCLNM LRARRTRREV -------SID
      181 AVTDDGRRGA DTELERH--- ---------- ---------- ------PATD ADP--EREAV
      241 MADSVGLALL VLLDTLSPGE RLAFVLHDMF TVP------- ---------- ----------
      301 ---------- -FEEIAPLVD -----RSAA- ---------- ---------- ----ATRQLA
      361 SR-------- ----ARRRVK GG-------A AVS-RAELD- ---------- ---RQRPVVD
      421 AFLTAVRGAD LEALVALLDP SVTLRADRHV VPSA------ ---RPITISG ATTVAE---T
      481 AMAATGRAR- ---------- -------FTG LVLIDGA--- ---------- --VGLLMA--
      541 ---------- ---------- ---------- ---------- ---------- ---PGGRLRL
      601 VLRFGFD-GE RITGIDVVAD PARLAELELA VVGD------ ---------- ----------
      661 ---------- ---------- --
//
LOCUS       Snas_0574       682 aa
DEFINITION  Snas_0574     682 aa
TITLE       Snas_0574
ORIGIN

        1 ---------- ---------- ---------- ---------- ---------- --MGVDEYEE
       61 GNRGTVSTID ---------- --------LP EPGLDVIMGE RRQLTNLAYR LLGSLAEAED
      121 VVQEAYARWF AMSRQ--RRE AVVSPGAWLT TVAGRICLDV LGSARARRER YVGEWLPEPL
      181 P-DRREWTSG GTP------- ---------- ---------- ---------- VDP--ADRVT
      241 LDESVNMAFM VVLESMTPAE RVAFVLHDVF GYR------- ---------- ----------
      301 ---------- -FAEVAEIVG -----RSPA- ---------- ---------- ----ACRKLA
      361 SS-------- ----ARHRLD ---------- APRPVPAVA- ---------- -PAKHRGIVK
      421 QVKQAWEAND IGALIGLLDA EATMVADGGG KVRA------ ---ALRPIEG AERIAT----
      481 -FFTKFGGK- SAG------- ------VTLL ERTVNGQ--- ---------- --PGLVVS--
      541 ---------- ---------- ---------- ---------- ---------- ---QDGVIVS
      601 VCAFEVA-DD RVTRIWAVRN PDKLRAWTTG ---------- ---------- ----------
      661 ---------- ---------- --
//
LOCUS       Snas_0979       682 aa
DEFINITION  Snas_0979     682 aa
TITLE       Snas_0979
ORIGIN

        1 ---------- ---------- ---------- ---------- ---------- -MTARPPG--
       61 ---------- ---------- ---------- -VVAEAFEAQ RDRLRAVAYR VLGSHADAED
      121 VVQEAWMRLV RQDD-----S AIDNLAGWLT TVVGRISLDL LRSRQARPE- --TAYGQ---
      181 -QFAELMVTP ---------- ---------- ---------- -------DEG PAP--DEQAV
      241 LADAVGLALL VVLDSLTPSE RLAFVLHDMF AVP------- ---------- ----------
      301 ---------- -FREIGQILG -----KSAD- ---------- ---------- ----ATKMIA
      361 SR-------- ----ARRKVR GTG------- STVGGGRE-- ---------- ---AHREVVA
      421 AFSAAAAGGD FEALLRVLDP DVRLSVDTP- ---------- --DGVVVTLG ATKVAS--GA
      481 RMFSSGEIAR ---------- --------HR DVLVNGV--- ---------- --RGQMSWR-
      541 ---------- ---------- ---------- ---------- ---------- ---ADGTPLS
      601 VIAFTVA-EG RIRGIHIVVD PAKLAAIQLP VPP------- ---------- ----------
      661 ---------- ---------- --
//
LOCUS       Snas_2022       682 aa
DEFINITION  Snas_2022     682 aa
TITLE       Snas_2022
ORIGIN

        1 ---------- ---------- ---------- ---------- ---------- ----------
       61 ---------- ---------- MTAGSEDARP DAATEAFVRH RNLLFTVAYE LLGSAADAED
      121 VLQETWLRWA GV-----DLA PVRDHRAYLV RIATRQALTR LRTLSRRKEL YVGP------
      181 -WLPEPLVTA ---------- ---------- ---------- ---------- -PDVAEDVEL
      241 A-DSVSMAML LVLETLTPTE RAVFVLREVF DLD------- ---------- ----------
      301 ---------- -YDEIAEAVD -----KTPA- ---------- ---------- ----AVRQIA
      361 RR-------- ----ARSHVA ---------- ARRPR---GA VT------SA Q---TKAAAD
      421 AFQRAIETGD LQSLVDILAP DVVALSDGG- GVKR-----A TPRP---IVG ADKVAHGLAT
      481 QWRH------ -------LNA T-----PSIE PVHVNGHPG- ---------- ---LIMRLD-
      541 ---------- ---------- ---------- ---------- ---------- ----GDIENV
      601 IAMRVEDGL- -ITGLYFVRN PEKLSRVE-- ---------- ---HETALTR ----------
      661 ---------- ---------- --
//
LOCUS       Snas_2084       682 aa
DEFINITION  Snas_2084     682 aa
TITLE       Snas_2084
ORIGIN

        1 ---------- ---------- ---------- ---------- ---------- -MTLTGS---
       61 ---------- ---------- ---------- -LAEADWESH RSAVFGAAYR ILGTVTDAED
      121 VTQEVWLRAD TSDL-----S GVRDLRAWLV TVAARTSYNL LKSARVRRES YVG-------
      181 PWLPEPLLTG ---------- ---------- ---------- ---------- --PDAADRVL
      241 LDESVSTAML VVMEKLSPAE RVALVLHDVF DFP------- ---------- ----------
      301 ---------- -FGRIAEVLG -----GTPA- ---------- ---------- ----ASRKLA
      361 SR-------- ----ARARVA EAK------- ERPRASKAE- ---------- ----TERVLR
      421 AFKAATDAGD LTALVTLLDP DAVYVGDGGD KVRA------ ---ARRPVVG AEAIAR----
      481 -LTIRVAGMM RP-------- ------DAFR IIEVNGQ--- ---------- --PALASY--
      541 ---------- ---------- ---------- ---------- ---------- ---RDDRLVW
      601 VDTVETS-DG RITAFRRLAN PEKFAHIGHN ---------- ---------- ----------
      661 ---------- ---------- --
//
LOCUS       Snas_3312       682 aa
DEFINITION  Snas_3312     682 aa
TITLE       Snas_3312
ORIGIN

        1 ---------- ---------- ---------- ---------- ---------- --MTEQRY--
       61 ---------- ---------- ---------- --LADRFQEH RTHLKAVAYR MLGSLSEAED
      121 AVQEAWLRLA RSDD-----G AIDNLGGWLT TVVGRVCLDM LRSRRSRRET PLET-----R
      181 --LPDPVVT- ---------- ---------- ---------- -------DPA ADP--EHAAL
      241 IADSVGLALL VVLESLTPAE RLAFVLHDLF GLP------- ---------- ----------
      301 ---------- -FDEIAPIVD -----RTPA- ---------- ---------- ----ATRKLA
      361 SR-------- ----ARGRVR AS-------- APKPDPDRA- ---------- ---AQRRAVD
      421 AFLSAAREGD FAALVSILDP DVVLRGDTG- ---A------ LP-DVVVLRG RDAVAG--QL
      481 ET-FHRMAAI A--------- -------ITR PALVNGT--- ---------- --EGQLNF--
      541 ---------- ---------- ---------- ---------- ---------- ---VDGELFS
      601 IMSFSVV-DG RITEIDILSD AERLSTLDLT NLD------- ---------- ----------
      661 ---------- ---------- --
//
LOCUS       Snas_3848       682 aa
DEFINITION  Snas_3848     682 aa
TITLE       Snas_3848
ORIGIN

        1 ---------- ---------- ---------- ---------- ---------- ----------
       61 ---------- ---------- ---------M ATATELFEQH RNLLFSVAYR MLGSAADAED
      121 VVQDSWLKWS ----AV-DLD TVDSPKAYLV RIASNTALNR LKSAQVQRES YVGP------
      181 -WLPEPILT- ---------- ---------- ---------- ---------- SPDIAEDVEM
      241 A-DSVSMAML VVLESLTPEE RAVFVLREVF GFP------- ---------- ----------
      301 ---------- -HTEIASALD -----RPEA- ---------- ---------- ----SVRQLA
      361 HR-------- ----ARSHVQ ---------- ARRPR---FD AD-------- -REKQKQATE
      421 EFLSAAAGGD INRLMEILAP DAALWTDGG- GKVK-----A PLRD---IHG AHRIANFFVK
      481 VATQ------ -------PWQ GYRPEQWEFA AAQINGANG- ---------- ---VLIRVE-
      541 ---------- ---------- ---------- ---------- ---------- ----GKVVTA
      601 FTTEVLDGR- -ITAIHLVGN PDKLAHLD-- ---------- ---ED----- ----------
      661 ---------- ---------- --
//
LOCUS       Snas_4344       682 aa
DEFINITION  Snas_4344     682 aa
TITLE       Snas_4344
ORIGIN

        1 ---------- ---------- ---------- ---------- ---------- ----------
       61 ---------- ---------- --MLGDVSMS AVELEAFTSA RPRLFAIAYR LLGSAGEAED
      121 AVQDAFVRWQ AADR-----E RVREPVAWLT KVLTNLCLNR LTSARARREQ YVGQ------
      181 -WLPEPVLTP D--------- ---------- ---------- ---------- DRLGPLETVE
      241 QRESMSLAFL VLLERLTPPE RAAFVLREAF GYG------- ---------- ----------
      301 ---------- -HREIAGILD -----VTEA- ---------- ---------- ----GSQQLY
      361 HR-------- ----AKGHVE RERS------ ---------- ------RFSA TDAQARRILE
      421 RFLAAASGGD LAALEEILVA DAAAWADG-- GGQIG----V ARHP---ILG VAKVARYFAN
      481 WFGNVNMERL R--------- RLNLDHIKVY IVEANGRPA- ---------- ---VVAYADD
      541 RL-------- ---------- ---------- ---------- ---------- ---------L
      601 AVMGFDLVDG RVGAVRTMAN PEKLRFIGDQ LDGRDR---- -----GEPLL AFSIAEL---
      661 ---------- ---------- --
//
LOCUS       Snas_6042       682 aa
DEFINITION  Snas_6042     682 aa
TITLE       Snas_6042
ORIGIN

        1 ---------- ---------- ---------- ---------- ---------- ---MDEK---
       61 ---------- ---------- ---------- KLLAERFEAH RDHLRAVAYR ILGSLAEAED
      121 AVQETWLKAE RADT-----T QVENLGGWLT TVTGRVCLDM LRSKKSRRED -------SLD
      181 DKPTEPVVRV HRRTD----- ---------- ---------- ---------- --P--EEEAL
      241 LADSVGLALL VVLDTLSPVE RLAFVLHDMF AVP------- ---------- ----------
      301 ---------- -FADIAPIVE -----RSPE- ---------- ---------- ----TTQRLA
      361 SR-------- ----ARQRVR GKS------- -VAEDADRS- ---------- ---RRHKAVD
      421 AFLRAAREGE FEKLLAMLAP DVKFRADEAA ARLG------ ---GTALLDG ARSVA-----
      481 -ENFNGQAQ- ---------- -------LAR TVLLDGE--- ---------- --AGALVA--
      541 ---------- ---------- ---------- ---------- ---------- ---PRGKLLL
      601 VLEVRFDGD- LISEITAIAD SDRLAQMEVS LP-------- ---------- ----------
      661 ---------- ---------- --
//
LOCUS       Smlt2513       682 aa
DEFINITION  Smlt2513     682 aa
TITLE       Smlt2513
ORIGIN

        1 ---------- ---------- ---------- ---------- ---------- ----------
       61 ---------- ---------- ---------M DDSTALFSRL RPRLFGVAYR MLGSSHEAED
      121 VVQDVWLRWH GADQ-----S QIENPEAWLV AATTRRAIDG LRLARHAREH YVGM------
      181 -WLPEPLLTD D--------- ---------- ---------- ---------- -AATPEYVLE
      241 TASDLSVAFL SVLERLAPDA RAAFLLHDVF DQD------- ---------- ----------
      301 ---------- -YAVVARTLD -----KTEA- ---------- ---------- ----ACRQIV
      361 HR-------- ----ARQQLR QE-------- --RPRYN--- ---------V PQDVHQKLLR
      421 RFAEAASSGD FRTMKALMAE SAELVGDGG- GIVT-----S FPGP---LLG GTRIAQLLYA
      481 PHLRRSA--- ---------- --QLR---MV PAMLNGRLG- ---------- ----LLRYF-
      541 ---------- ---------- ---------- ---------- ---------- ---DGVLEAA
      601 MAFETDG--E RITQILVQRN PHKLQRLARP TAIQ------ ---------- ----------
      661 ---------- ---------- --
//
LOCUS       Smlt3223       682 aa
DEFINITION  Smlt3223     682 aa
TITLE       Smlt3223
ORIGIN

        1 ---------- ---------- ---------- ---------- ---------- ----------
       61 ---------- ---------- ---------- MNAENAFQTH RPRLMALAYR LLGSRADAED
      121 VVQDAWLRWS GADP-----A AIRDPEAWLV TTTTRLGLDR LRAAKRERVH YVGP------
      181 -WLAEPLAVT LEP------- ---------- ---------- ---------D PAPGPAQLHA
      241 LADDVSVAFL TLLEQLGPEE RAAFLLKEAF DHD------- ---------- ----------
      301 ---------- -YREIAELIG -----HSEA- ---------- ---------- ----NCRQLV
      361 HR-------- ----ARQRLQ AG-------- --RPRFN--- ---------A DASQHRQLLA
      421 RFMDASQRGD SEAIQALLHT NALLVSDGG- GVVT-----A AVRP---LLG AERIGRLFWA
      481 IARRGAV--- ---------- --HPA----Q LGYVNGEPA- ---------- ----ILRFV-
      541 ---------- ---------- ---------- ---------- ---------- ---GDRLHSV
      601 TTIEVVD--G RIANVYSVLN PEKLPKVVTR GDAAASW--- ---------- ----------
      661 ---------- ---------- --
//
LOCUS       SAV_424       682 aa
DEFINITION  SAV_424     682 aa
TITLE       SAV_424
ORIGIN

        1 ---------- ---------- ---------- ---------- ---------- ----------
       61 ---------- ---------- ---MDIAAID -----RFEAS QGRLASLAYR LLGSAADAED
      121 AVQDTFLRWQ APYR-----E RVEVPEAWLT KVVTNLCLDR LRSAQARHEQ AAGA------
      181 -WLPEPLLDS D--------- ---------- ---------- ---------- PMLGPADTFE
      241 QRESVSLAVL TLLERLSPVE RAVYVLREAF SYS------- ---------- ----------
      301 ---------- -HAEIAGILD -----ITES- ---------- ---------- ----ASQQHV
      361 HR-------- ----ARIRVA AERRR----- ---------- ------GSET DPASARRVVE
      421 EFLAAATSGR TERLVALLTD DVTAVSD--- GAGLS----K RLLH---YKT RERVASYVRA
      481 GFKPTPAKR- ---------- RLAGGSPAFY IALVNGSPA- ---------- ---VLAVVDD
      541 RV-------- ---------- ---------- ---------- ---------- ---------V
      601 GAVAFEVSDG KVASLRGIAA ADRLARLNEA WRQHEP---- -----DAPAI NAW-------
      661 ---------- ---------- --
//
LOCUS       SAV_663       682 aa
DEFINITION  SAV_663     682 aa
TITLE       SAV_663
ORIGIN

        1 ---------- ---------- ---------- ---------- ---------- ----------
       61 --------MG ---------- --------TV G-STDGIAGE RHQLINVAYR LLGSVTEAED
      121 AVQDAYARWY ALPRS--RQE EILSPGAWLT TVTSRICLDL LGSARARRER YVGAWLPEPL
      181 P-DRTERDRA GGAGP----- ---------- ---------- -------TGP ADP--VDQIV
      241 LDESVAMAFL VVLESMTPAE RVAFVLHDVF RYP------- ---------- ----------
      301 ---------- -FAEIADVLG -----RTPA- ---------- ---------- ----ACKQLA
      361 AS-------- ----ARRRV- ---------- SVARTPVT-- ---------- -ATGQADVVR
      421 HVKEAWETKD IAALVDLLNP AAVMTADGGG MVGT------ ---VLRPVEG GARIAQ----
      481 -YMVAIADK- APG------- ------LELL ERSVNGV--- ---------- --PGLVAQ--
      541 ---------- ---------- ---------- ---------- ---------- ---RAGVVVT
      601 VASFDVS-DG RVTRIWAVRN PEKLRPWARE G--------- ---------- ----------
      661 ---------- ---------- --
//
LOCUS       SAV_7068       682 aa
DEFINITION  SAV_7068     682 aa
TITLE       SAV_7068
ORIGIN

        1 ---------- ---------- ---------- ---------- ---------- ----------
       61 ---------- ---------- -------MTT DAATEVFVEH RPVLMGVAYR MLGRVADAED
      121 VVQEAWLRWS GA-----DRS DVREPRRYLV RITTRLAIDR LRQLRSRNEA YVGP------
      181 -WLPEPYLT- DFGD------ ---------- ---------- ---------T VPDAAERAVL
      241 A-DSVSLAVL VVLESLSPLE RAVFVLREAF GFP------- ---------- ----------
      301 ---------- -FADIAVTLE -----RSEA- ---------- ---------- ----AVRQLA
      361 GR-------- ----ARKHVD ---------- EGRPR---YE VD-------- -PAERRDLTE
      421 RFLAAAAEGD LEGLMSMLAP DVRLVGDSG- GRAR-----A PRRV---LES ADKVGRFLVG
      481 VTR------- ------KGVA D-----VSFR SLEVNGGPA- ---------- ---LLVLSA-
      541 ---------- ---------- ---------- ---------- ---------- ----GKPDSV
      601 FQLDVADG-- RIQCVYIIRN PEKLVSLS-- ---------- ---AG----- ----------
      661 ---------- ---------- --
//
LOCUS       SAV_7424       682 aa
DEFINITION  SAV_7424     682 aa
TITLE       SAV_7424
ORIGIN

        1 -------MII TALNRRPERG RAPRTSGGAM GDGGTMS--- ---------- ----ESDL--
       61 ---------- ---------- ---------- --LAGRFEEH RRHLRAVAYR MLGSLSEADD
      121 AVQETWLKLS HADV-----S EVRNLAGWLT TVVSRVCLNM LRSRASRREE PMDT-----F
      181 VP--DPVVSS ---------- ---------- ---------- -------LER IDP--EQEVL
      241 LADSVGLALL VVLETLEPAE RLAFVLHDMF AVP------- ---------- ----------
      301 ---------- -FDDIAPIVD -----RSSA- ---------- ---------- ----ATRQLA
      361 SR-------- ----ARRRVQ GS-------- APAPDPDLG- ---------- ---RQKQVLD
      421 AFLAASRGGD FEALLSVLDP DVVLRADAGA LAG------- GVAVSKLVRG AAAVAE--QA
      481 LM-FRQLAQ- ---------- -------FSR LVLVNGA--- ---------- --VGVVTV--
      541 ---------- ---------- ---------- ---------- ---------- ---LDGQPMG
      601 VMGVTVA-DG RIVDICILSD PDRLARLDLP AG-------- ---------- ----------
      661 ---------- ---------- --
//
LOCUS       SCO0037       682 aa
DEFINITION  SCO0037     682 aa
TITLE       SCO0037
ORIGIN

        1 ---------- ---------- ---------- ---------- ---------- ----------
       61 ---------- --------MA EGRP--RGHP RTG------- ---------- ----------
      121 ---------- ---------- ------AFLA TVTTRLAIST ARSARVRREA YVGP------
      181 -WLPEP---V D--------- ---------- ---------- ---------- TSADPQLGAE
      241 RAEAVEMAVL LLLERLNPVE RAAYVLREAF DYS------- ---------- ----------
      301 ---------- -YRQVAAILE -----TSEG- ---------- ---------- ----NARQLV
      361 SL-------- ----ARKHLA TERR------ ---------- -------EQV SRGEHQRLLE
      421 VFLTAAQTGD LRTLEEALAA DVVSYADGG- G-IRG----A SRIP---VVG RSYVSKYLTA
      481 FAPRFWPGA- ---------- -------QVR WVEANDRPA- ---------- ---VLVHSDG
      541 KA-------- ---------- ---------- ---------- ---------- ---------V
      601 ALLSIDASTQ GIDRLMWVTN PGKLASYAAS SSC------- ---------- ----------
      661 ---------- ---------- --
//
LOCUS       SCO0159       682 aa
DEFINITION  SCO0159     682 aa
TITLE       SCO0159
ORIGIN

        1 ---------- ---------- ---------- ---------- ---------- ----------
       61 ---------- ---------- MIRVDSTATD RFDTSRFEAS RNRLASLAYR LLGSATDAED
      121 AVQDAFLHWQ SADR-----Q QIKVPEAWLT KVVTNLCLDR LRSAQARRER AAGV------
      181 -WLPEPLLAG D--------- ---------- ---------- ---------- PMLGPADTFE
      241 QRESVSLAML TLMERLSPLE RAVYLLREAF SYS------- ---------- ----------
      301 ---------- -HTEIAEILD -----VTES- ---------- ---------- ----ASQQHL
      361 HR-------- ----ARHRIT ATRRR----- ---------- ------GAEV DPASARAIVE
      421 EFLAAATSGR MERLVALLTD DAIAIADSN- GAGLA----K TLLR---YDT PERVAAVART
      481 GFKPTPAKR- ---------- RLAGGPPAIH YALVNRTPA- ---------- ---LLFLLGD
      541 QV-------- ---------- ---------- ---------- ---------- ---------T
      601 GTVTFDVTDG KIATVRGIAA PARLVRLTGT WRRHGP---- -----NFPLI AQW-------
      661 ---------- ---------- --
//
LOCUS       SCO0414       682 aa
DEFINITION  SCO0414     682 aa
TITLE       SCO0414
ORIGIN

        1 ---------- ---------- ---------- ---------- ---------- ----------
       61 --------MG ---------- --------TA GTSTDATVGE RRQLINVAYR LLGSLAEAED
      121 AVQEAYARWY ALPRS--RQE EIVSPGAWLT TVTGRVCLDA LGSARARRER YVGAWLPDPL
      181 P-AHAERGPG HG-------- ---------- ---------- ---------- ADP--ADQMV
      241 LDESVTMAFL VVLESMTPAE RVAFVLHDVF RYP------- ---------- ----------
      301 ---------- -FADIAGILR -----RTPA- ---------- ---------- ----ACKQLA
      361 AS-------- ----ARRRV- ---------- RGARAPQTP- ---------- -AAVRADVVR
      421 QVKEAWQTKD IAALVDLLDP AAVMTADGGG MVGT------ ---ALRPIEG GARIAQ----
      481 -YMAAVADK- APG------- ------LELL ERSVNGV--- ---------- --PGLVAR--
      541 ---------- ---------- ---------- ---------- ---------- ---RDGAVMT
      601 VAAFDVA-DG RVTRIWVVRN PEKLGPWVG- ---------- ---------- ----------
      661 ---------- ---------- --
//
LOCUS       SCO0803       682 aa
DEFINITION  SCO0803     682 aa
TITLE       SCO0803
ORIGIN

        1 ---------- ---------- --------MR GQGDMRGERD VRGEQDARRQ RDARGQQR--
       61 ---------- ---------- ---------- --LAERFEEH RGQLKAVAYR MLGSLAEAED
      121 AVQEAWLRLD RSEA-----D GIDNLGAWLT TVTGRICLDL LRSRTARREE PMTEG---FD
      181 SFVPDPVLRA LP-------- ---------- ---------- ---------R ADP--EAEAL
      241 HTDSVGIALL VVLERLEPAE RLAFVLHDMF AVP------- ---------- ----------
      301 ---------- -FDDIAGVVE -----RSPA- ---------- ---------- ----ATRQLA
      361 SR-------- ----ARRRVR DA-------- TPAAEPDLG- ---------- ---RQRRVVE
      421 AFLAASRAGD FEALVSVLHP DVVLRADAGA -PAR------ GVAASKVVRG ARTVAT--GA
      481 FH-FRHLAP- ---------- -------LAR VVLVNDA--- ---------- --VGTVAV--
      541 ---------- ---------- ---------- ---------- ---------- ---SDGRPVS
      601 VTYVTVA-DG LITGLYILSD PERLAGLDVS GLEA------ ---------- ----------
      661 ---------- ---------- --
//
LOCUS       SCO1263       682 aa
DEFINITION  SCO1263     682 aa
TITLE       SCO1263
ORIGIN

        1 ---------- ---------- ---------- ---------- ---------- ----------
       61 ---------- ---------- -------MTT DTATDVFEEH RPVLLGVAYR MLGRLADAED
      121 VVQEAWLRWS GA-----DRA AVREPRGYLV RVTTRLAIDR LRQVKSRGET YVGP------
      181 -WLPEPYVT- DFGD------ ---------- ---------- ---------A VPDTAERAVL
      241 A-DSVSLAVL VVLESLSPLE RAVFVLREAF GYP------- ---------- ----------
      301 ---------- -YAEIAAMLE -----RGEA- ---------- ---------- ----AVRQLA
      361 GR-------- ----ARKHVD ---------- ERRPR---YD VD-------- -PAQRRDLTE
      421 RFLAAAAEGD LAGLLATLAP DVRLVGDSG- GRSK-----A PLRV---LES SDKVGRFLLG
      481 VAR------- ------QGVP D-----ATFH FLELNGGPA- ---------- ---LLVRSG-
      541 ---------- ---------- ---------- ---------- ---------- ----GKPDSV
      601 VQVDVVDG-- RIQSMYIIRN PDKLVSLA-- ---------- ---GVL---- ----------
      661 ---------- ---------- --
//
LOCUS       SCO2742       682 aa
DEFINITION  SCO2742     682 aa
TITLE       SCO2742
ORIGIN

        1 ---------- ---------- ---------- ---------- ---------- ----------
       61 ------MHET PPEPNEREKL VTSENSGRER DGATEAFVTH RNLLFTVAYE MLGSAADAED
      121 VLQETWLKWA GV-----DLD TVRDRRAYLV RITTRQALNR LRTLGRRKES YVGS------
      181 -WLPEPLLTT ---------- ---------- ---------- ---------- -PDVAEDVEL
      241 A-DSVSMAMM LVMETLAPTE RAVFVLREVF DLG------- ---------- ----------
      301 ---------- -YDEIAEAVE -----KSPA- ---------- ---------- ----AVRQIA
      361 HR-------- ----ARAHVA ---------- ARRPR---GA VS------AT E---SREALA
      421 AFQRAVETGD LQGLLDILSP DVVLLGDGG- GIKQ-----A VLRP---VVG ADKVARLMLG
      481 GLVK------ -------LDM E-----MRMD PAQVNGHPA- ---------- ---LVIRLD-
      541 ---------- ---------- ---------- ---------- ---------- ----GELDTV
      601 VAVRLDEGR- -ITGLYAVRN PEKLSYMR-- ---------- ---EEASLSR ----------
      661 ---------- ---------- --
//
LOCUS       SCO3626       682 aa
DEFINITION  SCO3626     682 aa
TITLE       SCO3626
ORIGIN

        1 ---------- ---------- ---------- ---------- ---------- --MPARS---
       61 ---------- ---------- ---------- DDMARQFELD RPRLRAVAYR ILGSLGEADD
      121 ALQEAWLRAD RANT-----S EVGNPSGWLT TVVARVCLNL LRARDTRREE -------PLD
      181 DAARRQPAAT GTA------- ---------- ---------- ---------- ADP--AEEVQ
      241 LADEVGIALL IVLDTLGPAE RLAFVLHDMF DVP------- ---------- ----------
      301 ---------- -FDDIAAMLD -----KTPA- ---------- ---------- ----ATRQLA
      361 SR-------- ----ARRRVR G--------V PAP-EADLP- ---------- ---RRRRAVD
      421 AYLAATRGGD FDALVALLHP DVVLSADAAV VPTP------ ---EPVTVSG MEQVAR---G
      481 AMASMARAR- ---------- -------SAA VVLVDGM--- ---------- --VGMAMA--
      541 ---------- ---------- ---------- ---------- ---------- ---ENGRLRV
      601 VLRFDFAADG RITGIDVIAE PARLNELDIT GIG------- ---------- ----------
      661 ---------- ---------- --
//
LOCUS       SCO4895       682 aa
DEFINITION  SCO4895     682 aa
TITLE       SCO4895
ORIGIN

        1 ---------- ---------- ---------- ---------- ---------- ----------
       61 ---------- ---------- ---MTNGTVT TELDSALEKH RPELTGYCYR MLGSSFEAED
      121 AVQDTLVRAW RSYDK---FE GRSSLRSWLY RIATNVCLDM LTAGNKRARP MDLTEATPLA
      181 QAALSPRPDH TWLEPMPDAR ---------- ---------- -------VLP QTADPAEAAV
      241 AKESVRLAFM AALQQLPPKQ RAVLILREVL AWR------- ---------- ----------
      301 ---------- -ASEVAELLG -----TSVA- ---------- ---------- ----SVNSAL
      361 QR-------- ----ARATLA EREDRGADAA VSDPLD---- ---------- --EEQQKLLE
      421 RYVAAFEGYD MTALTALLHE DAVMTMPPFD LWLA------ ---------G PADITGFMTT
      481 LGAACAGSR- ---------- --------LL RVEANGLPA- ---------- --FAHYKPDP
      541 E--------- ---------- ---------- ---------- ---------- ---AGGFAPW
      601 AVQVLEISDG RITGFHCFLD TKRWFPLFDL PLRLEAEADE VQ-------- ----------
      661 ---------- ---------- --
//
LOCUS       SCO4938       682 aa
DEFINITION  SCO4938     682 aa
TITLE       SCO4938
ORIGIN

        1 ---------- ---------- ---------- ---------- ---------- ----------
       61 ---------- ---------- ---------M TTRSAPVTGE RRQLINVAYR MLGSLTDAED
      121 AVQEAYARWY AMPAD--RRE AVGSPGAWLT TVVSRVCLNH LRSARVRREL YVGQWLPEPL
      181 A-DPAERTAA RTPG------ ---------- ---------- --------IA SDP--ADLIT
      241 LDESVGMAFL VVLDSMSPAQ RVAFVLHDVF RYP------- ---------- ----------
      301 ---------- -FPEVARIVG -----RTPA- ---------- ---------- ----ACRRLA
      361 ST-------- ----ARRGIR ---------- TAQESAATS- ---------- -TAQDAVVVR
      421 DLKRAWETND VDALIRLLDP EVTAVGDGGG VVRT------ ---LEHPLRG REPIVR----
      481 -GLLRFGPR- QSG------- ------QTLL ERTVNGR--- ---------- --PGLVGC--
      541 ---------- ---------- ---------- ---------- ---------- ---QDGTVVT
      601 VYSFGVS-DH RVRHLWAMRN PEKLRSWATA PAA------- ---------- ----------
      661 ---------- ---------- --
//
LOCUS       SCO6239       682 aa
DEFINITION  SCO6239     682 aa
TITLE       SCO6239
ORIGIN

        1 ---------- ---------- ---------- ---------- ---------- ---MPEDTPA
       61 ESAEFGGAEG ---------- --------DE STALDSVMAE RHRLLSLAFR MMGTLADAED
      121 VVQETYVRWY RLEPE--ERD SIAVPAAWLM RVASRISLDL LGSARARREM YVGQWLPEPV
      181 PADLFADTAK APLNSG---- ---------- ---------- -------SSA ADP--LDRVT
      241 LDDAVSMALL TVLEAMTPAE RVTFVLHDVF GVP------- ---------- ----------
      301 ---------- -FGEIAGVVG -----RSAA- ---------- ---------- ----ATRQLA
      361 TS-------- ----ARRHVR ---------- RGRRARVSP- ---------- --HQHDEVVR
      421 AFRDATVGGD IEDLLRVLAP DVELRVDGGG FVNA------ ---APKVIHG SNHVAR----
      481 -WFQGVMRK- QPG------- ------LRLE RRETADG--- ---------- --LGYILR--
      541 ---------- ---------- ---------- ---------- ---------- ---DEERRYG
      601 MVTFDVS-GE CVTNVWLMLN PMKLTNWPLD ---------- ---------- ----------
      661 ---------- ---------- --
//
LOCUS       SCO7099       682 aa
DEFINITION  SCO7099     682 aa
TITLE       SCO7099
ORIGIN

        1 ---------- ---------- ---------- ---------- ---------- ----------
       61 ------MGGT ---------- --------GD TTPLAELLDE RQHLIDVARW MLGAGTTAEE
      121 AVTETYRRWY GLTDA--ERS GISDPRVWLT RNTGTICLAR LSAPARRPPG PGGAGDGIGT
      181 E--------- ---------- ---------- ---------- ---------- ------PDRA
      241 LSKEVSDVLL SALDALSPSE RAVFVLNDVF AMP------- ---------- ----------
      301 ---------- -PRTVADIVG -----RTPH- ---------- ---------- ----ECAELA
      361 ES-------- ----ARRSLR ---------- -ADGARPTP- ---------- -SDQHDRIVR
      421 AVRQACVLND ARHLVSLLSR HAIAFFDGGG KIRA------ ---LTRPVHG DQHVAR----
      481 -TLLTLLAP- RPR------- ------TVLH LQAANGR--- ---------- --TAIVVR--
      541 ---------- ---------- ---------- ---------- ---------- ---HHDRVAA
      601 VISFDIT-DQ RVTHVWAVLN PDKLRGWNRP HPPADGHGAV GHV------- ----------
      661 ---------- ---------- --
//
LOCUS       SCO7105       682 aa
DEFINITION  SCO7105     682 aa
TITLE       SCO7105
ORIGIN

        1 ---------- ---------- ---------- ---------- ---------- ----------
       61 ---------- ---------- -----MAGDL SEAVSVFVEL RPRLFGIAYR VLGSAVEAED
      121 VVQEVWLRWQ RTDR-----T LVISPVAFLS STTTRLAINV AQSARVRRET YIGP------
      181 -WLPEP---V D--------- ---------- ---------- ---------- TSNDPEVGAE
      241 RAEALELALL LVLQRLSPTE RAAYVLREAF DYA------- ---------- ----------
      301 ---------- -YPDIARILG -----LSPV- ---------- ---------- ----NVRKIV
      361 SR-------- ----ARKHLT EDQR------ ---------- -------DSV DAAEHRTLLQ
      421 TFVAAARQGD VAGLEALLTP NAVSLSDGN- G-IRG----A ARVP---VLG RARVAN-LST
      481 AHPRFWPTV- ---------- -------EAE PVEANGRGG- ---------- ---ILIHRDG
      541 RP-------- ---------- ---------- ---------- ---------- ---------A
      601 TFMTVAATSR GIHQVMWVFN PAKIAAFLQS RTRHRSVAAL CV-------- ----------
      661 ---------- ---------- --
//
LOCUS       SCO7112       682 aa
DEFINITION  SCO7112     682 aa
TITLE       SCO7112
ORIGIN

        1 ---------- ---------- ---------- ---------- ---------- ----------
       61 ---------- --------MH AGAP--PGTL DQATKDFLSA RPQLFGIAYR VLGSAAEAED
      121 IVQETWLRWQ STDR-----S KVHEPTAFLT TVATRLAINV AQSARVRRES YVGP------
      181 -WLPEP---V D--------- ---------- ---------- ---------- TTQDPHLGAE
      241 RAEALEMAVL LLLEKLNPVE RTAYVLREAF DYP------- ---------- ----------
      301 ---------- -YGRIAEILE -----TSEA- ---------- ---------- ----NTRQLV
      361 SR-------- ----GRKHLA AERK------ ---------- -------EAV TPTAHRRLLE
      421 VFLSAARTGD LSGLEDVLTA DVVSYTDGN- G-IRG----A SRIP---VIG LPHVSRYLVA
      481 FAPRFWPQS- ---------- -------QVR WVEANGRPA- ---------- ---VLVLSGE
      541 EA-------- ---------- ---------- ---------- ---------- ---------V
      601 ALLTADISAD GIDRLMWVMN PAKLAPYVAS LRD------- ---------- ----------
      661 ---------- ---------- --
//
LOCUS       SCO7144       682 aa
DEFINITION  SCO7144     682 aa
TITLE       SCO7144
ORIGIN

        1 ---------- ---------- ---------- ---------- ---------- ----------
       61 ------MSAP SPETTTPAGT PAARPAEGDL DTALHVFLAQ RNRLFRIAYR IVGDAAGAED
      121 VVQEAWVRWQ LTDR-----A EVKNPVAFLT TTTTRLAINV IQSGRRRHET PSEP------
      181 -RFADLGD-L A--------- ---------- ---------- ---------- SSDDPMLRAE
      241 RTAAIESALA LLMARLTPDR LAAYVLRKGF DYT------- ---------- ----------
      301 ---------- -YTELAKLLR -----ISAP- ---------- ---------- ----NARVVV
      361 HR-------- ----AQARLD SERE------ ---------- -------RPI PVESHRRLVT
      421 AFRTAADTGD LDGLVRLLVP EERVR----- ---------- ---------- ----------
      481 ---------- ---------- ---------- ---------- ---------- ----------
      541 ---------- ---------- ---------- ---------- ---------- ----------
      601 ---RLAQPSR RPVGPAHVPA RQAA------ ---------- ---------- ----------
      661 ---------- ---------- --
//
LOCUS       SgriT_010100017817       682 aa
DEFINITION  SgriT_010100017817     682 aa
TITLE       SgriT_010100017817
ORIGIN

        1 ---------- ---------- -----MRFRA PATGSADAGD GVDSAAPGRL RSGSRLGSGA
       61 APGAAPELFR ARLPVPPGAG PGYDPVMALT IEDVDRFEAS RPRLEAIAYR LLGSASEAED
      121 AVQETFLRWQ AADV-----G QIRVPEAWLT KVLTNLCLNQ LTSARARRET YVGE------
      181 -WLPEPLLAG D--------- ---------- ---------- ---------- PMLGPADTAE
      241 QRESVSYAVL VLLERLSPNE RAVYVLREAF GYP------- ---------- ----------
      301 ---------- -HREIAAILD -----LTEA- ---------- ---------- ----ASQQLH
      361 HR-------- ----ARKHVA DGKA------ ---------- ------RTEV DEAAARRIVD
      421 EFLAAATSGR TEPLVRLLTQ DAVAVGDG-- GGKVP----A RAKA---FRG ALEVATFMRG
      481 LFKPGKAKR- ---------- ALIGGSPGVH ATTANGDPA- ---------- ---LVAVLDG
      541 RI-------- ---------- ---------- ---------- ---------- ---------V
      601 GVICFAVTPE GITAIRSQVN PDKLERATRH WAGTDH---- -----GEPLL HAF-------
      661 ---------- ---------- --
//
LOCUS       SgriT_010100031330       682 aa
DEFINITION  SgriT_010100031330     682 aa
TITLE       SgriT_010100031330
ORIGIN

        1 ---------- ---------- ---------- ---------- ---------- ----------
       61 ---------- ---------- -------MTT DTVTDVFEAH RPVLMGVAYR MLGRVADAED
      121 VVQDAWLRWS AG-----DRA EVREPRGYLV RVTTRLAIDR LRRIKSRGET YVGP------
      181 -WLPEPYVT- DFGD------ ---------- ---------- ---------T VPDTAERAVL
      241 A-DSVSLAVL VVMESLSPLE RAVFVLREAF GYP------- ---------- ----------
      301 ---------- -YADIAAVLD -----RGEP- ---------- ---------- ----AVRQLA
      361 GR-------- ----ARKHVA ---------- ERRPR---YQ VD-------- -PAERRDLTE
      421 RFLAAATDGD LQGLLELLAP DVRLVGDSG- GKSR-----A PLRV---LES ADHVGRFLLG
      481 AAR------- ------KSVP A-----LSLR FLEVNGGLA- ---------- ---VLALSG-
      541 ---------- ---------- ---------- ---------- ---------- ----DEPDSV
      601 FQLDVADG-- RIRTVYVLRN PDKLTSLA-- ---------- ---AAL---- ----------
      661 ---------- ---------- --
//
LOCUS       SgriT_010100032994       682 aa
DEFINITION  SgriT_010100032994     682 aa
TITLE       SgriT_010100032994
ORIGIN

        1 ---------- ---------- ---------- ---------- ---------- ----------
       61 ---------M KSEDTEHTGQ TEPAERTVHT DPATEAFVAH RNLLFTVAYE MLGSAADAED
      121 VLQETWLRWA GV-----DLA AVRDRRAYLV RITTRQALGR LRTLGRRKES YVGS------
      181 -WLPEPLLTT ---------- ---------- ---------- ---------- -PDVAEDVEL
      241 A-DSVSMAML LVLETLAPTE RAVFVLREVF DVG------- ---------- ----------
      301 ---------- -YDEIAEAVD -----KNPA- ---------- ---------- ----AVRQIA
      361 HR-------- ----ARAHVA ---------- ARRPR---GA VS------AA E---TRDALD
      421 AFRRAVETGD LQGLLDVLAP DCVLLGDGG- GIKQ-----A VLRP---VVG AGKVARLLRG
      481 GLGR------ -------LTA E-----VSLR PAEVNGRPA- ---------- ---LIVRLD-
      541 ---------- ---------- ---------- ---------- ---------- ----GALDTV
      601 LAVRIDDGL- -ITGLYAVRN PEKLSYMD-- ---------- ---DETALRR ----------
      661 ---------- ---------- --
//
LOCUS       SgriT_010100033679       682 aa
DEFINITION  SgriT_010100033679     682 aa
TITLE       SgriT_010100033679
ORIGIN

        1 ---------- ---------- --------MT SVGDD----- ---------- -----KES--
       61 ---------- ---------- ---------- --LARRFEEH RGHLGAVAYR MLGSLTEAED
      121 AVQETWLRLG RADT-----A AIDNLGGWLT TVTGRICLDL LRARTTRREQ PMD------E
      181 TFVPDPVIGP LTA------- ---------- ---------- ---------Q ADP--EQEAL
      241 RADSVGVAML VVLEKLEPDE RLAFVLHDMF AVP------- ---------- ----------
      301 ---------- -FDDIAPVVE -----RNAA- ---------- ---------- ----ATRQLA
      361 SR-------- ----ARRRVR DT-------- VPPSDPDLG- ---------- ---RQKEALD
      421 AFMAAARGGD FEALVAVLHP DVVLRADAGA -LVR------ GITASKILRG ARTVAE--SA
      481 LM-FARYTA- ---------- -------AAR MVLVNDG--- ---------- --AGLLSV--
      541 ---------- ---------- ---------- ---------- ---------- ---VDGRIRS
      601 VMSFTVE-NG RITAVYILAD PDRLDHLEAP GP-------- ---------- ----------
      661 ---------- ---------- --
//
LOCUS       SgriT_010100035484       682 aa
DEFINITION  SgriT_010100035484     682 aa
TITLE       SgriT_010100035484
ORIGIN

        1 ---------- ---------- ---------- ---------- ---------- ----------
       61 --------MA ---------- --------TV GVDAGEVAGE RRQLINVAYR LLGSVTEAED
      121 AVQDAYARWY ALPRS--RRE GILSPGAWLT TVTSRICLDL LGSARARRER YVGAWLPEPL
      181 P-GRTGAGRS GGTGT----- ---------- ---------- -------TGP ADP--AEQIV
      241 LDESVSMAFL VVLDSMTPAE RVAFVLHDVF RYP------- ---------- ----------
      301 ---------- -FAEVADVLG -----RTPA- ---------- ---------- ----ACKQLA
      361 AS-------- ----ARRRV- ---------- GGARAPLP-- ---------- -AAGRADVVR
      421 RVKEAWETKD IAALVGVLDP AAVMTADGGG MAGT------ ---VLRPVEG GARIAQ----
      481 -YMVAIADR- APG------- ------LEIL VRPVNGV--- ---------- --PGLVAR--
      541 ---------- ---------- ---------- ---------- ---------- ---RSGVVVT
      601 VASFDVS-DG RVSRIWVVRN PEKLRPWTRE G--------- ---------- ----------
      661 ---------- ---------- --
//
LOCUS       SGR_240       682 aa
DEFINITION  SGR_240     682 aa
TITLE       SGR_240
ORIGIN

        1 ---------- ---------- ---------- ---------- ---------- ----------
       61 ---------- ---------- ---MDSAAVD -----RFEAG RSRLASLAYR LLGSAADAED
      121 AVQDTFLRWQ AADR-----E RIEVPEAWLT KVATNLCLDR LRSAQARHER TAGA------
      181 -WLPEPLLEG D--------- ---------- ---------- ---------- PMLGPADTYE
      241 QRESVTLAVL TLLERLSPAE RAVYVLREAF SYS------- ---------- ----------
      301 ---------- -HAEIAAILD -----ITEA- ---------- ---------- ----ASQQHA
      361 HR-------- ----ARTRVA AERRR----- ---------- ------GGAA DPASARRVVE
      421 EFLAAATSGR TDRLVALLTD DVAAVSD--- GAGLA----R RLLR---YTS RERVASFVRA
      481 GFRPTPAKR- ---------- RLAGAPLAMH LARVNGTLA- ---------- ---VVAVAGE
      541 RV-------- ---------- ---------- ---------- ---------- ---------V
      601 GAVAFEVSDG RVASLYGIAA RDRLARLDEA WQHRAP---- -----GAPVI AAW-------
      661 ---------- ---------- --
//
LOCUS       SGR_3571       682 aa
DEFINITION  SGR_3571     682 aa
TITLE       SGR_3571
ORIGIN

        1 ---------- ---------- ---------- ---------- ---------- ----------
       61 ---------- ---------- --MIRPMALT GDQVDLFEAS MPRLKAIAYR LLGSASDAED
      121 AVQDTFLRWQ SADA-----D RVEVPEAWLT KVLTNLCLNQ LTSARARRET YVGQ------
      181 -WLPEPLLAG D--------- ---------- ---------- ---------- PMLGPADTVE
      241 QRESVSYAVL ALMERLSPNE RVAYVLREAF AYP------- ---------- ----------
      301 ---------- -HGRIAEILD -----TTES- ---------- ---------- ----ASQQLY
      361 HR-------- ----AKKHIA DGRT------ ---------- ------RTEI DEAAARRIVE
      421 EFLTAATSGR TEPLVRLLTA DAVAIGDG-- GGKVP----A RAKP---FEG AAAVATFMRS
      481 LFTPNQAAR- ---------- RLLGGTAEVH VSYANGLPA- ---------- ---LVITVDG
      541 RV-------- ---------- ---------- ---------- ---------- ---------I
      601 GVMCLEITAD GIAAFRNQAN PDKLDRATRQ WAATDH---- -----GEPTL RIH-------
      661 ---------- ---------- --
//
LOCUS       SGR_5030       682 aa
DEFINITION  SGR_5030     682 aa
TITLE       SGR_5030
ORIGIN

        1 ---------- ---------- ---------- ---------- ---------- ----------
       61 ---------- ---------- ---------M PITAEEFETA RPRLLSVAHR MLGSAQDAQD
      121 AVQSAWVRAA TTRS----SA AIENPPAWLT TVTARVCLDE LRARRRRDEA PLLA------
      181 --DAVPATDP ---------- ---------- ---------- ---------- -AA--DEAFL
      241 RAEDVSRALM VLLDRLTPPQ RVAYVLHDLF STP------- ---------- ----------
      301 ---------- -FDRIAEVLG -----TTVP- ---------- ---------- ----NAKQHA
      361 SR-------- ----ARRRLA PGR------- PEAEEAG--- ---------- --RADQEIVD
      421 AFMAAARTGD TSGMIALLAP DCVRDAEAAL LPRG------ ---GRTTVTG AADIAAET--
      481 -AQFRDRIR- ---------- -------AAC RLTVDGR--- ---------- --PMYVIA--
      541 ---------- ---------- ---------- ---------- ---------- ---PGGHPFA
      601 TIEIST-AGG QVTRITLRSA RTEDRFDAPG PPSVL----- ---------- ----------
      661 ---------- ---------- --
//
LOCUS       SGR_6264       682 aa
DEFINITION  SGR_6264     682 aa
TITLE       SGR_6264
ORIGIN

        1 ---------- ---------- ---------- ---------- ---------- ----------
       61 ---------- ---------- -------MTV DTATEAFEEH RPVLTGVAYR MLGRVADAED
      121 VVQEAWLRWS AA-----SRE DVREPRAFLV RITTRLAIDR LRHLRSRRES YPGT------
      181 -WLPEPVVT- DFGP------ ---------- ---------- ---------A VPDTAERAVL
      241 A-DSVSLAVL VVLESLSPLE RAVFVLREAF GFP------- ---------- ----------
      301 ---------- -YAEIATALD -----RSEE- ---------- ---------- ----AVRQLA
      361 GR-------- ----ARRHVE ---------- GRKPR---YD VD-------- -PAERRDLTE
      421 RFLAAASGGG IEQLLALLAP DVRLVSDSG- GKAK-----A PRRI---IES ADKVGRFLFA
      481 VAG------- ------ELGP D-----GEIR VVELNGGPA- ---------- ---AVYFIG-
      541 ---------- ---------- ---------- ---------- ---------- ----GRVDTV
      601 FQIEVSQG-- VIQCAYIIRN PDKLSGLS-- ---------- ---AV----- ----------
      661 ---------- ---------- --
//
LOCUS       SGR_765       682 aa
DEFINITION  SGR_765     682 aa
TITLE       SGR_765
ORIGIN

        1 ---------- ---------- ---------- ---------- ---------- ----------
       61 --------MG ---------- --------AA RAGAEVTAGE RGRLINVAYR LLGSLAESED
      121 AVQEAFARWY ALPRS--RRD AIVSPGAWLT TVTGRICLDV LGSARIRRER YVGAWLPDPL
      181 P-DPVERGGG RD-------- ---------- ---------- ---------- GDL--ADRMV
      241 LDESVTMAFL VVLETMTPAE RVAFVLHDVF RYP------- ---------- ----------
      301 ---------- -FAEIADVLG -----RTPA- ---------- ---------- ----ACKQLA
      361 SS-------- ----ARRRV- ---------- PDARTPVA-- ---------- -ADARTDVVR
      421 RVKEAWEEKN IAALVDLLDP SAVMTADGGG LVGA------ ---ALRPVEG DARIAS----
      481 -YMVAIADR- APG------- ------LELL QRSVNGA--- ---------- --PGLVAL--
      541 ---------- ---------- ---------- ---------- ---------- ---RDGVVLT
      601 VAAFDVT-DG RVARIWVVRN PEKLRPWAPR G--------- ---------- ----------
      661 ---------- ---------- --
//
LOCUS       ShygA5_010100003280       682 aa
DEFINITION  ShygA5_010100003280     682 aa
TITLE       ShygA5_010100003280
ORIGIN

        1 ---------- ---------- ---------- --------MG ---------- ----GDAF--
       61 ---------- ---------- ---------- --LAENFEVH RGHLRAVAYR MLGSLSEADD
      121 AVQEAWLRLS RSDT-----R EVTNLGGWLT TVVGRVCLDM LRSRTARREE PLGV-----H
      181 V--PDPVLSG ---------- ---------- ---------- -------AGG VDP--EDQAL
      241 LADSVGLALL VVLEALAPAE RLAFVLHDLF GVP------- ---------- ----------
      301 ---------- -FDEIAPIVG -----RTPA- ---------- ---------- ----AARQLA
      361 SR-------- ----ARRRVR GA-------- APVPDPDLA- ---------- ---RQRAVVD
      421 AFLAAARDGD FDGLVALLDP DIVLRADFG- --AA------ APLAFREVHG AADVAN--QA
      481 LT-FARAGGE GEG------- ------SVPR PALVYGA--- ---------- --VGVVGT--
      541 ---------- ---------- ---------- ---------- ---------- ---RGGRP--
      601 ---------- ---------- ---------- ---------- ---------- ----------
      661 ---------- ---------- --
//
LOCUS       ShygA5_010100005190       682 aa
DEFINITION  ShygA5_010100005190     682 aa
TITLE       ShygA5_010100005190
ORIGIN

        1 ---------- ---------- ---------- ---------- ---------- ----------
       61 ---------- ---------- ---------- ---------- --MLFGIAYR MLGSVADAED
      121 LVQDTWLRCS ----QV-ST- AVDNPAGYLT RTVTNLALNR LTSAAATREQ YVGP------
      181 -WLPEPLVT- ---------- ---------- ---------- ---------- QPDAAEEVEL
      241 A-ESVSLAML VVLDTLSPLE RAVFILKEVF GFS------- ---------- ----------
      301 ---------- -FREIAAMLE -----RGEA- ---------- ---------- ----SVRQVG
      361 HR-------- ----ARAHVQ ---------- ARRPR---YD TP-------- -AEVRRQVTD
      421 EFLAACVGGD INRMMELLAP DVTAWSDGG- GKVK-----A AVRP---QRG ADKVARFLAA
      481 VVTQ------ -------PME DPR-----VH AVDVNGSPG- ---------- ---LLLTVA-
      541 ---------- ---------- ---------- ---------- ---------- ----GRPDTV
      601 ACVEVADGR- -ITEIRIIRN PDKLRHLR-- ---------- ---PPQAPEP R-P-------
      661 ---------- ---------- --
//
LOCUS       ShygA5_010100011451       682 aa
DEFINITION  ShygA5_010100011451     682 aa
TITLE       ShygA5_010100011451
ORIGIN

        1 ---------- ---------- ---------- ---------- ---------- ----------
       61 --------MG ---------- --------TV GTSAEGLIGE RGQLINVAYR LLGSVTEAED
      121 AVQDAYARWY GLPRS--RQE EILSPGAWLT TVTSRICLDL LGSARVRRER YVGAWLPEPL
      181 P-DRTEWARA GGADS----- ---------- ---------- -------AGA ADP--ADQIV
      241 LDESVSMAFL VVLESMTPAE RVAFVLHDVF RYP------- ---------- ----------
      301 ---------- -FAEIADVLG -----RTPA- ---------- ---------- ----ACKQLA
      361 AS-------- ----ARRRV- ---------- SVARAPAT-- ---------- -ATGRADVVR
      421 HVKEAWETKD IATLVGLLDP AAVMTADGGG MVGS------ ---VLRPVEG GARIAQ----
      481 -YMVAIADK- APG------- ------LELL ERSVNGV--- ---------- --PGLVAQ--
      541 ---------- ---------- ---------- ---------- ---------- ---RAGVVMT
      601 VAAFDVS-DG RVTRIWAVRN PEKLRPWGRA RAGQP----- ---------- ----------
      661 ---------- ---------- --
//
LOCUS       ShygA5_010100015201       682 aa
DEFINITION  ShygA5_010100015201     682 aa
TITLE       ShygA5_010100015201
ORIGIN

        1 ---------- ---------- ---------- ---------- ---------- ----------
       61 ---------M KSE------- ----QHSQDA DTATEAFVAH RNLLFTVAYE MLGSAADAED
      121 VLQETWLRWS GV-----DLD AVRDRRAYLV RITTRQALSR LRTLGRRKES YVGP------
      181 -WLPEPLLTA ---------- ---------- ---------- ---------- -PDVAEDIEL
      241 A-ESVSMAML LVLETLTPNE RAVFVLREVF DLG------- ---------- ----------
      301 ---------- -YEEIAEAVD -----KSPA- ---------- ---------- ----AVRQIA
      361 HR-------- ----ARAHVA ---------- ARRPR---GP VS------PA E---TRDALD
      421 AFRRAAETGD LQSLLDILAP DVVFLGDGG- GIKQ-----A VPRP---IVG ADKVGRLLAA
      481 GLGR------ -------MAE L-----GSLR PAQVNGHPA- ---------- ---LILRQD-
      541 ---------- ---------- ---------- ---------- ---------- ----DAVDTV
      601 LALRLDNGL- -ITGLYAVRN PEKLSHMG-- ---------- ---QETALHR ----------
      661 ---------- ---------- --
//
LOCUS       ShygA5_010100023188       682 aa
DEFINITION  ShygA5_010100023188     682 aa
TITLE       ShygA5_010100023188
ORIGIN

        1 ---------- ---------- ---------- ---------- ---------- ---MDEQ---
       61 ---------- ---------- ---------- DRLAERFEAH RSHLRAVAYR LLGSLSEADD
      121 AVQETWLRLS RSDA-----D RVENLPAWLH TVVSRLCLDM LRSRSARREE -------PIE
      181 RQPAQQVRDD G-G------- ---------- ---------- ---------- GDP--EGEAV
      241 LIDSVGRALL VVLDTLAPAE RIAFVLHDAF AVP------- ---------- ----------
      301 ---------- -FDQIAPVVE -----RSPA- ---------- ---------- ----TAKKLA
      361 SR-------- ----ARHKVR GT-------P AVS-ADGLA- ---------- ---AQRRVVD
      421 AFLAAARDGD LEGLLTVLAP DVVRRADRAA LPPG------ ---VPTTSRG ARAVAE---E
      481 TRVLGRRAR- ---------- -------FAA PALVNGS--- ---------- --VGVVVA--
      541 ---------- ---------- ---------- ---------- ---------- ---PHGRLLL
      601 ALTFTVE-DG RIAGYEVIAN PVRLRGLELA VLDG------ ---------- ----------
      661 ---------- ---------- --
//
LOCUS       ShygA5_010100044885       682 aa
DEFINITION  ShygA5_010100044885     682 aa
TITLE       ShygA5_010100044885
ORIGIN

        1 ---------- ---------- ---------- ---------- ---------- ----------
       61 ---------- ---------- ---------- MAELAEFEQQ RDRLWAVAYR ITGSVADADD
      121 AVQETWLRWQ ALPGD----- EVADPRAYLT TVVSRICYDL LGSARVRREA YIG-------
      181 PWLPEPVVAG ---------- ---------- ---------- ---------- DGP--EDRVT
      241 LDESVGLALL TVLERLTPAE RTAFILHDVF SVP------- ---------- ----------
      301 ---------- -FPEIAEVVG -----RSPE- ---------- ---------- ----AVRQLA
      361 SR-------- ----GRKRVR AEAPR----- --RSVDRGE- ---------- ----HRRAVD
      421 AFLSAVMGGD LDGLLEILDP EVVWRSDGGG KVVA------ ---SRVPILG NEQVAR----
      481 -FAQRLGRGF ---D------ ---ELSMAVL RRDVNGA--- ---------- --PGLVIV--
      541 ---------- ---------- ---------- ---------- ---------- --DPAGERSV
      601 VFAFTVH-HG RITAIDVVVN PDKLRHLDLP NL-------- ---------- ----------
      661 ---------- ---------- --
//
LOCUS       SlivT_010100003600       682 aa
DEFINITION  SlivT_010100003600     682 aa
TITLE       SlivT_010100003600
ORIGIN

        1 ---------- ---------- ---------- ---------- ---------- ----------
       61 ------MSAP SPETTTPAGT PAARPAEGDL DTALHVFLAQ RNRLFRIAYR IVGDAAGAED
      121 VVQEAWVRWQ LTDR-----A EVKNPVAFLT TTTTRLAINV IQSGRRRHET PSEP------
      181 -RFADLGD-L A--------- ---------- ---------- ---------- SSDDPMLRAE
      241 RTAAIESALA LLMARLTPDR LAAYVLRKGF DYT------- ---------- ----------
      301 ---------- -YTELAKLLR -----ISAP- ---------- ---------- ----NARVVV
      361 HR-------- ----AQARLD SERE------ ---------- -------RPI PVESHRRLVT
      421 AFRTAADTGD LDGLVRLLVP EERVR----- ---------- ---------- ----------
      481 ---------- ---------- ---------- ---------- ---------- ----------
      541 ---------- ---------- ---------- ---------- ---------- ----------
      601 ---RLAQPSR RPVGPAHVPA RQAA------ ---------- ---------- ----------
      661 ---------- ---------- --
//
LOCUS       SlivT_010100003760       682 aa
DEFINITION  SlivT_010100003760     682 aa
TITLE       SlivT_010100003760
ORIGIN

        1 ---------- ---------- ---------- ---------- ---------- ----------
       61 ---------- --------MH AGAP--PGTL DQATKDFLSA RPQLFGIAYR VLGSAAEAED
      121 IVQETWLRWQ STDR-----S KVHEPTAFLT TVATRLAINV AQSARVRRES YVGP------
      181 -WLPEP---V D--------- ---------- ---------- ---------- TTQDPHLGAE
      241 RAEALEMAVL LLLEKLNPVE RTAYVLREAF DYP------- ---------- ----------
      301 ---------- -YGRIAEILE -----TSEA- ---------- ---------- ----NTRQLV
      361 SR-------- ----GRKHLA AERK------ ---------- -------EAV TPTAHRRLLE
      421 VFLSAARTGD LSGLEDVLTA DVVSYTDGN- G-IRG----A SRIP---VIG LPHVSRYLVA
      481 FAPRFWPQS- ---------- -------QVR WVEANGRPA- ---------- ---VLVLSGE
      541 EA-------- ---------- ---------- ---------- ---------- ---------V
      601 ALLTADISAD GIDRLMWVMN PAKLAPYVAS LRD------- ---------- ----------
      661 ---------- ---------- --
//
LOCUS       SlivT_010100003790       682 aa
DEFINITION  SlivT_010100003790     682 aa
TITLE       SlivT_010100003790
ORIGIN

        1 ---------- ---------- ---------- ---------- ---------- ----------
       61 ---------- --------MH PEATPVAGDL SEAVSVFVEL RPRLFGIAYR VLGSAVEAED
      121 VVQEVWLRWQ RTDR-----T LVISPVAFLS STTTRLAINV AQSARVRRET YIGP------
      181 -WLPEP---V D--------- ---------- ---------- ---------- TSNDPEVGAE
      241 RAEALELALL LVLQRLSPTE RAAYVLREAF DYA------- ---------- ----------
      301 ---------- -YPDIARILG -----LSPV- ---------- ---------- ----NVRKIV
      361 SR-------- ----ARKHLT EDQR------ ---------- -------DSV DAAEHRTLLQ
      421 TFVAAARQGD VAGLEALLTP NAVSLSDGN- G-IRG----A ARVP---VLG RARVAN-LST
      481 AHPRFWPTV- ---------- -------EAE PVEANGRGG- ---------- ---ILIHRDG
      541 RP-------- ---------- ---------- ---------- ---------- ---------A
      601 TFMTVAATSR GIHQVMWVFN PAKIAAFLQS RTRHRSVAAL CV-------- ----------
      661 ---------- ---------- --
//
LOCUS       SlivT_010100003820       682 aa
DEFINITION  SlivT_010100003820     682 aa
TITLE       SlivT_010100003820
ORIGIN

        1 ---------- ---------- ---------- ---------- ---------- ----------
       61 ------MGGT ---------- --------GD TTPLAELLDE RQHLIDVARW MLGAGTTAEE
      121 AVTETYRRWY GLTDA--ERS GISDPRVWLT RNTGTICLAR LSAPARRPPG PGEAGDDIGI
      181 E--------- ---------- ---------- ---------- ---------- ------PDRA
      241 LSKEVSDVLL SALDALSPSE RAVFVLNDVF AMP------- ---------- ----------
      301 ---------- -PRTVADIVG -----RTPH- ---------- ---------- ----ECAELA
      361 ES-------- ----ARRSLR ---------- -ADGARPTP- ---------- -SDQHDRIVR
      421 AVRQACVLND ARHLVSLLSR HAIAFFDGGG KIRA------ ---LTRPVHG DQHVAR----
      481 -TLLTLLAP- RPR------- ------TVLH LQAANGR--- ---------- --TAIVVR--
      541 ---------- ---------- ---------- ---------- ---------- ---HHDRVAA
      601 VISFDIT-DQ RVTHVWAVLN PDKLRGWNRP HPPADGHGAV GHV------- ----------
      661 ---------- ---------- --
//
LOCUS       SlivT_010100007113       682 aa
DEFINITION  SlivT_010100007113     682 aa
TITLE       SlivT_010100007113
ORIGIN

        1 ---------- ---------- ---------- ---------- ---------- ---MPEDTPA
       61 ESAEFGGAEG ---------- --------DE STALDSVMAE RHRLLSLAFR MMGTLADAED
      121 VVQETYVRWY RLEPE--ERD SIDVPAAWLM RVASRISLDL LGSARARREM YVGQWLPEPV
      181 PADLFADTAK APLNSG---- ---------- ---------- -------SSA ADP--LDRVT
      241 LDDAVSMALL TVLEAMTPAE RVTFVLHDVF GVP------- ---------- ----------
      301 ---------- -FGEIAGVVG -----RSAA- ---------- ---------- ----ATRQLA
      361 TS-------- ----ARRHVR ---------- RGRRARVSP- ---------- --HQHDEVVR
      421 AFRDATVGGD IEDLLRVLAP DVELRVDGGG FVNA------ ---APKVIHG SNHVAR----
      481 -WFQGVMRK- QPG------- ------LRLE RRETADG--- ---------- --LGYILR--
      541 ---------- ---------- ---------- ---------- ---------- ---DEERRYG
      601 MVTFDVS-GE CVTNVWLMLN PMKLTNWPLD ---------- ---------- ----------
      661 ---------- ---------- --
//
LOCUS       SlivT_010100013921       682 aa
DEFINITION  SlivT_010100013921     682 aa
TITLE       SlivT_010100013921
ORIGIN

        1 ---------- ---------- ---------- ---------- ---------- ----------
       61 ---------- ---------- ---------M TTRSAPVTGE RRQLINVAYR MLGSLTDAED
      121 AVQEAYARWY AMPAD--RRE AVGSPGAWLT TVVSRVCLNH LRSARVRREL YVGQWLPEPL
      181 A-DPAERTAA RTPG------ ---------- ---------- --------IA SDP--ADLIT
      241 LDESVGMAFL VVLDSMSPAQ RVAFVLHDVF RYP------- ---------- ----------
      301 ---------- -FPEVARIVG -----RTPA- ---------- ---------- ----ACRRLA
      361 ST-------- ----ARRGIR ---------- TAQESAATS- ---------- -TAQDAVVVR
      421 DLKRAWETND VDALIRLLDP EVTAVGDGGG VVRT------ ---LEHPLRG REPIVR----
      481 -GLLRFGPR- QSG------- ------QTLL ERTVNGR--- ---------- --PGLVGC--
      541 ---------- ---------- ---------- ---------- ---------- ---QDGAVVT
      601 VYSFGVS-DH RVRHLWAMRN PEKLRSWATA PAA------- ---------- ----------
      661 ---------- ---------- --
//
LOCUS       SlivT_010100020057       682 aa
DEFINITION  SlivT_010100020057     682 aa
TITLE       SlivT_010100020057
ORIGIN

        1 ---------- ---------- ---------- ---------- ---------- ----------
       61 ---------- ---------- ------MALT VSDVERFEAS RHRLEAIAYR LLGSASEAED
      121 AVQETFLRWQ AADV-----A RVEVPEAWLT KVLTNLCLNQ LTSARARRET YVGQ------
      181 -WLPEPLLAG D--------- ---------- ---------- ---------- PMLGPAETAE
      241 QRESVSLAVL TLLERLSPGE RAVYVLREAF GYP------- ---------- ----------
      301 ---------- -HREIAAILD -----ITED- ---------- ---------- ----ASQQTL
      361 HR-------- ----ARKHVA RGRA------ ---------- ------RTEV DTAAARRIVE
      421 EFLAAATSGR TEPLVELLTR DAVSIGDG-- GGKVP----A RAKA---FEG AQAVATFLRG
      481 LFKPGKAKR- ---------- ALTGGPAEIH ATTANGDPA- ---------- ---VVAVVHG
      541 RV-------- ---------- ---------- ---------- ---------- ---------I
      601 GIMCLEVTPE GLAGFRNQVN PDKLERATRR WAATDH---- -----GEPLV RAF-------
      661 ---------- ---------- --
//
LOCUS       SlivT_010100020487       682 aa
DEFINITION  SlivT_010100020487     682 aa
TITLE       SlivT_010100020487
ORIGIN

        1 ---------- ---------- ---------- ---------- ---------- --MPARS---
       61 ---------- ---------- ---------- DDMARQFELD RPRLRAVAYR ILGSLGEADD
      121 ALQEAWLRAD RADT-----S EVGNPSGWLT TVVARVCLNL LRARDTRREE -------PLD
      181 DAARRQPAAT GTA------- ---------- ---------- ---------- ADP--AEEVQ
      241 LADEVGIALL IVLDTLGPAE RLAFVLHDMF DVP------- ---------- ----------
      301 ---------- -FDDIAAMLG -----KTSA- ---------- ---------- ----ATRQLA
      361 SR-------- ----ARRRVR G--------V PAP-EADLP- ---------- ---RRRRAVD
      421 AYLAATRGGD FDALVALLHP DVVLSADAAV VPTP------ ---EPVTVSG MEQVAR---G
      481 AMASMARAR- ---------- -------SAA VVLVDGM--- ---------- --VGMAMA--
      541 ---------- ---------- ---------- ---------- ---------- ---ENGRLRV
      601 VLRFDFAADG RITGIDVIAE PARLNELDIT GIG------- ---------- ----------
      661 ---------- ---------- --
//
LOCUS       SlivT_010100024326       682 aa
DEFINITION  SlivT_010100024326     682 aa
TITLE       SlivT_010100024326
ORIGIN

        1 ---------- ---------- ---------- ---------- ---------- ----------
       61 ------MHET PPEPNEREKL VTSENSGREQ DGATEAFVTH RNLLFTVAYE MLGSAADAED
      121 VLQETWLKWA GV-----DLD TVRDRRAYLV RITTRQALNR LRTLGRRKES YVGS------
      181 -WLPEPLLTT ---------- ---------- ---------- ---------- -PDVAEDVEL
      241 A-DSVSMAMM LVMETLAPTE RAVFVLREVF DLG------- ---------- ----------
      301 ---------- -YDEIAEAVE -----KSPA- ---------- ---------- ----AVRQIA
      361 HR-------- ----ARAHVA ---------- ARRPR---GA VS------AT E---SREALA
      421 AFQRAVETGD LQGLLDILSP DVVLLGDGG- GIKQ-----A VLRP---VVG ADKVARLMLG
      481 GLVK------ -------LDM E-----MRMD PAQVNGHPA- ---------- ---LVIRLD-
      541 ---------- ---------- ---------- ---------- ---------- ----GELDTV
      601 VAVRLDEGR- -ITGLYAVRN PEKLSYMR-- ---------- ---EEASLSR ----------
      661 ---------- ---------- --
//
LOCUS       SlivT_010100032048       682 aa
DEFINITION  SlivT_010100032048     682 aa
TITLE       SlivT_010100032048
ORIGIN

        1 ---------- ---------- ---------- ---------- ---------- ----------
       61 ---------- ---------- -------MTT DTATDVFEEH RPVLLGVAYR MLGRLADAED
      121 VVQEAWLRWS GA-----DRA AVREPRGYLV RVTTRLAIDR LRQVKSRGET YVGP------
      181 -WLPEPYVT- DFGD------ ---------- ---------- ---------A VPDTAERAVL
      241 A-DSVSLAVL VVLESLSPLE RAVFVLREAF GYP------- ---------- ----------
      301 ---------- -YAEIAAMLE -----RGEA- ---------- ---------- ----AVRQLA
      361 GR-------- ----ARKHVD ---------- ERRPR---YD VD-------- -PAQRRDLTE
      421 RFLAAAAEGD LAGLLATLAP DVRLVGDSG- GRSK-----A PLRV---LES SDKVGRFLLG
      481 VAR------- ------QGVP D-----ATFH FLELNGGPA- ---------- ---LLVRSG-
      541 ---------- ---------- ---------- ---------- ---------- ----GKPDSV
      601 VQVDVVDG-- RIQSMYIIRN PDKLVSLA-- ---------- ---GVL---- ----------
      661 ---------- ---------- --
//
LOCUS       SlivT_010100034578       682 aa
DEFINITION  SlivT_010100034578     682 aa
TITLE       SlivT_010100034578
ORIGIN

        1 ---------- ---------- --------MR GQGDMGGERD VRGEQDVRRQ RDARGQQR--
       61 ---------- ---------- ---------- --LAERFEEH RGQLKAVAYR MLGSLAEAED
      121 AVQEAWLRLD RSEA-----D GIDNLGAWLT TVTGRICLDL LRSRTARREE PMTEG---FD
      181 SFVPDPVLRA LP-------- ---------- ---------- ---------R ADP--EAEAL
      241 HTDSVGIALL VVLERLEPAE RLAFVLHDMF AVP------- ---------- ----------
      301 ---------- -FDDIAAVVE -----RSPA- ---------- ---------- ----ATRQLA
      361 SR-------- ----ARRRVR DA-------- TPAAEPDLG- ---------- ---RQRRVVE
      421 AFLAASRAGD FEALVSVLHP DVVLRADAGA -LAR------ GVAASKVVRG ARTVAT--GA
      481 FH-FRHLAP- ---------- -------LAR VVLVNDA--- ---------- --VGTVAV--
      541 ---------- ---------- ---------- ---------- ---------- ---SDGRPVS
      601 VTYVTVT-DG LITGLYILSD PERLAGLDVS GLEA------ ---------- ----------
      661 ---------- ---------- --
//
LOCUS       SlivT_010100036623       682 aa
DEFINITION  SlivT_010100036623     682 aa
TITLE       SlivT_010100036623
ORIGIN

        1 ---------- ---------- ---------- ---------- ---------- ----------
       61 --------MG ---------- --------TA GTSTDATVGE RRQLINVAYR LLGSLAEAED
      121 AVQEAYARWY ALPRS--RQE EIVSPGAWLT TVTGRVCLDA LGSARARRER YVGAWLPDPL
      181 P-AHAERGPG HG-------- ---------- ---------- ---------- ADP--ADQMV
      241 LDESVTMAFL VVLESMTPAE RVAFVLHDVF RYP------- ---------- ----------
      301 ---------- -FADIAGILR -----RTPA- ---------- ---------- ----ACKQLA
      361 AS-------- ----ARRRV- ---------- RGARAPQTP- ---------- -AAVRADVVR
      421 QVKEAWQTKD IAALVDLLDP AAVMTADGGG MVGT------ ---ALRPIEG GARIAQ----
      481 -YMAAVADK- APG------- ------LELL ERSVNGV--- ---------- --PGLVAR--
      541 ---------- ---------- ---------- ---------- ---------- ---RDGAVMT
      601 VAAFDVA-DG RVTRIWVVRN PEKLGPWVG- ---------- ---------- ----------
      661 ---------- ---------- --
//
LOCUS       SlivT_010100037978       682 aa
DEFINITION  SlivT_010100037978     682 aa
TITLE       SlivT_010100037978
ORIGIN

        1 ---------- ---------- ---------- ---------- ---------- ----------
       61 ---------- ---------- MIRVDSTATD RFDTSRFEAS RNRLASLAYR LLGSATDAED
      121 AVQDAFLHWQ SADR-----Q QIKVPEAWLT KVVTNLCLDR LRSAQARRER AAGV------
      181 -WLPEPLLAG D--------- ---------- ---------- ---------- PMLGPADTFE
      241 QRESVSLAML TLMERLSPLE RAVYLLREAF SYS------- ---------- ----------
      301 ---------- -HTEIAEILD -----VTES- ---------- ---------- ----ASQQHL
      361 HR-------- ----ARHRIT ATRRR----- ---------- ------GAEV DPASARAVVE
      421 EFLAAATSGR MERLVALLTD DAIAIADSN- GAGLA----K TLLR---YDT PERVAAIARA
      481 GFKPTPAKR- ---------- RLAGGPPAIH YALVNRTPA- ---------- ---LLFLLGD
      541 QV-------- ---------- ---------- ---------- ---------- ---------T
      601 GTVTFDVTDG KIATVRGIAA PARLVRLTGT WRRHGP---- -----NFPLI AQW-------
      661 ---------- ---------- --
//
LOCUS       SCAB_3921       682 aa
DEFINITION  SCAB_3921     682 aa
TITLE       SCAB_3921
ORIGIN

        1 ---------- ---------- ---------- ---------- ---------- ----------
       61 ---------- ---------- ------MALT THDVDRFEAT RPRLEAIAYR LLGSAVEAED
      121 AVQETFLRWQ AADP-----D RIEVPEAWLT KVLTNLCLNQ LTSARARRET YVGQ------
      181 -WLPEPLLAG D--------- ---------- ---------- ---------- PMLGPADTAE
      241 QRESVSYAVL TLLERLSPNE RAVYVLKEAF DYP------- ---------- ----------
      301 ---------- -HREIAEILD -----ISEA- ---------- ---------- ----ASQQIF
      361 HR-------- ----AKKHVA AGKA------ ---------- ------RTEI DEAAARLIVE
      421 EFLAAATSGR TEPLVRLLTA DAIAVGDG-- GGKVP----A RARA---FEG AVAVATFMRG
      481 LFKPAPVKR- ---------- ALVGGSPEIH ISTANGGPA- ---------- ---ILAVVDG
      541 RV-------- ---------- ---------- ---------- ---------- ---------V
      601 GIICLEIGAD GILAFRSQVN PDKLERATEV WAAGEH---- -----GEPLF HAF-------
      661 ---------- ---------- --
//
LOCUS       SCAB_78001       682 aa
DEFINITION  SCAB_78001     682 aa
TITLE       SCAB_78001
ORIGIN

        1 ---------- ---------- ---------- ---------- ---------- ----------
       61 ---------- ---------- -------MTT DIATDVFEEH RSVLMGVAYR MLGRVADAED
      121 VVQEAWLRWS GA-----DRS EVREPRGYLV RVTTRLSIDR LRQVQSRNEA YPGP------
      181 -WLPEPYVT- DYAV------ ---------- ---------- ---------T VEDTAERAVL
      241 A-DTVSLAVL VVLESLSPLE RAVFVLREAF GYP------- ---------- ----------
      301 ---------- -YAEIAAMID -----RAEP- ---------- ---------- ----AVRQLA
      361 GR-------- ----ARRHVD ---------- ERRPR---YE VD-------- -PAERRELTE
      421 RFLAAATGGD LERLMALLAP DVRLVGDGG- GLGK-----A PVRV---LET ADKVGRFLHG
      481 VAG------- ------KGIA D-----ASFR FMEVNGGVA- ---------- ---VVLRSG-
      541 ---------- ---------- ---------- ---------- ---------- ----GQVDSV
      601 FQLDVADG-- RIQCVYIVRN PEKLGALT-- ---------- ---VEQ---- ----------
      661 ---------- ---------- --
//
LOCUS       SCAB_81471       682 aa
DEFINITION  SCAB_81471     682 aa
TITLE       SCAB_81471
ORIGIN

        1 ---------- ---------- ---------- ---------- ---------- ----------
       61 MTDHAKSRHD ---------- --------ES DTGLDAIISE RRRLIGLAYR LLGSLAEAED
      121 AVQETYTRWY TMSRQ--QQD AIESPGAWLT TVATRVCLDL LGSARVRRER YMGEWIPEPL
      181 P-ERTDWISG RTGGAA---- ---------- ---------- -------TDP ADP--ADRVT
      241 LDESVSMAFL VALESMTPAQ RVALILHDVF GYP------- ---------- ----------
      301 ---------- -FAEIAGITG -----RTPA- ---------- ---------- ----ACRELA
      361 SS-------- ----ARRRVR ---------- -TSLPPAAP- ---------- -AAHQAGLVR
      421 DFKQAWEAQD IDALVRLLAP GATFTADGGG VVAA------ ---ALHPIAG GEGIAR----
      481 -YLTDLAVRA SGG------- ------LTVS ERTVNGR--- ---------- --AGLVIE--
      541 ---------- ---------- ---------- ---------- ---------- ---HEGVTVA
      601 VYAFDVA-DD RITHIWAVRN PDKLRPWTAG ---------- ---------- ----------
      661 ---------- ---------- --
//
LOCUS       SCAB_9641       682 aa
DEFINITION  SCAB_9641     682 aa
TITLE       SCAB_9641
ORIGIN

        1 ---------- ---------- ---------- ---------- ---------- ----------
       61 --------MT ---------- --------TV GTGTDVVDGE RRRLVNVAYR LLGSVTEAED
      121 AVQDAYARWY GLPRS--RQQ EIRSPGAWLT TVTGRICLDL LGSARARRER YVGAWLPEPL
      181 P-DRAEREQA GGGAP----- ---------- ---------- -------TGL ADP--ADQIV
      241 LDESVAMAFL VVLESMTPAE RVAFVLHDVF RYP------- ---------- ----------
      301 ---------- -FAEIADVLG -----RTPA- ---------- ---------- ----ACKQLA
      361 AS-------- ----ARRRVG DV-------- SAPAAPVT-- ---------- -ASGRAEVVR
      421 RVKEAWEAKD IATLVALLDP SAVLTADGGG LVGA------ ---VLRPVEG GARIAR----
      481 -YLVALADR- APG------- ------LELV ERSVNGV--- ---------- --PGLVAR--
      541 ---------- ---------- ---------- ---------- ---------- ---RAGVVMT
      601 VAAFDVR-DG HVTRIWAVRN PEKLRPWTGE H--------- ---------- ----------
      661 ---------- ---------- --
//
LOCUS       StreC_010100000510       682 aa
DEFINITION  StreC_010100000510     682 aa
TITLE       StreC_010100000510
ORIGIN

        1 ---------- ---------- ---------- ---------- ---------- MPDTSVPA--
       61 ---------- ---------- ---------- -PVTEVFESQ RDRLRAVAHR MLGSHADAED
      121 VVQEAWLRLS RQDT-----A AIDNLAGWLT TVVCRIGLDL LRSRQARPMA SVASHQD---
      181 -RLPELVVRL ---------- ---------- ---------- -------HDS PAP--EEDAV
      241 LADSVGLALL VVLDSLRPTE RLAFVLHDLF SVP------- ---------- ----------
      301 ---------- -FDEIGTILG -----KSTA- ---------- ---------- ----AAKMLA
      361 SR-------- ----ARRKVR ASE------- RPTGPER--- ---------- ---ERREVVQ
      421 AFLRAARDGE FEALLRVLDP EVKLTVDSP- ---------- --EGQVVVLG ATQVAA--GA
      481 KLAA-GAATP ---------- --------AR AVLVNGS--- ---------- --PGVISWN-
      541 ---------- ---------- ---------- ---------- ---------- ---EDGSPRS
      601 LLAFTVT-NG QITHITAVTD PAKLALVNLP DPA------- ---------- ----------
      661 ---------- ---------- --
//
LOCUS       StreC_010100001495       682 aa
DEFINITION  StreC_010100001495     682 aa
TITLE       StreC_010100001495
ORIGIN

        1 ---------- ---------- ---------- ---------- ---------- ----------
       61 ---------- ---------- ---------- ---------- ---------- ----------
      121 -------RWY AMPRE--KQE AVESPGAWLT TVASRVCLDV LGSARARRES YVGQWVPEPL
      181 P-DHTEWIGA HGGAG----- ---------- ---------- ---------- ADP--ADRIT
      241 LDESVDMAFL VVLETMTPAE RIAFILHDVF RYP------- ---------- ----------
      301 ---------- -FADLAGVLG -----RTPA- ---------- ---------- ----ACRQLA
      361 AS-------- ----ARRRV- ---------- GTARPHPGP- ---------- -AAGRARVIR
      421 DFKRAWEAKD VAALVGLLDP DATMVADGGG LVGA------ ---VAHPVVG ADRIAR----
      481 -YLTDTGGRS TPG------- ------MTLL ERSVNGR--- ---------- --PGLVAR--
      541 ---------- ---------- ---------- ---------- ---------- ---FGGTTVT
      601 VAAFALA-GD RITRIWAVRN PEKLRIWN-- ---------- ---------- ----------
      661 ---------- ---------- --
//
LOCUS       StreC_010100019851       682 aa
DEFINITION  StreC_010100019851     682 aa
TITLE       StreC_010100019851
ORIGIN

        1 ---------- ---------- ---------- --------MD DVVDVGGAVG AGGGGGAG--
       61 ---------- ---------- ---------- --LTELFEEH RSRLRAVSYR MLGSLSEADD
      121 AVQETWLRLD RTDV-----S GVENLGGWLT TVVSRICLNL LRSREARRED PVER----LE
      181 TRVPDPLISP ---------- ---------- ---------- -------VRR IDP--EQEVL
      241 LADSVGLALM VVMESLAPAE RLAFVLHDMF AVP------- ---------- ----------
      301 ---------- -FDEIAPLIE -----KSAA- ---------- ---------- ----ATRQLA
      361 SR-------- ----ARRKVQ GQ-------- APAPDADLA- ---------- ---RQREAVD
      421 AFFAAARDGE FEALVAVLDP DVVLRSDGG- --VG------ GR-QTVVFTG ARAVAS--QA
      481 AS-YRALTP- ---------- -------FVR PALINGA--- ---------- --AGVVVV--
      541 ---------- ---------- ---------- ---------- ---------- ---PKANAVA
      601 VMAFTVV-GG KIVAIDVLSD LARLKELDLS ALEG------ ---------- ----------
      661 ---------- ---------- --
//
LOCUS       StreC_010100020358       682 aa
DEFINITION  StreC_010100020358     682 aa
TITLE       StreC_010100020358
ORIGIN

        1 ---------- ---------- ---------- ---------- ---------- ----------
       61 ---MNDHVQD GDRTTDAATD QAADDDAAAA AEATEVFVAH RNLLFTVAYE MLGSASDAED
      121 VLQETWLRWV KV-----DLG QVEDRRAYLV RVTTRQSLNR LRAMSRRKES YVGE------
      181 -WLPEPLLTA ---------- ---------- ---------- ---------- -PDVAQDVEL
      241 A-ESVSMAMM LVLETLSPTE RAVFVLREAF DVG------- ---------- ----------
      301 ---------- -YDEIAAAVD -----KTPA- ---------- ---------- ----AVRQIA
      361 HR-------- ----ARRHVD ---------- ARRPR---QT VS------AS Q---TRAVME
      421 SFRRALDSGD LQGLLDVLAP DVVLVGDGG- GIKQ-----A ALRP---VTG ADKVGRFIIG
      481 GVGK------ -------RAD R-----FAIT PTVVNGSPA- ---------- ---LLAHLD-
      541 ---------- ---------- ---------- ---------- ---------- ----GELDGV
      601 MAFHVEDGR- -IAGIYFVRN PEKLGAVA-- ---------- ---AETPITL R---------
      661 ---------- ---------- --
//
LOCUS       StreC_010100031156       682 aa
DEFINITION  StreC_010100031156     682 aa
TITLE       StreC_010100031156
ORIGIN

        1 ---------- ---------- ---------- ---------- ---------- ----------
       61 ---------- ---------- ---MDSTATD RFDTSRFEAD RARLTSLAYR LLGSAADAED
      121 AVQDAFLHWQ AADR-----Q RIRVPEAWLT KVVTNLCLDR LRSAQARRER TAGA------
      181 -WLPEPLLDG D--------- ---------- ---------- ---------- PMLGPADTFE
      241 QRESVSLAVL TLMERLTPVE RAVYVLREAF SYG------- ---------- ----------
      301 ---------- -HAEIAEILD -----VTES- ---------- ---------- ----ASQQHL
      361 HR-------- ----ARRRVT AARS------ ---------- ------GGEV DPAAARRIVE
      421 EFLAAASSGR TERLVALLTD NVIAISD--- GAGLT----E KLLR---YET PQRVAAVARA
      481 GFKPTPAKR- ---------- RLAGGTPAVH YALVNGAPA- ---------- ---VLFVVGD
      541 QI-------- ---------- ---------- ---------- ---------- ---------T
      601 GTVTFDIADG KIATVRGIAA PARLTRLTEA WRQHGP---- -----DTPLV AQW-------
      661 ---------- ---------- --
//
LOCUS       StreC_010100033146       682 aa
DEFINITION  StreC_010100033146     682 aa
TITLE       StreC_010100033146
ORIGIN

        1 ---------- ---------- ---------- ---------- ---------- ----------
       61 ---------- ---------- ------MITT EPATDPFDEH RRLLFATAYR MLGTVSDAED
      121 IVQDAWLTWN KA-----DRS EVRHPKAYLV RTVTNLSLNR LTSARATREE YVGP------
      181 -WLPEPLLTE ---------- ---------- ---------- ---------- -PDVAQEQEL
      241 A-ESVSTAML VVLETLGPVE RAVFVLREVF GYSQDRRLPR PSGAGGPSDL PPGPQARRGA
      301 PPPLRLRHRG ARADHPALPE GLRRRRPERR PGDARPRRHR LVRRRRQGHR RPPPAVRRGP
      361 RRPLPPGGAG QAGHGRGHRR PGGHQR---R ARRPRPGRG- ---------- ----RADRLP
      421 HLRPGGRSDA QHPHPGQPRQ AGGPAPLTG- RAADM----P QDRC---TAG PRATAQEITA
      481 GHRQ------ ---------- ---------L IREAHRRPL- ---------- ---TCPVHGL
      541 ---------- ---------- ---------- ---------- ---------- ----TRCARG
      601 IRVRLQPGT- -------NRA PPGLATVQ-- ---------- ---RPTARPA PKG-------
      661 ---------- ---------- --
//
LOCUS       StrviDRAFT_3229       682 aa
DEFINITION  StrviDRAFT_3229     682 aa
TITLE       StrviDRAFT_3229
ORIGIN

        1 ---------- ---------- ---------- ---------- ---------- ----------
       61 ---------- ---------- ---------- MSKVEEFEEL RPLLFSIAYR ILGSVSEAED
      121 AVQETWLRFD GSATRP---- --TSTKAYLS ATVTRISIDV LRSARVRREE YVGP------
      181 -WFPEPLLSD P--------- ---------- ---------- ---------- YQDPARAVEL
      241 A-DSVSMAAL LLLERLSPLE RAVFVLREVF AFG------- ---------- ----------
      301 ---------- -FDEVATAVG -----RSEA- ---------- ---------- ----ACRQLL
      361 VR-------- ----ARRHMQ AG-------- --RPR---FE AD-------- -RQERQELAT
      421 RFFDALKDGD VGALRNLLAA DVQLVGDGG- GKAPR----L AK-A---VMG AENVARLLGT
      481 VFPW------ ------LLRI DVT-----FE LHAVNGQPG- ---------- ---AVFRER-
      541 ---------- ---------- --DG------ ---------- ---------- -----KVLQT
      601 LVLDVLDGQ- -IQAIRAVIN PDKLGHLG-- ---------P VG-DAWAVDR EVRQARRRSN
      661 ---------- ---------- --
//
LOCUS       StrviDRAFT_3346       682 aa
DEFINITION  StrviDRAFT_3346     682 aa
TITLE       StrviDRAFT_3346
ORIGIN

        1 ---------- ---------- ---------- ---------- ---------- ----------
       61 ---------- ---------- ---------- MIDATTFERH RRMLFGIAYR MLGSVADAED
      121 MVQDAWLRCS ----QV-TT- RVDNPVGYLA RTVTNLSLNR LTSAAATREQ YVGP------
      181 -WLPEPLVT- ---------- ---------- ---------- ---------- QPDAGEEVEL
      241 A-ESVSLALL VVLETLSPLE RAVFVLKEVF GFS------- ---------- ----------
      301 ---------- -FREIAGMLD -----RGEA- ---------- ---------- ----SVRQVG
      361 HR-------- ----ARSHVQ ---------- ARRPR---YD TP-------- -AEVRRQVTD
      421 EFLAACLGGD LNRMMELLAP DVTAWSDGG- GKVK-----A ALRP---QHG AEKVARFLAA
      481 VLTQ------ -------PMD DPR-----VH AVDVNGSPG- ---------- ---LLLTVA-
      541 ---------- ---------- ---------- ---------- ---------- ----GRPDTV
      601 ACAEVENAR- -ITQIRIIRN PDKLRHVP-- ---------- ---PTSRPDA RGPSNQS---
      661 ---------- ---------- --
//
LOCUS       StrviDRAFT_3806       682 aa
DEFINITION  StrviDRAFT_3806     682 aa
TITLE       StrviDRAFT_3806
ORIGIN

        1 ---------- ---------- ---------- --------MN ---------- ----ENHL--
       61 ---------- ---------- ---------- --LAEGFEAH RRHLRAVAYR MLGSLSEADD
      121 AVQEAWLRLS RSDT-----A AVENLGGWLT TVVGRVCLDM LRSRTARREE PLGV-----H
      181 L--PDPVISG ---------- ---------- ---------- -------ETG PGP--EDQAL
      241 LADSVGLALL VVLETLAPAE RLAFVLHDLF AVP------- ---------- ----------
      301 ---------- -FDEIAPIVD -----RTPA- ---------- ---------- ----AARQLA
      361 SR-------- ----ARRRVR GA-------- APVPDADLA- ---------- ---RQREVVG
      421 AFLAAARDGD FEGLISVLDP DVVLRADYG- --PA------ PAPAPREVRG AAAVAD--QA
      481 LT-FSRLSSA G--------- ------LLAR PALVNGA--- ---------- --VGVVSS--
      541 ---------- ---------- ---------- ---------- ---------- ---RDGRPFS
      601 VLAFTVM-DG RIAAIDILAD PERLSGLDLT VLD------- ---------- ----------
      661 ---------- ---------- --
//
LOCUS       StrviDRAFT_4139       682 aa
DEFINITION  StrviDRAFT_4139     682 aa
TITLE       StrviDRAFT_4139
ORIGIN

        1 ---------- ---------- ---------- ---------- ---------- ----------
       61 ---------- ---------- ---------- MAELTDFEQQ RDRLWAVAYR ITGSVADADD
      121 AVQETWLRWQ ALPVD----- EVADPRAYLT TVISRICYDL LGSARVRREA YIG-------
      181 PWLPEPVVAT ---------- ---------- ---------- ---------- AGP--EDRVT
      241 LDESVGLALL TVLERLTPAE RTAFILHDVF SVP------- ---------- ----------
      301 ---------- -FPEIAEVVG -----RSPE- ---------- ---------- ----SVRQLA
      361 SR-------- ----ARKRVR EEAPR----- --RSVDRGE- ---------- ----HRRAVD
      421 AFLQAVLGGD MEGLLEILDP EVVWRSDGGG KVAA------ ---ARVPVLG NEKVAR----
      481 -FAQGLARGF ---D------ ---PATMVVH RCAVNDA--- ---------- --PGLVIA--
      541 ---------- ---------- ---------- ---------- ---------- --DRTAGQAV
      601 VFAFSVH-QG LITEIDVVIN PDKLRHLDLP NL-------- ---------- ----------
      661 ---------- ---------- --
//
LOCUS       SvirD4_010100005907       682 aa
DEFINITION  SvirD4_010100005907     682 aa
TITLE       SvirD4_010100005907
ORIGIN

        1 ---------- ---------- ---------- ---------- ---------- ----------
       61 ---------- ---------- -------MTT ETATDVFEAH RPVLTGVAYR MLGRVADAED
      121 VVQEAWLRWS GG-----DRR DVREPRGYLV RITTRLAIDR LRQIKARGET YVGP------
      181 -WLPEPYVT- DFGD------ ---------- ---------- ---------T VPDTAERAVL
      241 A-DSVSLAVL VVLESLSPLE RAVFVLREAF GFP------- ---------- ----------
      301 ---------- -YADIAAMLD -----RGEA- ---------- ---------- ----AVRQLA
      361 GR-------- ----ARKHVE ---------- ERRPR---YE VD-------- -PAQRRDLTE
      421 RFLAAATDGD LEGLMELLAP DVRLVGDSG- GKSR-----A PLRV---LRS ADKVGRCLVG
      481 AAR------- ------KGVP D-----HSLR FLELNGGPA- ---------- ---VLVLSG-
      541 ---------- ---------- ---------- ---------- ---------- ----DRPDSV
      601 FQLDIADG-- RVQAVYIIRN PDKLGSLA-- ---------- ---TA----- ----------
      661 ---------- ---------- --
//
LOCUS       SvirD4_010100020871       682 aa
DEFINITION  SvirD4_010100020871     682 aa
TITLE       SvirD4_010100020871
ORIGIN

        1 ---------- ---------- ---------- ---------- ---------- ----------
       61 MTTPTEP--- ---------- ---------- EDELSAITRE RRQLTGLAYR LLGSLAEAED
      121 VVQETYARWY ALSPR--QRD EIESPGGWLT TVAGRICLDL LGSARARRER YVGEWVPEPL
      181 P-GGPEWIGG RWDATA---- ---------- ---------- -------ADT ADP--ADRVT
      241 LDESLTMAFL VVLESMTPAE RVAFVLHDVF RYS------- ---------- ----------
      301 ---------- -FAEVAEIVG -----RTPA- ---------- ---------- ----ACRQLA
      361 SS-------- ----ARRRIR ---------- -TAPPAPAP- ---------- -AARRPDLVR
      421 AFRQAWEAKD IDGLVGLLAP DATATGDGGG LVPA------ ---ALHPVEG AEPIAR----
      481 -FLADRARAL PG-------- ------VTLL EREVNGR--- ---------- --PGLVAE--
      541 ---------- ---------- ---------- ---------- ---------- ---LDGVTVS
      601 VLAFDIA-GD RIQHIWAVLN PDKLRPWRTD ---------- ---------- ----------
      661 ---------- ---------- --
//
LOCUS       SvirD4_010100021191       682 aa
DEFINITION  SvirD4_010100021191     682 aa
TITLE       SvirD4_010100021191
ORIGIN

        1 ---------- ---------- ---------- ---------- ---------- ----------
       61 ---------- ---------- ------MALT MNDVDRFEAS RPRLEAIAYR LLGSASEAED
      121 AVQETYLRWQ AADT-----G RIEVPEAWLT KVLTNLCLNQ LTSARARRET YVGQ------
      181 -WLPEPLLAG D--------- ---------- ---------- ---------- PMLGPADTAE
      241 QRESVSYAVL VLLERLSPNE RAVYVLREAF DYP------- ---------- ----------
      301 ---------- -HREIAEILD -----ISEA- ---------- ---------- ----ASQQIF
      361 HR-------- ----ARKHVA EGKV------ ---------- ------RTEI DEAAARRVID
      421 EFLAAATSGR TEPLVRLLTE DAVSIGDG-- GGKVP----A RAKG---FEG ALAVARFMRG
      481 LFKPSKAKR- ---------- ALVGGSPEVF AATANGDPA- ---------- ---LVAVVDG
      541 RV-------- ---------- ---------- ---------- ---------- ---------I
      601 GVMCLEITPE GIAAFRNQVN PDKLERANRR WAAGDH---- -----GEPLT SM--------
      661 ---------- ---------- --
//
LOCUS       SvirD4_010100032526       682 aa
DEFINITION  SvirD4_010100032526     682 aa
TITLE       SvirD4_010100032526
ORIGIN

        1 ---------- ---------- ---------- ---------- ---------- ----------
       61 --------MG ---------- --------TV GAGMDGTAGE RRQLINVAYR LLGSVTEAED
      121 AVQDAYARWY GLPHS--RQV EILSPGAWLT TVTSRICLDR LGSARARRER YVGAWLPEPL
      181 P-DRTEWGRA GATGP----- ---------- ---------- -------SGS ADP--ADQIV
      241 LNESVDMAFL VVLEAMTPAE RVAFVLHDVF RYP------- ---------- ----------
      301 ---------- -FAEIAGVLG -----RTPA- ---------- ---------- ----ASKQLA
      361 AS-------- ----ARRRV- ---------- SAAPARVP-- ---------- -GPGRADVVR
      421 KVKEAWEARD IATLVGLLDP AAVMTADGGG MVGT------ ---ALRPVEG GVRIAQ----
      481 -YMAAIADK- APG------- ------LELL ERSVNGV--- ---------- --PGLVAQ--
      541 ---------- ---------- ---------- ---------- ---------- ---RAGVVMT
      601 VASFDVS-DG HVTRIWAVRN PEKLRPWARE G--------- ---------- ----------
      661 ---------- ---------- --
//
LOCUS       SvirD4_010100036979       682 aa
DEFINITION  SvirD4_010100036979     682 aa
TITLE       SvirD4_010100036979
ORIGIN

        1 ---------- ---------- --------MT GSGS------ ---------- ------EE--
       61 ---------- ---------- ---------- --LAERFEGY RGHLKAVAYR MLGSLTEAED
      121 AVQEAWLRLS RTDP-----D DIQNLGGWLT TVTGRVCLDL LRSRTARREE PVGGTHDTYD
      181 TFVPDPVLRP LS-------- ---------- ---------- ---------H LDP--AEEVL
      241 QADSVGLALL VVLENLAPDE RLAFVLHDMF AVP------- ---------- ----------
      301 ---------- -FDDIAPIVE -----RSPA- ---------- ---------- ----ATRQLA
      361 SR-------- ----ARRRVR GA-------- TPSTEPDLG- ---------- ---RQKEVLD
      421 AFLAASRAGD FEALLALLHP DVVLRADSGE -LVR------ GAAVSKVVQG AKSVAE--QA
      481 LM-FARFAQ- ---------- -------SAE LVLVNDT--- ---------- --VGMVNA--
      541 ---------- ---------- ---------- ---------- ---------- ---PEGRVQS
      601 VMAVTIT-DG RITGMYILAD PERLERLEAP GPTGPDTRR- ---------- ----------
      661 ---------- ---------- --
//
LOCUS       SvirD4_010100037269       682 aa
DEFINITION  SvirD4_010100037269     682 aa
TITLE       SvirD4_010100037269
ORIGIN

        1 ---------- ---------- ---------- ---------- ---------- ----------
       61 ---------- -------MTD ISAPGTAAPL DEATGVFVDH RQLLFGVVYN MLGSVADTED
      121 VLQETWLSWT GRGGGA-PLP GVDSPRAYLV RVAVNHALRR RAAVSRRRET YVGS------
      181 -WLPEPLVSD E--------- ---------- ---------- ---------A PDTADGPALR
      241 S-ESVSLAML VVLESLTPLE RAVFVLGEVF GYP------- ---------- ----------
      301 ---------- -HAEIAEVID -----RSAA- ---------- ---------- ----AVRQLA
      361 HR-------- ----AREHVH ---------- ARRPR---YE AH-------- -PRVRREATE
      421 RFVRAALGGD VAELMEVLAP DVTAWTDAG- GKRRP----A SLRP---VHG RDKVARLITN
      481 GRG------- --------GP DRP----VWR YRRVNGDDA- ---------- ---AVLFDG-
      541 ---------- ---------- ---------- ---------- ---------- ----DAPYAV
      601 LVLDLTPEGD RVRGIYVVAN PDKLAHVA-- ---------- ---GPLRTGR GRTPGRSG--
      661 ---------- ---------- --
//
LOCUS       Sros_3642       682 aa
DEFINITION  Sros_3642     682 aa
TITLE       Sros_3642
ORIGIN

        1 ---------- ---------- ---------- ---------- ---------- ---MDEH---
       61 ---------- ---------- ---------- QWLTERFAEQ RSHLRAVAFR MLGSLSEADD
      121 ALQDAWLRAS RADV-----G QVQNIAGWLT TVVARVCLNM LRSRGNRHEE -------PLD
      181 IQTADPLLGP AST------- ---------- ---------- ---------- GNP--EQEVV
      241 MADSVGVALL VVLDTLSPAE RVAFVLHDLF AVP------- ---------- ----------
      301 ---------- -FEEIAPMLE -----RSPE- ---------- ---------- ----ATRQLA
      361 SR-------- ----ARRRVK GA-------A PAP-HVDLT- ---------- ---RRREIVE
      421 AFLSATLGRD FQALITLLHP DVMLRADKAV MLTA------ ---EPVVVHG AEPVAK---G
      481 AMAAMQRAQ- ---------- -------FTG AALIDGA--- ---------- --VGLVMA--
      541 ---------- ---------- ---------- ---------- ---------- ---PHSHLRV
      601 ALTFTIA-DG LITAIDVIAE PDRLDRLHLA VLD------- ---------- ----------
      661 ---------- ---------- --
//
LOCUS       Sros_4127       682 aa
DEFINITION  Sros_4127     682 aa
TITLE       Sros_4127
ORIGIN

        1 ---------- ---------- ---------- ---------- ---------- ----------
       61 --------MG ---------- --------TA GTSIDEMAGE RRQLINVAYR LLGSLAESED
      121 AVQEAYARWY ALPRS--RQD EIVSPGAWLT TVTSRICLDV LGSARARRER YVGAWLPDPL
      181 P-DHAEWDHS HG-------- ---------- ---------- ---------- TDP--ADQMV
      241 LDESVTMAFL VVLESMTPAE RVAFVLHDVF RYP------- ---------- ----------
      301 ---------- -FAEIADILG -----RTPA- ---------- ---------- ----ACKQLA
      361 AS-------- ----GRRRV- ---------- RVAQAPVT-- ---------- -AAGQADTVR
      421 HVKEAWETKD IAALVDLLDP AAVMTADGGG MVGT------ ---VLRPIEG GARIAQ----
      481 -YMVAIADK- APG------- ------LELL ERSVSGV--- ---------- --PGLVAR--
      541 ---------- ---------- ---------- ---------- ---------- ---HAGAVTT
      601 VASFDVA-DG RVTRIWAVRN PEKLRPWVRE GGPVRPIM-- ---------- ----------
      661 ---------- ---------- --
//
LOCUS       Sros_4517       682 aa
DEFINITION  Sros_4517     682 aa
TITLE       Sros_4517
ORIGIN

        1 ---------- ---------- ---------- ---------- ---------- ----------
       61 ---------- ---------- ---------- MTRAEEFEQL RPLLFSIAYR LLSSVSEAED
      121 VVQEAWLRWE ATPTRP---- --ASPKAFLS AIVSRISIDV LRSARVRREE YVGP------
      181 -WFPEPLLTD P--------- ---------- ---------- ---------- YEDPEHSAEL
      241 A-DSVSMAAL LLLERLSPLE RAVFVLREVF GFG------- ---------- ----------
      301 ---------- -FGEIASAVG -----RSEA- ---------- ---------- ----ACRQLV
      361 VR-------- ----ARRHMD EG-------- --RPR---FE AD-------- -RTEREELAG
      421 RFLEAFRDGD VNGLTALLAA DVQMVGDGG- GKAPQ----W AD-R---FVG AENVARMLAA
      481 LVPL------ ------FARI GAE-----ME PHEVNGQPG- ---------- ---AIFRDR-
      541 ---------- ---------- --DG------ ---------- ---------- -----RVLNT
      601 WALDILDGQ- -IQTLRTVSN PDKLGHVG-- ---------P VA-DAWAALR EGSGSTSP--
      661 ---------- ---------- --
//
LOCUS       Sros_4558       682 aa
DEFINITION  Sros_4558     682 aa
TITLE       Sros_4558
ORIGIN

        1 ---------- ---------- ---------- ---------- ---------- ----------
       61 ---------- ---------- --------MT VDAVEDFERH RSKLFGLAYR MLGSAEEAED
      121 VVQDAFLRWH QAS------- AVESPWAWLA KVATNLCVNR LTSARARRVS YVGS------
      181 -WLPEPVLTA G--------- ---------- ---------- ---------- GALGPLDSAE
      241 QREFVSLAFL VLLERLNPVE RAVFVLREAF DYS------- ---------- ----------
      301 ---------- -HREVAEVIN -----SSEA- ---------- ---------- ----NSRQLH
      361 TR-------- ----ARRRLA EARGGS---- ---------- ---DRRV--- DRGYRRDLVE
      421 SFLAAAQQGD LPGLEKVLAE DVTVWVDG-- GGRVG----A ARRP---ISG ASQVARYLVG
      481 --SLSIAGE- ---------- -----GVRLL AAEVNGALG- ---------- ---LLARAGE
      541 EL-------- ---------- ---------- ---------- ---------- ---------V
      601 GVLVPETSEG RISGIRIIAN PDKLR----- ---------- ----LSHSRG LSGS------
      661 ---------- ---------- --
//
LOCUS       Sros_4872       682 aa
DEFINITION  Sros_4872     682 aa
TITLE       Sros_4872
ORIGIN

        1 ---------- ---------- ---------- ---------- ---------- ----------
       61 MTTQSRPGHG ---------- --------RL DPGLDAITSE RRQLINIAYR LLGSLAEAED
      121 AVQETYARWY AMSPQ--QQD AIESPGAWLT TVTSRICLTL LSSARVRRET YVGEWIPEPL
      181 P-ERTERSTG RPGGTT---- ---------- ---------- -------VD- --P--ADRVT
      241 LDESVNMAFL VVLESMTPAE RVAFILHDVF RYS------- ---------- ----------
      301 ---------- -FAEVAGIVG -----RTPA- ---------- ---------- ----ACRQLA
      361 SS-------- ----ARRRIR ---------- -DSQGPASP- ---------- -TVQQAGIVR
      421 DFKQAWEAKD IDALIGLLDP DATAIADGGG LATT------ ---FLRPIEG GEQIAR----
      481 -AWVEIADRR PGD------- ------MTFL ERTVNGQ--- ---------- --PGLVAQ--
      541 ---------- ---------- ---------- ---------- ---------- ---QDGVTVT
      601 VFAFEVA-GD RIKRIWAVRN PEKLRRWTTG ---------- ---------- ----------
      661 ---------- ---------- --
//
LOCUS       Sros_4874       682 aa
DEFINITION  Sros_4874     682 aa
TITLE       Sros_4874
ORIGIN

        1 ---------- ---------- ---------- ---------- ---------- ----------
       61 ---------- ---------- -------MTT NEHAERFTLL RPLLFTIVYE ILGSATESDD
      121 VLQDGYLRWA DV-----DLA TVRDTKSYLA RLVTRQALNA LRAGARRRED YVGV------
      181 -WLPEPLLLD ---------- ---------- ---------- ---------- EHDASADVVL
      241 A-ESVSMAML VLLETLTPDE RAVFVLREVF GFD------- ---------- ----------
      301 ---------- -YDEIAGAVG -----KSVV- ---------- ---------- ----TARQVA
      361 HR-------- ----AREHVA ---------- ARRKR---FE PA-------- GPAKTARITG
      421 QFMAAVTTGD MEGLLSLLAP DVTWTTDSG- GKVI-----A VRRP---VMG AEKVAALLLG
      481 IFR------- ---------- --A--DTRIE SVNCNNTPA- ---------- ---LVAYSG-
      541 ---------- ---------- ---------- ---------- ---------- ----DHLEGV
      601 FLVEVVGGK- -ITHFYAIRN PDKLLALA-- ---------- ---APRQISR ----------
      661 ---------- ---------- --
//
LOCUS       Sros_5064       682 aa
DEFINITION  Sros_5064     682 aa
TITLE       Sros_5064
ORIGIN

        1 ---------- ---------- ---------- ---------- ---------- ----------
       61 ---------- -------MTS TPPHATG--- DAVTEQFLGY RELLFSVIYN MLGSVADTED
      121 ALQEVWLAWS ARQRKP-DAG PVENARAYLV RIAVNQALAR RADMSRRQET YVGP------
      181 -WLPEPLIT- ---------- ---------- ---------- ---------A EDDVAVAAER
      241 A-ESLSMAML VVLETLSPLE RAVFVLHEVF GFG------- ---------- ----------
      301 ---------- -HPEISDILG -----RSPA- ---------- ---------- ----AVRQLA
      361 AR-------- ----ARRHVH ---------- ARRPR---HR TE-------- -PDIHAQVTE
      421 RFAAAALGGD LQALLEVLAP DVTLWTDGG- GKGPA----T SLRP---VRG RDRVAALFMS
      481 VAAT------ -------LPA DGL----DIR YQRMAGDPC- ---------- ---ALVFSG-
      541 ---------- ---------- ---------- ---------- ---------- ----DSPLAV
      601 VVVDLTPGGD RVAGIYSVTN PDKLTGIR-- ---------- ---------- ----------
      661 ---------- ---------- --
//
LOCUS       Sros_5132       682 aa
DEFINITION  Sros_5132     682 aa
TITLE       Sros_5132
ORIGIN

        1 ---------- ---------- ---------- ---------- ---------- ----------
       61 ---------- ---------- ------MPLT ANDVDRFEAS RSRLEAIAYR LLGSAGEAED
      121 AVQETFLRWQ GADV-----D RVEVPEAWLT KVLTNLCLNQ LTSARARRET YVGQ------
      181 -WLPEPLLAG D--------- ---------- ---------- ---------- PMLGPADTAE
      241 QRESVSYAVL TLMERLSPNE RAVYVLREAF DYP------- ---------- ----------
      301 ---------- -HREIAEILD -----ITEA- ---------- ---------- ----ASQQIF
      361 HR-------- ----AKKHVA DGKA------ ---------- ------RTGI DEAAARRIVE
      421 EFLAAATSGR IESLVRLLTE DAISIGDG-- GGKVP----A RAKA---FEG AVAVAKFLRG
      481 LLKPGEAKR- ---------- ALVGGSPEIY AWTANGDPA- ---------- ---VVAVVDG
      541 RV-------- ---------- ---------- ---------- ---------- ---------V
      601 GVMCVEVTAG GIAAFRNQVN PDKLERATAH WAAAEH---- -----GEPLF NAF-------
      661 ---------- ---------- --
//
LOCUS       Sros_5168       682 aa
DEFINITION  Sros_5168     682 aa
TITLE       Sros_5168
ORIGIN

        1 ---------- ---------- ---------- ---------- ---------- ----------
       61 ---------- -----MADAG SG--SPE-DL ERAVAVFAGV RPRLFGIAYR MLGSAAEAED
      121 LVQEVWLRWQ GYDR-----A KVDSPAAFLA TTTTRLAINA AQSARVRRET YIGP------
      181 -WLPEP---V D--------- ---------- ---------- ---------- TGADPYLGAE
      241 RSEALEFAVL LLLERLSPTE RAAYVLREAF DYP------- ---------- ----------
      301 ---------- -YRQIADIIQ -----LNEP- ---------- ---------- ----AVRQLV
      361 SR-------- ----ARKHVL VERR------ ---------- -------TPV TGAEQRRLLT
      421 AFVTAARSGD LIALEQLFAA DVTSYSDGG- GSVR-----A SRFP---VAG ASRVAKYVKA
      481 FADHFWAGV- ---------- -------DVA WAATNGQTS- ---------- ---ALLSRDG
      541 QV-------- ---------- ---------- ---------- ---------- ---------F
      601 AVLTVNASAQ GIDQVLWMMN PAKITGLGLP QDSPEPVDGG P--------- ----------
      661 ---------- ---------- --
//
LOCUS       Sros_7112       682 aa
DEFINITION  Sros_7112     682 aa
TITLE       Sros_7112
ORIGIN

        1 ---------- ---------- ---------- ---------- -------MSH TQEMSRPSC-
       61 ---------- ---------- ------VNSD EDLATEFDAI RPRLVGVAYG LLGSLDEAED
      121 VVQDAWLRLG R-ADR----A EIQDVTGWLV VTVSRLALDV LRSARVRREE YVG-------
      181 PWLPEPVVT- ---------- ---------- ---------- ---------E ADP--ADRVT
      241 LAESMSMAML VVLESLSPAE RTAFVLHDVF GLP------- ---------- ----------
      301 ---------- -FEEVAQAVG -----RSPA- ---------- ---------- ----ACRQLA
      361 AR-------- ----ARKHVA ARAPR----- --FEVDADE- ---------- ----HRRVVE
      421 AFARASTGRD IDALLALLDP DVVLRSDGGG LVTA------ ---ARRPVRG AGRVAR----
      481 -FIAGVAERF ---------- ---GAGSRFT PIMVNGR--- ---------- --PGLLRF--
      541 ---------- ---------- ---------- ---------- ---------- --RDGA-LSG
      601 VYALTVA-GG RITEIHIVVN PEKLRSVR-- ---------- ---------- ----------
      661 ---------- ---------- --
//
LOCUS       Sros_7126       682 aa
DEFINITION  Sros_7126     682 aa
TITLE       Sros_7126
ORIGIN

        1 ---------- ---------- ---------- ---------- ---------- MYDPSPTD--
       61 ---------- ---------- ---------- -PVAEAFEAQ RDRLRAVAYR MLGSHADAED
      121 VVQEAWLRLS RQDT-----A TIHNLAGWLT TVVGRISLDV LRSRQTHPE- --ASYDD---
      181 -RLPELVVTV ---------- ---------- ---------- -------DDG PAP--EDDVA
      241 LADSVGLALL VVLESLGPAE RLAFVLHDLF AVP------- ---------- ----------
      301 ---------- -FDEIGQILG -----RSAD- ---------- ---------- ----AAKMLA
      361 SR-------- ----ARRKVR GTE------- RPAVVGR--- ---------- ---EQREVVQ
      421 AFLAAARRGD FEGLLRVLDP EVRLTIDTP- ---------- --DGVVVTLG ATEVAA--GA
      481 RLSA-GAAVR ---------- --------GR AVLVNGL--- ---------- --PGIVAWR-
      541 ---------- ---------- ---------- ---------- ---------- ---EDGTPLS
      601 VAAFTIA-DG RIAGIAIVID PAKLASMDLP DPV------- ---------- ----------
      661 ---------- ---------- --
//
LOCUS       Sros_7244       682 aa
DEFINITION  Sros_7244     682 aa
TITLE       Sros_7244
ORIGIN

        1 ---------- ---------- ---------- ---------- ---------- ----------
       61 ---------- ---------- ---------- -MAIERFEEH RDLLTAVAYR VLGTVTDAED
      121 VVQEAWLRWS GV-----DTA EVEDDRAYLI RVTTRLSIDR LRRVKARRES YVGP------
      181 -WLPELVG-- ---------- ---------- ---------- ---------A VPDVAEHAEL
      241 T-ASIELALL VVLETLSPLE RAVFVLREAF ALP------- ---------- ----------
      301 ---------- -YAEIGEIIG -----RTEA- ---------- ---------- ----TARQLA
      361 RR-------- ----AKQHVR ---------- ERRPR---FE VD-------- -RAERRRLTE
      421 RFVGAASDGD LDALTAMLAH DVSLVGDGG- GKAK-----A PVRV---ITG CEKVARFLLS
      481 AASARGVRKF LESLGTGPTP D-----IETA VADVNGAPA- ---------- ---AVVTAG-
      541 ---------- ---------- ---------- ---------- ---------- ----GRPVSV
      601 FSL-VIQDG- LIQTVFLVAN PEKMSRL--- ---------- ---------- ----------
      661 ---------- ---------- --
//
LOCUS       Tbis_3199       682 aa
DEFINITION  Tbis_3199     682 aa
TITLE       Tbis_3199
ORIGIN

        1 ---------- ---------- ---------- ---------- ---------- ----------
       61 ---------- ---------- ------MGG- --HAHRFGEH RDRLFAIAYR MLGRAGDAED
      121 VVQDALLRWS AV-----NPA EVADPEAYLV RVVTRLAIDR LRSARARREE YVGP------
      181 -WLPEPIAT- ---------- ---------- ---------- ---------- TPDIAENVAL
      241 T-DTVSTAML LLLESLSPLE RAVFVLREAF GYS------- ---------- ----------
      301 ---------- -YGEIAEMVG -----RSEA- ---------- ---------- ----SVRQTA
      361 RR-------- ----AREHVE ---------- RRRVR---YD TD-------- -RTTWAEVTK
      421 RFLAAAAGGD LAGLMAVLAP EVTLISDGG- GKAP-----A PRKP---IVG VESVARALVT
      481 FAG------- ------RAPA D-----PRAE IVELNGGPG- ---------- ---IVVYSG-
      541 ---------- ---------- ---------- ---------- ---------- ----TTPVAA
      601 ITLHLAGG-- AVHTIHLISN PDKLTRLR-- ---------- ---PAG---- ----------
      661 ---------- ---------- --
//
LOCUS       Tcur_3211       682 aa
DEFINITION  Tcur_3211     682 aa
TITLE       Tcur_3211
ORIGIN

        1 ---------- ---------- ---------- ---------- ---------- ---MSDR---
       61 ---------- ---------- ---------- -LAE-EWRRH RPAVFGVAYR ILGSVADAED
      121 VTQDVWLRAA GARL-----E EVRDLRAWLV TVAARRSYDL LTSARARHED YIG-------
      181 PWLPEPLLTG ---------- ---------- ---------- ---------- --PDAAEPVL
      241 VDDLVGTAML LVLRELSPPE RIAFVLRQAF DVP------- ---------- ----------
      301 ---------- -YDRIGRVLD -----RSPA- ---------- ---------- ----ACRQLV
      361 SR-------- ----ARRRIA ARMRG----- NGPRASRAE- ---------- ----RERVMA
      421 AFRAAHEKGD TAALASLLDP EAVYITDGGG EVFA------ ---ARKPIVG NVRIAE----
      481 -TLLRVARRP VP-------- ------AAFV PAEVNGE--- ---------- --PGLLVY--
      541 ---------- ---------- ---------- ---------- ---------- ---RDGRLVA
      601 VDTAEIA-AG RIVAYRRVLN PRKLRGIRPR GA-------- ---------- ----------
      661 ---------- ---------- --
//
LOCUS       Tcur_4787       682 aa
DEFINITION  Tcur_4787     682 aa
TITLE       Tcur_4787
ORIGIN

        1 ---------- ---------- ---------- ---------- ---------- ------MD--
       61 ---------- ---------- --------GA LEQAEVFARE RPHLLAVAFR ILGSEADAQD
      121 VVQEAWTRYV RA-D----TT GIRNAQAWLT TVVTRLCLDL LR---RSREL PRRPE-----
      181 -DLPPVAAGG ---------- ---------- ---------- ---------- -DP--QEVAL
      241 LAGELTEAVT VVLDELTPPQ RVAFVLHDVF GMP------- ---------- ----------
      301 ---------- -FEEIARILG -----TTPG- ---------- ---------- ----SAKKLG
      361 SR-------- ----ARGRLR RAA------- DPRPDADPR- ---------- ---EARRVVG
      421 AFLKAAQEGD IDGLIAVLHP DVTRTADPQA LPPG------ ---AAQRVRG VRTVVAET--
      481 -RALRDNAR- ---------- -------RAR LATIDGR--- ---------- --PGIAIW--
      541 ---------- ---------- ---------- ---------- ---------- ---ADGRPRT
      601 ALIFRV-ADG RIVHYDVVAD PHRLARLHIE D--------- ---------- ----------
      661 ---------- ---------- --
//
LOCUS       Tpau_0399       682 aa
DEFINITION  Tpau_0399     682 aa
TITLE       Tpau_0399
ORIGIN

        1 ---------- ---------- ---------- ---------- ---------- ----------
       61 ---------- ---------- ---------M TTAAEVFTEY RPLLFSIGYE ILGSVADTED
      121 VLQESYLRWS DV-----DLA VVENPRAYLA RIVTRQALNA LRGAARRREQ YVGP------
      181 -WLPEPLETP ---------- ---------- ---------- ---------- SGDAPTEHVL
      241 TGEAVTTAML LVLESLTPTE RAVFVLREVF GFG------- ---------- ----------
      301 ---------- -YPEIAEAVG -----KSEA- ---------- ---------- ----TVRQTA
      361 HR-------- ----ARGHVQ ---------- ARRPR---TV VD-------- -PAVAQGAAE
      421 RFLTAAATGD VQALMDVLAP DAVYLGDGG- GVVS-----A ARRP---VHG ADKVARMLIG
      481 LFRK------ -------G-A AMG--EMGLR FAVYNGMPA- ---------- ---MVVSFD-
      541 ---------- ---------- ---------- ---------- ---------- ----GVVDQV
      601 TCIEVDGAI- -VTGVYCVRN PAKLRSVS-- ---------- ---MG----- ----------
      661 ---------- ---------- --
//
LOCUS       Tpau_0990       682 aa
DEFINITION  Tpau_0990     682 aa
TITLE       Tpau_0990
ORIGIN

        1 ---------- ---------- ---------- ---------- ---------- ----------
       61 ---------- ---------- --------MS DTALDAFTRA RPRLFGIAYR ILGSAPDAED
      121 VVQDTWLRWS GRDR-----T DVRDPEAFLV VTATRLALTQ AQSAHVRREA YVGP------
      181 -WFPTP---V D--------- ---------- ---------- ---------- TESDPQLGAE
      241 RRATLELAVL HVLQRLGPAE RAAYVLREAF GHP------- ---------- ----------
      301 ---------- -YDRIAEILQ -----MREP- ---------- ---------- ----AVRQLV
      361 SR-------- ----ARRRLD GERR------ ---------- -------TTV SHDRLRSLLD
      421 AFLAAAHAGD IAGLEAVLAA DVTSETDGG- G-VRR----A ARRP---VVG GNDVARFVAG
      481 FSTRFWPDA- ---------- -------TVR RVQANGRPA- ---------- ---ALFLHDG
      541 RP-------- ---------- ---------- ---------- ---------- ---------S
      601 ALLCVVADES GITQLMWVMN PDKLADFR-- ---------- ---------- ----------
      661 ---------- ---------- --
//
LOCUS       Tpau_3522       682 aa
DEFINITION  Tpau_3522     682 aa
TITLE       Tpau_3522
ORIGIN

        1 ---------- ---------- ---------- ---------- ---------- ----MERP--
       61 ---------- ---------- ---------- -AQAERFEEH RPRLTAVATR ALGSPSEAED
      121 AVQEAWLRLD RYDG-----A PIENLGGWLT RVVGRICIDM LRSRTARAE- ---SELD---
      181 -DAADPIVTD ---------- ---------- ---------- -------DDG --P--EDVAV
      241 ESEAVGLALL VVLDSLRPEE RLAFVLHDLF AVP------- ---------- ----------
      301 ---------- -FAEIGPIVG -----RTPD- ---------- ---------- ----AAKMLA
      361 SR-------- ----ARRRVQ AGP------- RPAGERR--- ---------- ---EQRAVVD
      421 AFLAAAREGD FDALLRLLDP DVTWTVHTA- ---------- --RGQSATVG ANAVLD--VA
      481 RRGD-PSRIT ---------- --------AR RVSVNGS--- ---------- --PGILVWG-
      541 ---------- ---------- ---------- ---------- ---------- ---PTGRPVA
      601 LMACTVV-SG RIVDLVSIVD AARLGRMSLP NRPDGAGR-- ---------- ----------
      661 ---------- ---------- --
//
LOCUS       Vapar_5163       682 aa
DEFINITION  Vapar_5163     682 aa
TITLE       Vapar_5163
ORIGIN

        1 ---------- ---------- ---------- ---------- ---------- ----------
       61 ---------- ---------- ---------M DDPTLAFNSH RSRLQGIAYR MLGSVAEAEE
      121 VVQDAWLRWH EADK-----A ALGSAEAWLV TVVTRLSIDR LRAAKVQREH YVGA------
      181 -WMPEPTLTG G--------- ---------- ---------- ---------- -PDSPEQLLE
      241 RADNISVAFL AVLERLAPEA RAAFLLREVF DAD------- ---------- ----------
      301 ---------- -YDEVARTLG -----KSEA- ---------- ---------- ----ACRQLV
      361 HR-------- ----AKAQVQ EA-------- --RPRFQ--- ---------V PRETHQRLLR
      421 AFADAAARGS LQELKALMAE DVELIGDGG- GKVQ-----S FSKV---LRG SQRLAQLYFA
      481 LWRRMGA--- ---------- --AVR---ME LVELNGEPG- ---------- ----LLRFL-
      541 ---------- ---------- ---------- ---------- ---------- ---DGELESA
      601 QTFEIED--E RIVRVRVQRN PDKLARIAQL YSLK------ ---------- ----------
      661 ---------- ---------- --
//
LOCUS       Xcel_1136       682 aa
DEFINITION  Xcel_1136     682 aa
TITLE       Xcel_1136
ORIGIN

        1 ---------- ---------- ---------- ---------- ---------- ----------
       61 ---------- ---------- ---------- MTRVEQFEEH RRLLFSIAYR LLGSVGEAED
      121 AVQETWLRWD ASGVEP---- --ASPRAYLS TIVTRVALDV LRSARVRREQ YPGP------
      181 -WFPEPLLED P--------- ---------- ---------- ---------- YEEPERAAEL
      241 A-DSLSTAAL LLLERLSPLE RAVFVLHDVF GFG------- ---------- ----------
      301 ---------- -FDDVADTVG -----RTEA- ---------- ---------- ----ACRQLA
      361 SR-------- ----ARRHMA EG-------- --RPR---FE AD-------- -RHASAALAA
      421 RFFDALRLGD VDALREVLAA DVQMVADGG- GKGVL----F GKGR---FYG LDAVARVLAA
      481 MVEL------ ------FGAV GGT-----FR VEEINGGPG- ---------- ---AVLTDA-
      541 ---------- ---------- --AG------ ---------- ---------- -----RVGGA
      601 ISLEIADGQ- -IQAIRSVTN PDKLGHLG-- ---------P VLEDGQAYLH EAMRRRREG-
      661 ---------- ---------- --
//
