# Supplementary material for: Extracytoplasmic function σ factors of the widely distributed group ECF41 contain a fused regulatory domain
Source: Microbiologyopen. 2012 Jun;1(2):194–213. doi: 10.1002/mbo3.22 (PMC3426412; doi:10.1002/mbo3.22)
Supplement: Supplementary file 2 [file mbo30001-0194-SD2.xlsx]

## Sheet: ECF41
locus	accession	name	taxonomy	sequence	PECF	context	COE	locus COE	PCOE	Pfam domain	lequence COE	remarks
A2cp1_0383	YP_002490806.1	Anaeromyxobacter dehalogenans 2CP-1	Proteobacteria	MTDGTETFETQRPALLALAYRMLGELARAEDVVQEAWLRWQRRPDEVGSAKAFLLTTVARLCLDELGSARARREESRSDRLPEPVDLERAGLGRVEMLDRISMAFLVLLQRLTPAERAVLLLHDVFDMTHAEIAARLERSEPACRQLLRRARENVATERRTLRASRDEHRRLLAAFMEASARGDQRALLELLAEDAVLIADAGPGVVRYGRIRNIGRPVVGGVKVAALLASVARQRVGAPLELRERTLNGEPAAVAFEDGRPVSAIVLAVAGGKVRHVYLQVDPERLRHVGPLA	CTGCGCGTCACGCTTCGCGCGGCTACGTCGTCTGCCC	ECF	no	no	no	no	no
A2cp1_0793	YP_002491211.1	Anaeromyxobacter dehalogenans 2CP-1	Proteobacteria	MTGAARDFEPHRPDLVQVAYRMLGSVAEAEDVVQDAFLRWNAAPRDGVESPRAFLICTVTRLCLDRLKSARTQREEYVGTWLPEPLVEAEGTGLAHDLSIALLVTLQRLSPLERAAFLLHDVFDMEFADVAGVLARSEAAVRQLAARARGHVREARPRFRASDEEARRLADAFQAALTSGDLGTLSRLLAEDAVFYADGGGKRAAVLQPIEGRAAIVEFLSKIVKHPSFPGAKAYQRAWINGMPGFVVHGPEGVETLAIEIGDGRVVGIYAVRNPDKLRHLS	no	Hypo> ECF>	Hypo	A2cp1_0792	GACCTTGTCACACCGCGCGCTCCCCGCTCGTCTTGCC	Hypo	MLKWLIRRQLTAFEQKYGYDAGYVHELLDTDFKAFRMYIRAAKLAYYTRDVPEAVHFCVGIVVTASEDCGPCTQLGVTKALERGVPADVLQAVLSNDLARMPEDVRLGVRYARAVLAHAPEADGLREEIVARWGPRALIALAFAVNAGRLYPTLKYAMGHGKSCQRVHVGDLPVAVVRGAAA
A2cp1_3324	YP_002493724.1	Anaeromyxobacter dehalogenans 2CP-1	Proteobacteria	MMTTSATTPGHPAERSSAFERLRPRLFGIAYRMLGTVPDAEDVLQTAYLRWHEADVAAVQNPEAWLVAVTSRLAVDRLRQASGERQRYVGDWLPEPLVTGAAPPADARSELASDLSMAFLVLLERLSPDERAALLLRDVFGAGYAEIARVLDRSEEACRQVVHRARLRVREGRPRFEVPLEAKHRLVARFLDRLAAADEQALLALVSDDATWTSDGGGKVHVARGLRGSARIVRFMLNVARKGAGRTRRELVWVNGEPAILTTLDGRPFSTISFATDGERVTAFYAVLNPDKLRRVEPARAR	ATCGCGGTCACGGCACCGTCACCTCGATCGTCTCGGC	<ECF CMD>	CMD	A2cp1_3323	CGGCCGGTCACGGGACGGGGACGCGCCCGTCTTGCC	CMD	MQPRIDHGKVAPGALRAMYALEQYVRGSGLDLTLYHLVKLRASYLNGCAFCVDMHTKEARAHGETEQRLYAVPVWRETPFFTPRERAALAWTETVTLIGQTGVPDEAFEAARQEFEEAELVNLSMAIVAINGWNRLAVSFRAPVGTYQVGANRAPAEPAAQRA
A2cp1_3403	YP_002493801.1	Anaeromyxobacter dehalogenans 2CP-1	Proteobacteria	MKEDEALAGRFEAHRAHLRAVAYRMLGSLNEAEDAVQEAWIRLSGADTDGVSSLRGWLTTVVARVCLDMLRSRRSRREEPVGVRLPEPIVSGAGGPDPETEALLSGSVGLALLVVLDSLAPAERLAFVLHDMFGVPFEDIARVVGRSPEAARQLASRARRRVRGAAPSPDPDLSRQRVIVDAFLAASRGGDFDALLRILDPDVVLRADRGPAAPGGTIVIRGARAAADQSIHAARAAGETRAALVNGAAGLVSFDKEGQPFSVLGFTVAHGKIVEIDVLADPERLRALDLKIPG	TTCCTCGTCACGCCAGGCTCGCCTCGTTCGTCACGCA	ECF	no	no	no	no	no
A2cp1_4018	YP_002494403.1	Anaeromyxobacter dehalogenans 2CP-1	Proteobacteria	MSSMSTTSNPAERFEPHRGRLLGLAYRMLGSMADATDAVQETYLRWHAAEREEVEDARAFLITTTTRICLDLLTSARARREAYVGPWLPEPVLDTAALAPDAHTELAEDLSVALLLTLDRLSPLERSAFLLHDVFDLSFAEIARALERSEAACRQLASRARARVRAARPRVATEPAAPPGTVDSKHAQLMAAFAAAAQAGDVDALMRLLAADVRVVTDGGGKVPAALDVVEGADRAARFLVGATRKRPGQWWREDFTVRFAIVNGLPGVVVDGSDGPVQTSAFEIEDGVIRALYVVRNPDKLRHLAGAAAPGT	no	Hypo> ECF>	Hypo	A2cp1_4017	CGCCTTGTCACATCCCGAAGCCCTGCGCCGTCCGAGC	Hypo	MFGSVRNSRASRLWSRVACPAAAARVGAVVLAAPAAAWASDPQARVAAYALTPQRLTAQIGILLALIGAIAGWRALARAAARAGAGDGRRGAIVALVMGLIGLVIGGQVVAGAKGGLGTGQGLAGAVVAVVVGLIGMALGGLALARTRRRIPGREMT
Acel_0182	YP_871943.1	Acidothermus cellulolyticus 11B	Actinobacteria	MADGAYPTLQRMLFSVAYRMLGSVAEAEDIVQEAFVRFYALDADRVRDIESVPAYLTAVVTRLSIDYLRSARARREQYVGTWLPEPLVTEHSVVDGARYVEQLDSLSIAFLVVLERLSPLERAVFLLHDIFDYSYPEISRMIGKSATYCRQLAVRARRHVQASGRRRTKISQNEQERLARRFFAAVGDGDVAALVDLLVMDAAAYGDGGGQAPAARIPICGRDRVAAFLASLGRTARRLGVRYRVTEINRQPGALFFNRSGQLLSVAILDIGENGVGAVYSIVNPDKLQHLGPVGDVRELLRKGVPS	no	Epi > ECF>	Epi	Acel_0183	CCAGCTGTCACGGCAACGGAGGCAACCTCGTCAAACA	epimerase, 3Beta_HSD, RmlD_sub_bind	MRVLIAGGSGAVGRPLVALLASAGHEVVATTRMAEKMPLLRRLGATPVVMDGLDPKAVGDVVARIEPEVIIHQMTGLAGAQNLRRFDRAFSVTNQLRTRGTEYLLAAARAVGVRRFVAQGYGGWPYAPGAGELSTEETPFDSEPLFGRARRTLDALRRQEELVASSPLSGVVLRYGTFYGPGASDELVALVRRRRLPIIGKGSGVWSWIHVEDAAHAAVAAMHANAEGVFNIADDEPARVTEWLPYLARVLGAPPPRRIPAACGRLIAGAAVTALMTQVAGMSNAKAKTELGWRPRWSTWRLGFRDGLSSAVHEHAT
Acid_3603	YP_824860.1	Candidatus Solibacter usitatus Ellin6076	Acidobacteria	MSNPAASFEPYRRRLLGLAYRMLGSMADGEDAVQETYLRWHAADRGKVSDPRAFLMTTTARICLDMLTSARARREEYVGPWLPEPVVDTATLAPDSRTELAEDLSIALLLTLDRLSPLERAAFLLHDVFDFSFTEVAATLERSEAACRQLAARARSHVREIRPRGAVAAPPRSAEIDARHEQLMLAFVAATRSGDLNALTNLLAGDVRIVTDGGGKVAAALNVLEGADRAARFLVGATRKGWRDDFTLRFATINGLPGVILDGPEGPVQTTAFQIEDAVIRALYVVRNPDKLRHLSAG	no	Hypo> ECF>	Hypo	Acid_3604	TGCGATGTCACATTTCGAAGCTCTATCTCGTCTCACC	Hypo	MIKWALRRAIDKFERDWKYDASYMRDIIDASPRAAWLFSRAAALGQFRRDIPIEPWFAAGITAVRHEDCGPCTQLGVAMAERAGVNPAVIRAVLTDNPGAMPPDVALAWKFTRATLAHDPAADEYRDAIVSRWGRRGLISLAFAITASRIYPTVKYALGHGKACMRIVVDGTPVLFDHGRSSTPADAAVPTP
Acid345_3512	YP_592587.1	Candidatus Koribacter versatilis Ellin345	Acidobacteria	MDEKKFLAERFEENRSHLRAVAYRMLGSATEAEDAVQEAWLRLNRADTQQVNNLNAWLTTVVARVCLDTLRSRKARREEALDTEVTEPVASTQKRNNPEQEAMLADSVGIALLVVLDRLSPAERLAFVLHDLFGQSFEEVAAVLDKTPAAVRQLASRARRRVQGPPAIERNVLNAHRRVVDAFLTALRARDFEGLVSVLDPNVVVRIDKFSATGGKDIEIRGAETWARGAIQFAEGARLARTVLVDGEVGVVMAPRGKLFRAVRLSISDEGRIREVEIIGEKERLAVMDVQLLPE	CCTTCTGTCACAAAAAGTGAATTTCGTTCGTCAACCA	<ECF CMD>	CMD	Acid345_3513	CCATCTGTCACATTCTCCCACCGTCGTTCGTCACTTG	CMD	MKSRMTNPALILPEAMQALRTISTLIEKAGVPVTTLQLIELRVSQINGCSVCLEMHAFVAKKAGETDTRLVALAGWRDAPYYSDAERAALALAEHVTRLSDRSDPVPDTVWNEAVRHYDEKGLSALLLAITSINTWNRLNVATRQVAGEWMKFPEAVKMLEEYAVAK
AciPR4DRAFT_1413	ZP_07649244.1	Acidobacterium sp. SP1PR4	Acidobacteria	MHKDSPDLGSIEEDALKAFKSVRARLFGIAYRMLGSAADAEDLVQDVWLRWQTTDRSVVLDAGAFLATITVRLAINEAQSARSRHETYVGSWLPEPVDTSEDPYLGAERGEALEFAVLLLLEKLSATERAAYVLREAFDYPYQQIAEILQITEANLRQHVSRARKHIADGRRASVDLTEQRRLLGAFIAAAQKGDLAALEELFAADIVSNADGGGIVRAARAPVEGRERVAKFITAVAPHFWKGVEVEFIEANGQPAALIVRDGSAVALAMIDATAEGIAQILWVMRPSKLMGVSRLLQGPRALL	no	ECF	no	no	no	no	no
AciX8DRAFT_0654	ZP_07029349.1	Acidobacterium sp. MP5ACTX8	Acidobacteria	MTIAMAEEPISETPLSVRRGLEDGEHDDGLLVFAEVRPRLFGIAYRMLGSAAEAEDIVQDVWLRWQATDRNIVESPSAFLATTTTRMCINFSQSAHSRRETYVGPWLPEPVDTSSDPALGAERGEALGLAILLLLEKLSPTERASYVLREAFDYSYRQIADIIQMEEANTRQLVSRARKHIADGRRTPVSSEEQRRLLEAFIGAAQKGDLATLEGLFVEDVVSYSDGGGIVRTAARAPVSGRDHVAKFITSFASHFWTGITLRWIETNGQASVLLSRDGIPVALATVDASVEGIHQIMWILRPSKLAAISQTGRL		Epi > Cupin_2> ECF>	Epi	AciX8DRAFT_0652, AciX8DRAFT_0653	CCTCCTGTCACAGAACGCCGGCGTATTTGGTCTTAGT	NmrA, Epimerase	MKIVVIGGSGLIGSKLVNKLREHGHEAIPASPNSGVNTLTGEGLGEVLKGASVVVDVSNSPSFEEAAATNFFTTATRNLLQHEQAAGVRHHVALSVVGTDRLAARRPSDAEETIRGYFRAKLVQEKLIAESSIPYSIVHATQFFEFFKSIADASSDGTTVRLAPVLIQPMAAEDVAAAVGRGAVGAPVNGIVEVGGPQEFRLDEFVRQGLHAHNDPRTVVADVGAGYFGVEVDERTLVPGKDARLGETHFKTWLSQSTVSAIGASR	Cupin_2: MKIAKLILCLIWLTPGWLIGQEAKVVPLLSKDLTDLPGKEGLMITVEYPPGASDPVHRHNAHGFIYVLEGSIVMQVKGGREVTLMPGQTFYEGPNDIHVIGRNASQTKRAKFVVFLVKDKGAPVLMPVN
AfiDRAFT_0182	ZP_07025054.1	Afipia sp. 1NLS2	Proteobacteria	MQQPDGTTDVFETQRPRLVRLAYRMLGSLAEAEDVVQDAWLRWQDVDHAKVESAPAFLSRIVTRLCLDVMKSARMRRESYVGSWLPEPVIEEDDGPDEDNLTLTLMLALERLSPLERAAFLLHDVFGVALNEVATTIERDPAAVRQLAARARQHVQDARPRYTVAQDEGSRIAEAFFTASRSGDIDGLRTLLAQNVVVTSDGGGKVHAFLNPIVGLNAVLRLYEGLTRKLGITDGGFYKPVRIDGLPGYVSYERDNVFQTTAFEIEDGKIVTVYITRNPDKLQHVAKALAITPPKSQLRH	no	Epi > CMD> ECF>	Epi CMD	AfiDRAFT_0180 and 0181	GGGCATGTCACTTCCGGGTCCCCCTGTCTCGTCTTGAA	Epimerase, NmrA, RmlD_sub_bind, DapB_N	MKIVVIGGSGLIGSRVVARLRQRGHEVLPASPSTGVNTVTGEGLAKAFAGAQVVVDVANSPSFEHKAAMAFFEAAGRNVLTAEKAAGVKHHVALSVVGTERLLEFGYFHAKLAQELLIEASRQPYTIVRATQFFEFVGGIAQEATRDDGVHVSPAKIQPMAADDVAAAVADAALAEPVNGMIEIGGPESFQLDQLVRKYLSAKKDGKTVITDPDARYFGIRLDDRSLTPDTGARLGTTTFDAWLNSPAAAH	CMD: MTARLNDPYKLAPEAIKAMLALEAAIKGSTLEQSLIELVKMRASQINGCAFCLHMHSTDARKAGETEMRLYLLNAWRESSLYTPRERAALGWTDALTLIAQTGAPDADWDEVKAHFNEAEQVNLTLLIGAINSWNRFAIGLRMQHPKGDKLAAA
AfiDRAFT_0475	ZP_07025347.1	Afipia sp. 1NLS2	Proteobacteria	MSEQNFLAERFEANRAHLRAVAYRMLGSRSEAEDAVQEAWLRLGRADTNEIKNLGGWLTTVVARICLDMLRARKSRREEQLGPHVPEPADNENGEQEIADSIGAALLIVLDTLSPAERLAFVLHDMFAVPFEDIAPIVGRQPAAARQLASRARRRVQGASAKPEVETPEADLSRQRVIVDAFLAASKNGDFEALLSVLDPEVVFRSDAVAAKMGGAVELRGAEAVANTFKGRAQAAQPAVVDGAMAIAVVFGGRLRLVLELRIVGDRIAGIQAVADPDRIKGFDVAILNT	GCCGATGTCACATTCGGCTGGATCGGTTCGTCAGGCA	<ECF CMD>	CMD	AfiDRAFT_0476	CCGAATGTGACATCGGCGGGAACCACAGCGTCAAAAA	CMD	MQARMNNPALLNPDAMKALGALNEAAKKGNIPVTFHELLCLRASQINGCSVCIDGHWRIAKKAGETDERLFAVAAWRDTPYFTAAERAALALTEAMTRLSDRADPVPDKIWDELIRHYNETDIASLLLTIASINVWNRLNIATKQQAGFWKP
Ajs_2746	YP_986963.1	Acidovorax sp. JS42	Proteobacteria	MNATTSLAMDQHLAAFQQHRPRLAGVAYRMLGSRPDAEDVLQDAWLRWQATALERVQTAEAWRITTVTRLCVDRLRAARIERTAYDGPWLPEPWIPGDSAPAADARAELASDLSVALLVVLERLTPDERAAFLLHDVFDSDYPEVASMLGKSEAACRQLVHRARTQVRQRRARFTATPEASRALVERFVQAMRTQDHAALLALFAEDAQWTADGGGKVRAAAKLLHGPRAIARLAASVWRLYLSHQTMEAVDVNGGPGLLLRDAGGVRAVMAFETDGVHIHAVYSVLNPDKLRGL	GCACCCGTCACACAATGCATGCGCCGCACGTCTTAGG	ECF> CMD>	CMD	Ajs_2747	no	CMD	MSSAPRINLPRHAASYAAMYGLQKHVDAGQLPVQLHELVKMRASQINGCAFCIDMHAREAREHGESDRRLHLLSACRESGVFDARECAALAWTEALTRLEQSQVSDAVYDEVRAQFSEAEIVELSMAIVAINGWNRLSVAFRTPPGIHTPA
AM1_0119	YP_001514520.1	Acaryochloris marina MBIC11017	Cyanobacteria	MGTQPSAASHPLTDDFLEYRSLLFAIAYRMLGTVMDAEDMVQDTFLKWQTVSKSQVRSAKSYLTTIITRLCIDRLRSAQVQREQYIGPWLPEPIVSDLSADPNHRVELADSLTMAFLVMLERLSPIERAVFLLREIFDYDYDDIAPIVDKSTVNCRQIARRARQQVTKPRSRFPSSPEQHQQLTLKFMQACQQGEMEDLLQYLADDITLWSDGGGQVTAALKPIQGSAKVSGFLRAIYRYQSKLGFTPDLELVQVNGQTGIQFSISGQVETIAVLETTGQQIISIFFIRNPQKLKIEQTHPSSILD	no	CMD> hypo> ECF>	CMD hypo	AM1_0117	AAACTTGTCACAGCTGGGGCACCTCTCCCGTCTCCTA	CMD	MTQRFDFSQSDPKAHQAMLGLEAYLRQCGLPPQLLHLIKTRASQLNGCAFCIDMHTKEARADGESEQRLYALSAWAETPFFTPAERAALALTEVVTRISEQAVPDAVYAEACQHYSEAEVTQLLIAIVTINSWNRLVIASQVLPGSYTVPVAA
amb3478	YP_422841.1	Magnetospirillum magneticum AMB-1	Proteobacteria	MAEGQSPALVHFLAQRPRLRLLAYRLLGSTADAEDVLQDAWLKWSRGSDGVEEPAAFLTTQVTRLALDRLRKDQRRARLGAQWLPDPWVEPLEPGEADLSTGLLLLLERLTPDQRAVYVLREAMDLDFADIAAILGKSVATCRQIMSRARAALKGEARFDWDAAQTGTLVRRFAAACDQRDYGALVALLGGESRLISDGGGKVKSARNPIRGPDRIARFILGVRRKFQPADFAFRIAEINGLPALVGETKGDVRWALTFGCIGGRIGGIYLLADPDRLPDYSTISSSA	no	CMD> ECF>	CMD	amb3477	ACCCCTGTCACGTTTGCCGGGGCCGGCGCGTCATCAG	CMD	MNTRFDITTLAPQAYQGLYAVSDILAGSSLGAGFKHLIDLRVSQLNNCHFCQNLHREWGLRDGVTEEQLQAVAQWPTSPLFNAGDRAAFAWAEALTRQEEDKVPELLAELRRHHAEPYIADLTMVIAVINAWNRVGISAYAVGPHG
AMED_0965	YP_003763186.1	Amycolatopsis mediterranei U32	Actinobacteria	MDDLAADFEAERGRLRGLAYRMLGSAAEADDAVQEAWLRLNRAGSVDNLAAWLTTVVSRVCLDVLRSRKVRREEPFEVFPEPVDDADPADEAALADAVGRALLVVLDALGPAERIAFVLHDLFAVPFDRIAPVLDRTPVAAKKLASRARHRIRGTSPVPPADLARHRRVVDAFLAAARGGDLAALLDVLAPDVVRRADAAALPVGAVLETRGARAVAEETQVFGKRARFAETALIDGSVGVVVAPHGRLVLALAVTVDGERVAAYEVIADPARLAALHVTLLSA	CATCCGGTCACCTCCGGTCGCGGGGATACGTCGAGGA	<ECF Ox>	Ox	AMED_0966	CCATCGGTCACCTTTCGCTCGGGTTCACCGTCGCCTC	Oxidored_FMN	LLTPADLGGWRLPNRVVLAPTTRARVPGGVPGDLQAAYYAQRAGAGLIVAEGTWVSERAIGFSDVPGIYTEAQVAGWRRVTDVVHALGGRIVLQLWHTGAVSHPDFLGGQPAGPSAVNPDEPVYPTSGQRRTVTPREMSVAEIRATVRDYGAAAEKAHRAGFDGVEVAANGVYLLAQFLHPRLNHRTDAYGGSPAARRRFLTEVVDAAAAHGRVGVRLSPWWTGGLFTVDEALRAEYDELVAGLAVDYLHLRGPDTGQDFAAFARYRTLFDGPMVVNNGFDRKTGNAVIEAGIADAVSFARHFIANPDLVTRFALGL
AMED_1938	YP_003764148.1	Amycolatopsis mediterranei U32	Actinobacteria	MDTLTERFEQERPRLRAVAYRMLGSAAEADDAVQETWLRFHRTDAGEIGNIPAWLTTVVARVCLSLLRTRRNHREEPLDGQPEPDDDRRDPGQEAELADTVGRALLVVLDALGPAERVAFVLHDMFAVPFDEIAPVIGKTPAATRQLASRARRRVKGGAPADADLPRRRKVVEAFLAASRGGDFEALLALLDPDVVLHADRFAGPTPAPVVLRGVESVRRGAILASERARASELALVDGAPGLFMVREGRLAVVLAFRVDDDRITGIDVIADPDRLAGLELAVL	GTTCCGGTCACATCCGTCCCCACCGCGGGGTCTACTG	ECF	no	no	no	no	no
AMED_5625	YP_003767780.1	Amycolatopsis mediterranei U32	Actinobacteria	MAVIVEFETQRQQLFGLAYRLLGAAGEAEEIVQEAFLRWKQADRAEIAHPDVWQMKIVAGLCVSRLGAARSIRDRHRGPWLPEPVPTDALGRLDTAEQRISASLALLALLERRTPRERAVVVLREAFGYRYREIAEVMELSSGNCRQLYHRAARQLTGRRPVVQPCRDQRVWLAEQFLAATCRGDSRGLEEILAEEVTVCADGASGATISRDPVVGRGQVVRDLIGGFRKIASPVKFGVAEINASTAIVARAEEVLLAVVAMEIDNGRIASLLIVANPEKLSFFAAQRG	no	ECF	no	no	no	no	no
AMED_6408	YP_003768543.1	Amycolatopsis mediterranei U32	Actinobacteria	MTEAFVAHRNLLFTVAYEMLGSAADAEDVLQETWLRWAEVDQSEVREERAYLVRITTRLALNRLRTMKRRKEAYVGPWLPEPLLTTPDVAEDVELAESVSMALMLVLETLAPTERAVFVLREVFDVGYGEIAEAVGKTPAAVRQIAHRARRHVDARRPREVVSARETRAVLESFQRAIEGRDLQGLLDLLAPDVVLMSDGGGVKQAALRPVAGADKVSRFIVGGIGRTEIQVTGVPVVVNGNPALALNVDGVFDGIMAVRVEGGRISGLYFVRNPEKLTRVEAETPLTLR	no	ECF	no	no	no	no	no
AMED_6588	YP_003768716.1	Amycolatopsis mediterranei U32	Actinobacteria	MAATPTAQDTLAAEFAAHRSHLIGVAYRLTGTRADAEDAVQESWLRLAGLDDAGRAAIRDLRGWLTTVVGRICLDRLKSAAAQRERYVGNWLPEPVVTPFGRPVSEDPLDIAVRDDGLRMAALVVLDKLTPEQRVAFVLHDAFSVPFAEIADALGVSVDAARQYASRGRKALADADPAPRVPLEDQAKILEKFVIALQAGDIRAITELLAPDVVLIGDSNGKGRTTRQLIVGADKIARFFVGLAGKYPPGVLTGGTPVLVNGDLGVYLAPQPGQDGFFALDEHVQAMTVRDGKIVAIYDVVNPEKLAGITRPGASPS	no	ECF	no	no	no	no	no
AMED_8270	YP_003770370.1	Amycolatopsis mediterranei U32	Actinobacteria	MTTPSEPVLAERRHLVNLAYRLLGSLTEAEDAVQETYARWYALSPAQQAAISSPGAWLTTVAGRICLDVLGSARVRRERYVGEWLPEPLPDQTDPADRITLDDSVSTAFLVALEAMTPAQRVALVLHDVFGYSFAEVADVTGRTTGACRELASTARRRLRAARPAAPVARQAGLVRDFKEAWAAGDIGTLIGLLDPAATLTADGGGRVRAAIAPIEGDELVARYVAELAAFGGLTLEERTVNGRPGLVLRRGDELAAVYAFAVADDRITHIWAVRNPDKLGPWLRTGETVRIPASNRVDSPITRVDSPITRTDPPGTRADRPGTRADPPGTGPDRPDA	no	<ECF Ox>	Ox	AMED_8269	no	Flavodoxin_2, FMN_red	MIKIGIVLGSTRPGRKGDQVARWVHERAASRGDAEFTVIDLRDHPLPHLEEPPGFSGQYRDERTRAFAAVVASCDGFVFVTPEYNHSLPGVLKNAMDHIHVEWNSKAAGFVSYGGVGGARSVEQLRLVCGALQLADVAPQVTLPLATEFANHTVFAPGDHQLAALGTLLDHVVAWSTALAPLRGGDAEAVIRRRLDEVIEALRAKDLQALRGIYAPDVVSFDVEPPLQHAGVEAKLKNWAKVFTIFEKVDYELRDLTITVSAGLAVGHGFGRISGTLPTGEAVAGMWVRATFVFRKTGDGWLIGHDQASVPFDVVSGRGVTDLEP
AMED_8414	YP_003770512.1	Amycolatopsis mediterranei U32	Actinobacteria	MTDTLAERFEAQRDRLRAVAHRVLGSHADAEDVVQEAWLRLSRQDAASIENLDGWLTTVVGRISLDVLRARKSRPEAPYEEIVVTADDSASPGENAELADSVGLALLVVLESLGPSERLAFVLHDLFAVPFEEIARILGKSTAAAKMLASRARRKVRTPSPSPAGSLQREVVQAFLTAARDGDFEQLLRVLDPDVRLTVDTPDGVVVVLGATNVAAGARIGAAAGGRAVFVGGLPGVVAWREDGTPMSVVAFTVVDGRIVSIASVADPVKLASMELPEPPETVGGAR	no	<ECF CMD>	CMD	AMED_8413	no	CMD	MEPRLKTRSDPDVTGAVQQLFKVVHAAGVDPLLLELVHLRASQINGCAPCTYAGVQAAKRQGETDDRLHSVVTWRETPFFTEPERAALALTEAATRIQDGQPGVTDEIWAAAAGHFDEQQLSAIVLHIALTGFFNRINRAIREQAGKTW
AMED_8657	YP_003770754.1	Amycolatopsis mediterranei U32	Actinobacteria	MNEELLARSFETHRDHLRSVAYRMLGSLTEAEDAVQESWLKLSRSDTAAVENLGGWLTTVVGRVCLDMLRSRKARREEPWDALVPDPIVSREDAGPEHEALMADSVGLALLVVLDTLTPAERLAFVLRDMFAMPFEEIASVVGRSEAATRQLASRARRRVQGAPVAPDPDLARQREVVDAFLAAARGGDFDALVSVLDPEVVLRADRGLARGGSTEVRGAAAVANQALTFSRLGAGGGVVHRALVNGAAGVVATRAGRPFSVLGFTVAGGRIVEIDILADPDRLSRLDLAVLD	AGGGCTGTCACAAACCTCCGCCCGCGTTCGTCAAGGT	<ECF CMD>	CMD	AMED_8658	AGGTTTGTGACAGCCCTCCGGAATCGGTCGTTGTGGC	CMD	MTDERFERGLKTLTEIDGESGQRVIDALADVAPALGEAVLSWGFGEIYSRPGLAPRDRQLVTLGMLTALGGCEPQLEVHVNASLNVGLTPAEIVEALLHSAVYCGFPKALNATFTAKKVFGERGLLPVTAE
Amir_1274	YP_003099072.1	Actinosynnema mirum DSM 43827	Actinobacteria	MLVTTTGDGAVPDGADLALVLQEHRTHLVGVAYRLTGSVADAEDAVQEAWLRLSGLSERARAEIREPRAWLTTVVGRVCLDRLRSAAVRRERYVGSWLPEPLVGEVVDEPLDAVVRDDGVRMAALVVLDRLTPEQRVAFVLHDAFGLPFDEIAAVLGVEVAAARQHASRGRRAAAAADPPPRVALAEQREVLGRFVAALAAGDVQAVLSLLHPDALVISDGGGKARAAINQVVGADRVARFMVGLALKHGGLGDARPVLVNGDLGLLRRASPEVARRITSVVVRDGLVVALYDISNPDKLGHVDFDGPDFDGPASDEPGSDGPRVAEAG	no	ECF	no	no	no	no	no
Anae109_4060	YP_001381222.1	Anaeromyxobacter sp. Fw109-5	Proteobacteria	MTTMVAKPPELEPRNRALGQALDGHRRAVWGVCYRMTGVAADADDLVQETFARALTARPDRSGEPLRPWLTRVAVRLAIDHLRRRRVRGYPGQWLPGPASTDEPDLGPTPDARYDTAESASYAFLVALERLTPLQRAVLLLRDVLGHSVREAASALSTTDGAVKVAHLRARRAMDGYEADRLPATPALEARTREALEGFMQAILAGDVAAAEALLAANARVVSDAGGAYFSAPRAIDGARNVARFFVGVAPRGGRERRVTWLRLNGVPVIVLDFRSPDAGVAPRFVLRAELDAEGRIRRIYAVAAPRKLTGLPPGPPAAPPAR	no	ECF> <Epi	Epi	Anae109_4059	no	Epimerase, 3Beta_HSD, RmlD_sub_bind, adh_short	MRIFITGSTGVIGRRVLPALRRAGHELTAVARSPEARERLLRAGVRAIALDLLDRDAVRRAVAGHEVVVNLATHIPAPARMLLPFAWRENDLLRRVASANLSEAALAAGASRFVQESFAFVYADCGEAWVGERSRLEPARHTRSVVDAERAAARFASHGGAGVVLRFAAFYGPDASHLRPLLAAARRGWAALPGDGEAFISSVSHDDAASAVVAALRLPSGVYNVADDEPVRRREYFDLLAGALALPPPRLLPPWVKLLSGSLGETVARSLRISNWKLREAGAWAPRHPSVREGWPATIAALSAQAAPPAVLEAAP
Anae109_4408	YP_001381570.1	Anaeromyxobacter sp. Fw109-5	Proteobacteria	MVARVCLDMLRSRASRREEPVGVRVPEPIVSGEGGLDPEQEALLAGSVGLALLVVLDTLAPAERLAFVLHDMFAMPFEEIAPIVGRSPAAARQLASRARRRVQGAPTAPDTDLSRQRELVDAFLSAARGGDFEALLAVLDPDVVLRVELGAAGAGGSREFRGPRAAATEAIQGAARAARIQRALVNGAAGLVSFDAAGRPFAVLGFTIARGRIVEIDVLADPVRVARIDLGAFRD	no	ECF	no	no	no	no	no
AnaeK_0789	YP_002133154.1	Anaeromyxobacter sp. K	Proteobacteria	MTDAASGFEPHRADLVQVAYRMLGSVAEAEDVVQDAFLRWNGAARDGVESPRAYLIRTVTRLCLDRLKSSRAQREEYVGTWLPEPLVEAEGTGLAHDLSIALLVTLQRLSPLERAAFLLHDVFDMGFADVAGVLERSEPAVRQLAARARGHVREARPRFRASDEEARRLADAFQAALASGDLGTLSRLLAEDAVFYADGGGKRAAVLQPLEGRAAIVRFLEKIVKHPAFPGARSYQPAWINGMPGFVVHGPEGVETLAIEIGDGRVVGIYAVRNPDKLRHLS	no	Hypo> ECF>	Hypo	AnaeK_0788	CGCCATGTCACACCACGCGCTCCCCGCTCGTCTTCCC	Hypo	MLKWLIRRQLSAFEAKYGYDAGYVRELLDTDFKAFRMFMRAAKLGYYKRDVPVAVHSCVGIVVTASEDCGPCTQLGVTMALEHGVPADVLQAVLSNDLARMPEDVRLGVRYARAVLAHAPEADGLREEIVGRWGPRALVSLAFAINAGRLYPTLKYAMGHGKSCQRVHVGDLPVAVVRGAAA
AnaeK_3237	YP_002135587.1	Anaeromyxobacter sp. K	Proteobacteria	MMTPSATTPGLPAERSSAFERLRPRLFGIAYRMLGTVPDAEDVLQTAYLRWHEADVAAVQNPEAWLVAVTSRLAVDRLRQASGERKRYVGDWLPEPLVTGAAPPADARSELASDLSMAFLVLLERLSPDERAALLLRDVFGAGYAEIARVLDRSEEACRQVVHRARLRVREGRPRFEVPLEAKHRLVARLLDRLAAADEQALLALVSDDATWTSDGGGKVHVARGLRGSARIVRFMLNVARKGAGRTRRELVWINGEPAILTTLDGRPFSTTSFATDGERVTAFYAVLNPDKLRRVEPARGR	ATCGCGGTCACGGCACCGTCACCCCGATCGTCTCGAC	<ECF CMD>	CMD	AnaeK_3236	CGGCCGGTCACGGGCCGGCGGCGCGCCCGTCTTGCC	CMD	MQPRIDHGKVAPGALRAMYALEQYVRGSGLDLTLYHLVKLRASYLNGCAFCVDMHTKEARAHGETEQRLYAVPVWRETPFFTPRERAALAWTETVTLIGQTGVPDEAFEAARQEFEEAELVNLTMAIVAINGWNRLAVSFRAPVGTYQVGANRAPAEPAAQRA
AnaeK_3981	YP_002136315.1	Anaeromyxobacter sp. K	Proteobacteria	MSSMSTTSNPAERFEPHRGRLLGLAYRMLGSMADATDAVQETYLRWHAADREEVADARAFLITTTTRICLDLLTSARARREAYVGPWLPEPVLDAAALTPDAHTELAEDLSVALLLTLDRLSPLERSAFLLHDVFDLPFAEIARALERSEAACRQLASRARARVRAARPRGPTAPPASPGTVDAKHAHLMAAFAAATQAGDVDALMRLLAADVRVVTDGGGKVPAALDVVEGADRAARFLVGATRKRPGQWWREDFTVRFAIVNGLPGVVVDGSDGPVQTSAFEIEDGVIRALYVVRNPDKLRHLAGAAAPGT	no	Hypo> ECF>	Hypo	AnaeK_3980	CGCCATGTCACATCCCGGAGCCCTGCGCCGTCCGAGC	Hypo	MFGSGRNSEASRLWSRIACMAAAARVGAVVLAAPAAAWASDPQPRVAAYTLTPQRLTAQLGILVALVGAIAGWRALARAAARPGAGDGRRGAIVALVMGLIGLVIGGQVVAGAKGGLGTGQGLAGGVVAVVVGLIGMALGGLALARTRRRMPGREMT
Arad_3564	YP_002545416.1	Agrobacterium radiobacter K84	Proteobacteria	MDEKKWQAEKFEANRPHLRAVAYRMLGSRTEAEDAVQEAWLRLNRANTSEIDNLGGWLTTVTARICLDWLRSRKSRREEPLTIRVPEPVVSHEAGNGTDPEQEALLTDSVGLALLVILEKLTPAERLAFVLHDMFDMAFDDIAPIVGRSTVATRQLASRARRRVQGVPVAAEADLSRQRHVVDAFFAASRNGDMTALLTALDPDVVFRADAVATRMGALAEIRGNSAVAETFRGRAQGARLAVINGAVGAVVILGGQLRIALRITMADDGRIIGIDAMADPEQLRKLEVLLLDP	TCCATTGTCACACCAGCCGGACCTCGTTCGTCATAGG	<ECF CMD>	CMD	Arad_3563	CCATCGGTCACATTCCCTCATCCTGTTCCGTCATGCC	CMD	MMQARMKNPAVILPETLQALLALSASLRDRGLSENTMDLVHLRVSQINGCSVCTDMGFRKLQKDGETIERIVGVSAWREMPYFTEAERAALALGEAATRLADRPEAVSDEIWNGAARHYDETALSALIVSIAVDNVWNRLNATVRQQAGASWS
AZC_0389	YP_001523305.1	Azorhizobium caulinodans ORS 571	Proteobacteria	MPQPDGATAIFEAQRPRLLRLAYRMLGSLSEAEDVVQDAWLRWQRADHSAIAAPPAFLSRVVTRLCLDVMKSARRTRETYVGPWLPEPLVDGLSLPEPVPDADDLTLTLMLALERLSPLERAAFLLHDVFGVPLNEVAATLEREPTAVRQLAARARGHVREARPRYKVEEEEGARIAQAFFTASRSGDVTALGSLLAETATLRSDGGGKVLAFRNPIIGSARILRLYARLAVKDTDHGALLRPLVIDGLPGFLSRERGGLMQTTAFAIADGRITDIFITRNPDKLARLLSALGEAPAAGA	no	CMD> ECF>	CMD	AZC_0390	no	CMD	MSHPVILPRLVLERAWSASRRRTMSERIKEPFRLAPEGIKAMMALEASIRHSTLETSVREFVKLRASQINGCAFCLAMHARDARAQGESEMRLHLLAGWREATCYTPRERAALAWTEALTLLPQTRAPDADYAEIAAVFTEEERVQLTLLIGAINTWNRLQVGFRVAPALETAHAAA
AZL_003740	YP_003447556.1	Azospirillum sp. B510	Proteobacteria	MTAMADPDGAPAALAALAAFAGERARLRALAYRLLGSVAEAEDVVQDAWLRWAAVDTAGVGSAPAYLTTLVTRLALDRLRSARMARERYYGLWLPEPEVTGWDQAAGEEGEPESVSLAMLLLLERLAPDQRAVFVLREAMDLDYAEIAAMLGKSAEACRQIMRRARARLAEPAAALADPDAGRRLAEAFAEASLRRDHAAIVALLSDDAQWLGDGGGMVRTVVNPLHGADRIARFLLGVQRKRGVGFAFVPVRVNGGPGLLADLGGAFRSVWAFDIADGRIRRIYQIANPRKLGHVTGFG	no	CMD> ECF>	CMD	AZL_003730	CCATGCGTCACGCCGGAGCGGTCCGTCCCGTCATAGG	CMD	MAFRFTVAADAPSLYATMLATTKSIRGGGLPTGLIHLIDLRVSQINGCAYCIDMHGKEARHDGQSEQRIAAVAAWERSDLFLPDERAAFAWAEALTRNRHDDIDAAHRELTRHFSAGQIAQLTVTVAQINAWNRVGIAQHVEGTAVGLAA
Bamb_0012	YP_771907.1	Burkholderia ambifaria AMMD	Proteobacteria	MTSVDPATGNAEDRADAAASFDPLRRTLIRVAYRMLGSVADAEDIVQEAFIRWMDVDRTEVRVPEAFLRRMVMRMCLDQLKSARHQRETYIGPWLPEPVVEQDEQEDVTLPLMLALERLSPLERAAFLLHDVFGLEFDEIATTIQRDPAACRQLAARARTHVREARPRFHVEKQRGIELAEAFFAASRSGDMRALGAMLAEDVSLHSDGGGKRAAAGKPVFGFERVMKVHEYLAELFATHASKLVRAGFINGLPGFVTLEADGELQTTALDIDDGKIVAIYVVRNPDKLKHLH	no	CMD> ECF>	CMD	Bamb_0013	GTCGATGTCACGCGCGCGGGGTGCTCGCTCGTCATATCA	CMD	MTAKLNPFAAAPALMKSWMTVSVAAAGSLEPTLIELVKIRASQINACANCLNMHTVEAREQGETEQRINLLAAWREAPCYTDRERAALGWTDALTRLSEGHGAHEAAYAALNDHFSQEEQVKLTLMINVINGWNRLAVGFGLWIDPAEAKAAAAKMVA
BB3300	NP_889835.1	Bordetella bronchiseptica RB50	Proteobacteria	MSKTAAITIDTPGADDFEPHRRHLYGLAYRMLGSWSEAEDIVQETWLRWREIDPATLDNARAFLSRIATRLCLDVLKSAHVRRQVYVGPWLPEPLPDAQAYAGAAPGEIAHDVSVALMLALERLSASERAAFLLHDVFDVPFAEIAGTLGRTEAGCRQLAARARNRVRESRPRFAVEESEGIRLARAFIDAAQHGDVDVLRQLLADDAVLHSDGGGKKLAFMRPILGRANIVRAFAGLARKGQSDLSSVRIVQLNGMPAIYGIERDGLPRTISLGVCGGRIVRVYIMRNPDKLAHLARFTG	no	CMD> ECF>	CMD	BB3301	CCGCCTGTCACGCGGGCCGGGGCCGCCTCGTCTTGTC	CMD	MKPRMNPYTVAPRTMQALMALQSYVNDCGLEHSLLELVKMRASQINGCAFCLNLHYTEARRQGESELRLQLLNAWRESPLYTARERAALAWTEALTLLAQTRAPDADYAELATHFDELERVNLTMAINTINAWNRIAVGFRSLHPVNE
BBR47_10210	YP_002770502.1	Brevibacillus brevis NBRC 100599	Firmicutes	MTVHMEDVYREYKSLLFSLAYRMTGSVTEAEDIVQDTFLALAGTEIQDIHHVKSYLCKAVTNRCLDVLKSARWKREQYVGEWLPEPMLDASETNDPLQTVIAEEAVSYGLLVLLEKLPSTLRAVFVLRTALDYEYSEIAAMLGMTEVNCRKKFSLARKKLAEAGYQAIVPQPSRTSSLVEQLMQAISKSDAKSLIGLLTKDAVFVSDGGGKVRAAIHPIFSDERITAFWMGVWPRWASHATMQIRSINGQDGIAVYSEGQLKTIMQITMNEEDRIARLYMMVNPDKLAHLQKENG	no	ECF> CMD>	CMD	BBR47_10220	TGATTCGTCACAAGAACGACGCTTCACTCGTCTTTGA	CMD	MQARINHRAVNPEAYQTMLKLEKFVNESGLDKKLIELIKIRASQINGCAFCMDMHTQDARKLGETEQRIYLLSVWRESAVYTEAERAVLALTEAVTVITANGVSEELYQQVREHFDENQYVSLIMAINTINCWNRIAISTGMSAPYNK
BCA_2518	YP_002749791.1	Bacillus cereus 03BB102	Firmicutes	METEQLYEVYQPLLFLLAYRILGSVMDAEDIVQDVFISLNNIEDLQSIENMKAYLCKMATNRSIDKLRSAAYKRNVYVGMWLPEPLVEESDEPSESFAMKESLSTAYLLLLQQLSEVERIVFILREVFSYEYEEIASIVDKSSVNCRKIFQRARKSILDKPKQSTLSTKKMAAYVEKFVSSLQCGDAQGMLEVLKTDAILKADGGGKVTTAIHPIYSADRIIRLFFGVAQRLTEEYTVDFKMVNGMPGVIVTINNKITYVLSFAFEDEKISNIYMVVNPEKLMHLNVKI	no	Ox> ECF>	Ox	BCA_2517	TTTTATGTCACATCCCTCTTTAATCGTTCGTCTTGTA	Amino_oxidase, DAO, Pyr_redox_2, Thi4	MKKFDVAIVGGGLAGLTASIYLAKAGRKVIVLEKSSRFGGRGMTINKNGICMNLGAHALYRGGAAFLTFNELGMNLPGGIPSTKAHGIWKRNIFTIPTDFRSILSTQLLSWSAKVQFLRLMIRLGNLNIGEVPKMSLTTWTENEIKDPMVRNIFYALCRTTTYTFAPTIQLASSVLKQIQLSIKEGVFYVDGGWETIITKLRDIANHVGVQFLAKKHVLEIEHYEEKQRIYCFDDEVFEVGTVIVTTPPKEACNIIKGAEGTSLHRWSEQSVPVTVAALDIGLRRLPNPTHQFALGLDQPIFFTNQSRAAKLSDDGSIAVSLIKYQNPVLEMKHTHEDKGQLESTMDLLHPNWKREVVAQQYLPTIKVVYDFPHINRVETPGPNIPEMPGVYVAGDWAG…
Bcav_0265	YP_002880292.1	Beutenbergia cavernae DSM 12333	Actinobacteria	MRDVSDLAELHDDLRPLMFSIAYRMLGSVAEAEDVVQEAFLRMHRGAPDGLDVDNPEAYATTVTTRLAIDTLRSARVRRERYVGPWLPEPLLPSEDADPAHRIELDETVSTAFLVLLEALTPVERAVFVLREVLGYDYADVAAIVEKNESNCRQILVRARKRIDAGRPRFDADREHRDRLAAQFIAAVTDGDLAGLERLLAADVVFVGDGGGRAPAIQRPLIGMAGVVRFLGGMIRQGERFGAVIEAGEANGQLAMVVRTAQGDLLSVMTIDVADGQVVALRNQLNPDKLQHVGQVGDMFAFLRGEA	no	<ECF Epi >	Epi	Bcav_0264	AGAGGTGTCACATCCGCGGGCAGCGTCTCGTCGGACG	Epimerase, RmlD_sub_bind, 3_Beta_HSD,Omt_N, NmrA, ADH_zinc_N, adh_short	MRVFVAGATGALGSNLVPLLVAAGHEVVGTSRSAAGLPALSAAGATGVIMDGLDADSVLRAVTDTQPDVIVHQLTALATMSGNPKYFDRDFAVTNRLRTEGTGNLLAAARAAGVTRFLAQGYIGWPNERSGGWVKTEDDPLTVDPGREARQSLQALRYLERAVTEAPGIDGLVLRYGSFYGPGQAASRTGTMGEMIRRRRFPLVGGGTGVWSFIHIADAAAATAAAVERGAPGVYNIVDDEPARVSQWLPYLAEQLGAKPPMRLPAWLARPMMGELGVAMMTSVRGSSNAKATRELGWTPRYATWREGFRTGIG
Bcav_0285	YP_002880312.1	Beutenbergia cavernae DSM 12333	Actinobacteria	MSDDPFVTHRSLLFTVAYEMLGSAADAEDVVQETWLRWADVEHGEVRNPRSYLVRVVTRQALNRMRTLARRREDYVGEWLPEPLLTSPDVADDVELAESVSIAMLTVLETLGPTERAVFVLREVFDVPYDEIGEAVGRTPATTRQIARRARGHVAARRPRIEVDRAEQERVLARFLTAARTGDLQGLMDVLAPDVVAVADGGGLIRGAARRPVAGARRLATALLRGLGSVSPERLTVTRLWLNGAPGVRFDVEGEVTVALSVTIADGRITQIFGVSNPHKLARLDVEEALAR	no	CMD> ECF>	CMD	Bcav_0284	CCGGATGTCACGCCGGGGAGCCGGGCGGTGTCTTCAT	CMD	MSTTRVPPTEITGPLGWLVKTMGRRMMGEVPESAGVMWHHPAVFKDLMGLGRKSEKWGRLDENLSVYASMAAAAEVGCSACLDYHYFMTRHKHLDEAKAREVPRWRSSDVFTPTERRVMEYAEAMCQIPVAVTDEMSAALLDDLGPAGLIELTTKVGLMNATARSNIALGIRSQEFAASCGLPPLASRPATDPAGQPNVTAHPVAG
Bcav_0396	YP_002880422.1	Beutenbergia cavernae DSM 12333	Actinobacteria	MSVGTAELADAFEAERPRLLRVAYRLTGSVADAEDAVQEAWLRLDRAESAAIRDLPAWLTTVVSRICLDRLTSAAARRETYVGNWLPEPVVTAFPTPGHASAAPDPLDAVVADADARYAALVILEALPPNQRVAFVLHDGFGVPFADVADVLGTSPANARQLAARARAGVADPPPASDAETRLRAVEQLAAALSAGDLDAIVAVLHPDVVARGDSGGTTATALHAVRGSDKVARFFLGLLDKYGTHVITTARPVLVNGELGFLLAGSPGDATHDPIPPRVMALGVRDGRIAELYDLANPAKLRHVRLPDGTRPVPEAD	no	ECF	no	no	no	no	no
Bcav_0399	YP_002880425.1	Beutenbergia cavernae DSM 12333	Actinobacteria	MDRTERLARRFEEDRPHLRAVAYRLLGSAAEADDAVQEAWLRLSRSDTSDVANLTGWLTTVVGRISLDMLRSRTSRREAPLEAERSDAVDHAAPDPEAAAVQADAVGTALLVVLDQLAPAERLAFVLHDLFGVPFEDIGPIVGRSTTASRQLASRARRRVRGAGDDAGAEPDPARQRQVVEAFLAASREGDFAGLLALLDPDVVLTADRAAVAAATVNAAKGAPELAPEVRGAGAVAEAFAGRAAYATTALVDGAWGAVWASDGAARAVFAFTVERGRIVGIDLVLNQTTVREMDVQLVP	GTCGCGGTCACATCCCGATGATGCGACGCGTCATGTG	ECF	no	no	no	no	no
Bcav_0418	YP_002880443.1	Beutenbergia cavernae DSM 12333	Actinobacteria	MTTENGPDQGRREPNHSTVMGERRHLLNLAYRLLGTLAEAEDVVQETYARWYAQSPQERDAIRSPGAWLTTVAGRICLDVLGSARARRERYVGEWVPEPLPAAGQWSSVGRPAGLGDPADRITLDESVTMAFLVTLEAMSPAERVALILHDVFGYSFPEVANIVGRTPAACRQLASSARRRARAYESPETSTIRHAETVRAFKRAWVAQDIEALLELLDPDATAIADGGGLAHAALDPIEGADQVAHHYVSIAERTPANVTIVECLVNGQPGLSVQREGAIVTVLAFDITGDRIQHIWAVLNPAKLQRWNDDADRRPTAGSVPPSTPRASDR	no	ECF	no	no	no	no	no
Bcav_3025	YP_002883031.1	Beutenbergia cavernae DSM 12333	Actinobacteria	MSARCQILAELYDEARPRLVGVAYAILGSYAEAEDIVSECWMRLVEADAGQPVLDVEGWSIVAVSRAAIDVLRSAHHRRESYPGSWLPEPVVDAADPDPADRVTLDDRLRYALLVVLESLSPAERTAWVLHDLFELTFADVARVVGRSPAAVRQLAARARRHVAERAPRFDIAPAEHRAVVERFLAAATGGSLADLVRYLDPDVVLTSDGGGEVSAVRRPVVGADRVARFLVGIAGRVRPDERVVVVSVNGAPGLAVFRAAALTDVIALTVSGGLVSRVDFVRAPAKLERAWRSGAAS	GCCGATGTCACACTCCGGCCTAGCAGTCTCGTCCTGTA	ECF	no	no	no	no	no
Bcav_3527	YP_002883531.1	Beutenbergia cavernae DSM 12333	Actinobacteria	MGSPVEHARSGDGADAEGASVRQEDVAVFEASRDRLEAIAYRLLGSAVEAEDAVQETFLRWERADRNQVRVPEAWLTRVLTNLCLTQLTSARARREVYVGEWLPEPVLDGDPMLGPADTAEQRDSVSTAVLMLLERLTPPERAVYVLREAFAYPHAEIAELLGISEAASQQLLHRAKQRVATGRSRVQVDSATAREVVEEFLLAAMSGQTEPLVRLLTDDAMGVGDGGGRVPARGTPFVGAVTVARFLRGLFRPADSKRAFFDGRLDLYASTANGSPAVVAVAGGRLIGVMSLEVTDTGIASVLSQVNPDKLGRFARAWAESDHGDPVLVGW	no	ECF> Ox>	Ox	Bcav_3526	no	Pyr_redox_2, Pyr_redox	MKHRIVILGAGYAGASAVGRLAARLHPDDVEITLVNAEPDFVERIRMHQVAAGQELRRRALADALAGTGVTLRVARVAAVDADARAVMLTGPDGASGADRLGYDTLVYALGSSVARHGVPGVAEHAYDVASRPGAIRLRDRLAALGRGGRVVVVGGGLTGIEAASEIAEARPELDVALLVRGGLGDWLSPAGQRHLRATFSRLGVTVHERTAVTGVDGDEVTTDGGARVRSDVTVWTGGFVTHPIAAASSLTVGGDGRIVVDRTMRSLSHPDVYAVGDSARAPGPRGTTLRMSCASGVPMGWQAADSIVARLTGGRLPHMPLGYVQQCISLGRRDGLIQFVTFDDRARSAAFGGRLAARYKELICRGAALALPASRTALPYPARRRRVGSQGTSVRPPV…
Bcav_3667	YP_002883671.1	Beutenbergia cavernae DSM 12333	Actinobacteria	MRVRHIDSDRPDPATEAFVAHRNLLFTVAYEMLGSAADAEDVLQETWLKWVGVDLALVRDPRAYLVRITTRQALTRLRSLSRRKESYVGTWLPEPLLTAPDAAQDVELAESVSMAMLLVLETLKPTERAVFVLREVFDLSYDEVAEAVGKTPAAVRQIAHRARSHVAARRPREHVSPAETRAVLAAFRSALETGDLRRLLDVMAPDVVFLADGGGVVRAALEPVVGSDDVGRFLGGVAERMGSLRIVEVNGHPALLFERDGAVETVMAVRVERGLISGLYAVRNPAKLSHLGQETTLSR	CGCGGTGTCACAGAACGGACGCGCCCGGCGTCTTGTG	<ECF Ox>	Ox	Bcav_3666	CACCGTGTCACGCCGATGGGCTCACCGGCATCTGGTG	FAD_binding_4, BBE	MTSTVDTLRRGFGGDIIEPAHPGYEAASRTVLASARPAYVLRPTNEAEVQAGVRFAVDAGLPLAVRGGGHAFAGFGTVDDGVVIDLGHLAQVEVLDADRGLVRIGGGATWGQVAAALGPRGLAISSGDTASVGVGGLTLSGGIGWKVRKHGLALDSLVAAEVVLADGHVVRASADENPDLFWALRGGGGNVGIVTAFDFVAHPTTDVVHGRITFPASEAADVLAGWADYLRGAPEELTSVVSFANPFAGGPDAPVEILVAFDGDDADAAARAIDPIRRLGTVIDDDVSRKPYADVLEPGATPPPGIRFVVRSAFVDSGSVSAAVRVLAEVGASGQSPFVTLRSVGGAVSRIPADATAYAHRSAELLVVTVTAGPEPVVEAALPALDATWARLAPHVTGA…
Bcav_4149	YP_002884150.1	Beutenbergia cavernae DSM 12333	Actinobacteria	MTEPGSGEHVAEAFEAQRPRLVAVAYRMLGSRADAEDAVQEAWLRLARQDEAAIDNLAGWLTTVVGRVCLDVLRSRRSRRETPVGGDLPELVVTEDDGDPASEAELADSVGLALLVVLDTLGPAERLAFVLHDMFAMPFEEIATVLGRSTAATKMLASRARRKLQGSPSPADDRRRQRAVVDAFLAAARDGDFDGLVRVLHPDVVWRTHAPSGEVVVRRGSAALARAVSRGAGLGVTARRVLVNGELGVMAWDAAGQPLGVMACTVAGGRIVEVLAVSGRRRLEALDVPRP	GTCGTTGTGACCTTCGCCCGTCCGGGCCCGTCATCAC	ECF	no	no	no	no	no
Bcen_0051	YP_619940.1	Burkholderia cenocepacia AU 1054	Proteobacteria	MPNLDPASRRAEEQADAAASFDPLRRTLIRVAYRMLGSVADAEDMVQEAFIRWMDVDRTEIRVPEAFLRRMVMRMCLDQLKSARHQRETYIGPWLPEPVVEEDEPDDVTLPLLLALERLSPLERAAFLLHDVFGLEFDEVATTIQRDPAACRQLAARARTHVRDARPRFHVEKQRGIELAEAFFAASRSGDMRALGAMLAEDVSLHSDGGGKRTAAGKPVFGFELVMRVHAYLAELFATHASKLVRAGFINGLPGFITLEADGELQTTALEIDDGKIVAIYVVRNPDKLKHLH	no	CMD> ECF>	CMD	Bcen_0050	GTCGATGTCACACGCGCGGGGTGTTCGCTCGTCATATC	CMD	MTAKLNPFAAAPALMKSWMTVSVAAAGSLEPTLIELVKIRASQINACANCLNMHTVEAREQGETEQRIYLLSAWREAPCYTDRERAALGWTEALTRLSEGHAAHEAAYAALNDHFSEEEQVKLTVMINVINGWNRLAVGFGLWVDPADAKAAAAKMVA
Bcen_5259	YP_625106.1	Burkholderia cenocepacia AU 1054	Proteobacteria	MTTDDARTFHALRPRLQKIAYRMLGSVADAEDIVQDVWLRWHDAARDDIENAEAWLVAVTTRTSIDRLRAAKLRREHYTGIWLPEPELGESPATPEEMTERANDVSVAYLLLLERLTPEARAAFLLHEIFEFDYDRIADAIGKSEAACRQLVSRARARLRDDTQPRHAVPHETHRRLLQTFTHALAHGDFPSIQALLAEDAMLIGDGGGHVQSFPKPMVGGRRIAQLFYATWLRCGSGVEMRPVVLNGQWAMLRFIDGQLEAAMSFETDGTRIGRILVQRNPDKLARIAAACTAG	no	ECF> CMD>	CMD	Bcen_5258	no	CMD	MTQRINYIQQSPELFRKFLELSNLLRSSAIEESIRDLVSLRASQINGCAFCVDMHVKEARIHGERELRLHHLATWRESTLFSPRERAALAWTEALTTLPAHGVPDDLYDRVRGQLSEKELSDLTFEVMAINGWNRANVAFRTVPGSSDKAFGLDKANLA
Bcep1808_0029	YP_001117887.1	Burkholderia vietnamiensis G4	Proteobacteria	MTNVDPSAGGDDAATSFDPLRRTLIRVAYRMLGSVADAEDVVQDAFIRWMDVDRADVRVPEAFLRRMVTRMCIDQLKSARHQRETYIGPWLPEPIVDEDVQEDVTLPLLLALERLSPLERAAFLLHDVFGLEFDEIATTIQREPAACRQLAARARAHVREARPRFHVEKQRGIELAEAFFAASRSGDMRALGALLAEDVSLHSDGGGKRSAAGKPVFGFDRVMKVHAFLARLFATHASKLVRAGFINGLPGFVTLEADGELQTTALEVDDGKIVAIYVVRNPDKLKHLH	no	CMD> ECF>	CMD	Bcep1808_0030	GTCGATGTCACACGCGGCAGGTGTCGCTCGTCATGTC	CMD	MTAKLNPFAAAPALMKSWMTVSVAAAGSLEPTLTELVKIRASQINACANCLNMHTVEARARGETEQRINLLAAWREAPCYTDRERAALGWTDALTRLSEGHDARAAAYAALVDQFSQEEQVKLTLMINVINGWNRLAVGFGLWVDPAEAKAAAASLVA
Bcep18194_A3204	YP_367450.1	Burkholderia sp. 383	Proteobacteria	MPNLDPAKGSAEERADAAASFDPLRRTLIRVAYRMLGSVADAEDMVQEAFIRWMDVDRTEVRIPEAFLRRMVMRMCLDQLKSARHQRETYIGPWLPEPVVEEDEQEDVTLPLMLALERLSPLERAAFLLHDVFGLEFDEVATTIQRDPAACRQLAARARTHVREARPRFHVEKQRGIELAEAFFAASRSGDMRALGAMLAEDVSLHSDGGGKRTAAGKPVFGFELVMKVHAYLAELFTTHASKLVRAGFINGLPGFVTEESDGELQTTALEIEDGKIVAIYVVRNPDKLKHLH	no	CMD> ECF>	CMD	Bcep18194_A3205	GTCGATGTCACACACGCGGGGGGCTCGCTCGTCATATC	CMD	MTAKLNPFAAAPALMKSWMTVSVAAAKSLEPALIELVKIRASQINACANCINMHTAEAREQGETEQRIYLLSAWREAPCYTDRERAALGWTDALTRLSEGHAAHEAAYAALNDHFSQEEQVNLTLMINVINGWNRLAVGFGLWIDPADAKAAAAKMVA
Bcep18194_B0094	YP_370855.1	Burkholderia sp. 383	Proteobacteria	MTDDAQTFRALRPRLQKIAYRMLGSVADAEDIVQDVWLRWHEAARDSIENTEAWLVSVTTRTSIDRLRAAKIRREHYTGIWLPEPEFGESPATPEEMTERADDVSVAYLLLLERLTPEARAAFLLREVFDADYDEIADAIGKSEAACRQLVSRAKAQLRDDDRPRHIVPRETHRQLLQTFSHALAQGDFPSIQALLAEDAMLIGDGGGKVQSFPKPMVGGRRIAQLFYATWLRCGSGVEMRPVVLNDEWAMLRFIAGQLESAMAFETDGTRIVRILVQRNPDKLARIAAVCGAG	no	ECF> CMD>	CMD	Bcep18194_B0093	no	CMD	MTQRLNYMHQSPELFKQFLELSNLLRSSAIEESIRDLVSARASQLNGCAFCLDMHVKEARLHGERELRLHHLATWRESTLFSPRERAALAWTEVLTKLPEHGVPDDVYDRVRGQLSEKELSDLTFEVMAINGWNRANVAFRTVPGSADKAYGLDKANLA
BcerKBAB4_2263	YP_001645111.1	Bacillus weihenstephanensis KBAB4	Firmicutes	METEQLYEAYQPLLFSLAYRILGSVMDAEDIVHDVFISFNNMEDVQSIENMRAYLCKMVTNRSIDKLRSAAHKRNVYVGMWLPEPFVEEIDDPSESFVMKESISTAYLLLLQQLTEVERVVFILREVFSYDYEEIASIVEKSSVNCRKIFQRARKSILDKPKQSTLSTKKMAAYVEKFVSSLQCGDTQGMLEVLKTDAIFKADGGGKVTTAINPIYSADKIIRLFFGIAKRLPEKYSVDFKIVNGAPGVIVTINNKVTYVLSFIFEDEKISNIYMMVNPEKLMHLNVIV	no	Ox> ECF>	Ox	BcerKBAB4_2262	TTTCATGTCACATCCCTCCTTAATCGTTCGTCTCGTA	Amino_oxidase, DAO	MKHFDVAIVGGGLAGLTASIYLAKAGRKVIVLEKSSHFGGRGMTINKNGICMNLGAHALYRGGEAFITFNELGVNLPGGIPSTKAHGIWKGDIYTIPTDFRSILSTPLLSWSAKVQFARLMIHLGNLDLEKVPKISLTTWAENEIKDPMVRNIFYALCRTTTYTYAPTIQLASSVLKQIQLSMKEGVLYVDGGWETIITNLRGIANTSGVQFLAKKHVLKIEHCEGKQRIHCFDDEVFEAGAVIVTTPPKEVCKIIKGTEGTSLQKWSEQSIQVTVAALDIGLKQLPNPLHHFALGLDQPIFFTNQSRAAKLSEDGSIVVSLIKYHNPVLELNHIQEEKEQLENMMELLHPNWKREVVAQQYLPKITVVHDFPHIDRVEKPGPNIPEMPGVYVAGDWAG…
Bfae_02430	YP_003153711.1	Brachybacterium faecium DSM 4810	Actinobacteria	MEAPAPHPPHSPTPPRHDPDELARDLERERPRLVALATRVLGDPDEAQDIVQQAWLRLAAADRDIENLPAWLTTVTTRLCLDRLRRRTAVPEAEIALEAAAPDPAEDVALADTVGAALQLVLERLSPNERVAFVMHDSFGVEFSTIAAALGTTAQNARKLASRARAKVAQPRPEDALADWEVVDAFMAAARGGDFTRLVQLLAPDAVVRADADAIATGTPEAIEGREDIASFFNGAAHAALPVSVDGRPGSAWYHRGQARVLFDFMVTGGCVARIDFRAAPEVIAQVVRRDGAAPR	CACCGTGTCACGTCCGTGGCCCCGCAGGCGTCGACGG	ECF	no	no	no	no	no
BH0672	NP_241538.1	Bacillus halodurans C-125	Firmicutes	MQISNEDYEQLKPLLFSLGYRLLGSVTDAEDLVQETFLRAYQAEEREINNKKAYLCKMMTNRCLDVLKSARRKREQYVGPWLPEPLLITSDDPSEAILQKEGLSMAYLRMMEHLTPHERAVFLLREVFTFSYREIASMMEKKEDNCRKLYSRAKEKLSAVKGESLHYENNRSVVDRFIHSFQTEDQGDLLELLSDHVTLYTDGGGKVRAALRPIYTKDHVAAFLFGIAKKRPNDFYVEVKNVNGQPALISYADSKLYNVICFYIVGGQIQDIYIIMNPEKLPSNG	no	Ox> ECF>	Ox	BH0671	TCATTTGTCACAAACCACCTCCTTTTGTCGTCATGAG	Amino_oxidase, DAO	MTKHWDVVIVGGGLAGYVAALFLAKANVSVLLVEKGKRVGGRARTDVIKEHYFNLGPHALYKQGKAKPILDELGVMIQGNSPKLGGLLIEGDKDHIAPFSPIGIATTTFLNWRERKEWLAFMAKLPTIRLESIDDEETFQQWLMRNTTSRKVQSLVYALARLSTYCHAPEYVSAKVVVAHLKASTGGVLYLDGGWQSMIDQLHNQAVVAGVHIRTQAQVKQIVAEKDRLFTLTLANGEAITSKKVVYTANPKELPDMLQGETLEPTFFDRLRPVTGAALDVALTTLPNPKRLFALGTDQPLYYSVHSNYAKLSKTRESVVLHVFKYSHPDELIDRDEVKAELEQFLERVQPGWRSHLITRRCLPHITVNHRLPQVGDEKELTQLETSVSGLYLAGDWAS…
BLi04371	YP_093872.1	Bacillus licheniformis ATCC 14580	Firmicutes	MEYYRQYHSLLFSIAYRMLGSFQDAEDIIQELFADLQEKDIGQIDHIQAYLTKSITNRCINELQSARKKREVYIGEWLPEPQVALSAQIPAEYVEEKEKVSYAFLVVMSRLNPVERAVLMFREVFGYHYKEISSIIGKSEANCRQIHSRLKQKLNEDISVFSQPVEEQQLAQLFIESAKTGNFEEFSKKLIEDAVLYTDGGGKVRSALRPIYGKSRIYAFFTGVVSKGSFSGRFMPVDINDQKGVLIMKNNRPAYAVCFAWNPEGDSVKNVFIVSNPDKLKHIKI	no	ECF> CMD>	CMD	BLi04370	TTTTTTGTCACAAACTCCGTTTCTCTCTTGTTATATA	CMD	METRFLMEKVNPEGYRGMLELEKAQASSGIDPILKELIKIRASQLNGCAFCLNMHTKDARQNGETEQRIYALNAWREAPFFTEKERAVLALTEAVTRIGEHGLPDEIYNEVRTHFTEAETAELIMAAVTINAWNRIAIATRKMPAAD
BlinB_010200011731	ZP_05914314.1	Brevibacterium linens BL2	Actinobacteria	MIAMVPRDSHTESARSFLEVVQGERLRLLSVAYNLLGSASDAEDAVQEAYLRWYRQPPSERNAIKTPGAWLTKVVTRICLDQLRSARKRREVYVGEWLPEPIPAFDVRVAEPSGTTSADPADRISLDESVSMALLIVLDKMSPAERVSFVLHDVFQYSFAEIAEIVGRTPHACRQLASSARKRAKSATSGRVEQDEHRRVNQAFKEAWQQGSLTKLLNVLDPSVTAVTDGGGIVSAAIDPMVGAEQVAAFFKAVMIKQPDLIVSEAVVNYQPGLIGSSHGRVIAVVATQITGTRISNIWAVRNPEKLHLWHNELSEGEPHVLRIA	no	ECF> Ox>	Ox	BlinB_010200011726	no	FAD_binding_3	MSCALPEKATRIAIVGAGIGGLMLAASLGEDYQIDLFDHRSSLNGDGYGLNIQPIAVAELAGLGLLSRLCSLGIQTRAHRYLSSDGQQIMEEPRGRLAGEEMPQLSILRHDLVSILLAQLPGSCQIHTSATITIEDLERWDRQSPAPYDLIVGADGINSVTRTYTVGATALHDGGMTLYRGVADLPKMLDGETFILVTADDGCRLIAYPVSAPIARSGSSRINWVLLVPDRVYEGQTPVLGESQEAVRRILEPLIGNWALDFLDIEAMIEKSPTIKSDRLRDRDPINQWSRSRVVLLGDAAHPMYPIGAQGASQTIVDAACLAGAIKTEADPFIAIAEFVSARLPQANNVVLANRKMNREELEHVGTASSTRSEKFRITTSNYRQAVRDRTRPHSSSVG…
BlinB_010200011741	ZP_05914316.1	Brevibacterium linens BL2	Actinobacteria	MPDATESAVTEPPSLGDAVEERSILLGLCYRLLGSLSDAEDAVQDTYIRWYRLEDSAREDVRSPRAWLITTASRICFDLLGSARVRRELYVGEWLPEPIPDPSAWTSSSSQASIDPADRVSMDESVSMALLVVLESMTPAERVAFVLHDVFRFTFAEVAEIVGRSPVACRQLASSARKRIRDSRQIAVPSEEHAAVVRSFKNAWSEGDIGGLIELLDPNVTAVTDGGGLVSAALEPLYGPEAVARFFIGAFGRQPGLHIEEQVVNGEAGLVATSEGKIVAVISVNVSSGMVDHIWAVRNPEKLAAWE	no	ECF	no	no	no	no	no
blr7812	NP_774452.1	Bradyrhizobium japonicum USDA 110	Proteobacteria	MTQKNFEEDFLSQQFEANRDHLRAVAYRMLGSRGEIDDAVQEAWLRLSRSDTSDVANLRGWLTTVVARICLDMLRARKSRREDPMGPHVPEPVDETREREAEMADSVGAALLIVLETLQPAERLAFVLHDMFAVPFEEIAPIVGRSVDASRQLASRARRRVQGAPVPETDLSRQRKIVDAFLAASREGNFEGLLAVLDPDVVFRADQAAVRLGTLPEIRGADAVAKLYKGRAQAARTALVDGEIGVAVILGGQLRIALRVTFSGDRIAAIEAVADAEAIASLEVEVLER	GTTCCGGTCACATTGGCCGGATTGGCTTCGTCATGGG	<ECF CMD>	CMD	bll7811	TCATCAGTCACATTCCCTCATCGCGATCCGTCATGCC	CMD	MHARMNHPVMVLPEAMNVLQSLGNLTKQGLPEKLLELVHLRASQINGCSVCVDMHPKIARKAGETDERLFAVSAWRDAPYFSEAERAALALTEAVTRLADREDPVSDTIWNEAAKHFDERELATLILSIATINVWNRLNATIKMPVGVWKVA
BMA1899	YP_103494.1	Burkholderia mallei ATCC 23344	Proteobacteria	MVFQAAFQAHPKNMTETSRPAPSDEPFAALRPRLFSIAYRMLGTRADAEDVLQDAWLRWHQAERDTLDSPEAWLVTVVTRLSIDRLRAAKAQRDAYVGWWLPEPLVDIDERTPEAAAEFADDLSVALLWVLERLSPEERAAFLLRQAFERDYAEIAQLLDKSEAACRQLVHRASTRVQQEHRRFDVSRERHRQLVERFARAAASGERNAIRALLADDVELVGDGGGKVPSFFKVLRGALRIANLYWAVGRRHAGQIEYRLAQINGEPGLLRFIDGRIESAQAFATDGARIVAIYAVRNPDKLAHIPNRPA	GCGGCTGTCACAAATGCGTCGTCTGCTTCGTCTTGAT	ECF> CMD>	CMD	BMA1900	CGAGCTGTCACAAACGCGGGCCCCGCCGCGTCTTGTA	CMD	MAHAPRLPYPKLASKPFNALLHLSETVWGGSLGKPLVDLVFLRVSQINGCAYCIDMHWRDLVKLGVNERHLNAVAGWREAPFFDARERAALQWAESVARIPHTDPSDEAFAQLQAHFSDAEIAELGFAIATINAWNLLNVSFRNPIPETV
BMB171_C2146	YP_003664678.1	Bacillus thuringiensis BMB171	Firmicutes	METEQLYEAYQPLLFSLAYRILGSVMDAEDIVQDVFISLNNIEDPQSIENMKAYLCKMATNRSIDKLRSAAHKRNVYVGMWLPEPLVDESDEPSKSFIMKESLSTAYLLLLQQLSEVERIVFILREVFSYEYEEIASIVDKSSVNCRKIFQRARKSMLEKPKQSKLSTEKMASYVEKFVASLQCGDTEGMLEVLKTDAILKADGGGKVTTAINPIYSADRIIRLFFGIAQRLTEEYTVDFKMVNGIPGVIVTINNKVTYVLSFAFEDEKISNIYMMVNPEKLMHLNVKI	no	Ox> ECF>	Ox	BMB171_C2145	TTTTATGTCACATCCCTCCTTAATCGTTCGTCTTGTA	Amino_oxidase, DAO	MKKFDVAIVGGGLAGLTASIYLAKVGRKVIVLEKSSQFGGRGMTTNKNGICMNLGAHALYRGGAAFITFNELGMTLPGGIPSTKAHGIWKGDIFTIPTDFRSILSTPLLSWSAKVQFSRLMIRLGNLDVGEVPKMSLTTWAENEIKDPMVRNIFYALCRTTTYTFAPTIQLASSVLKQIQLSIKEGVLYVDGGWETIITKLRAIANDIGVQFLAKKHVVEIEHSEGKQRIHCVDDEVFEVGTVIVTTPPKEACKIIKGAEGTSLHKWSEQSVPVTVGALDIGLRQLPNPTHQFVLGLDQPIFFTNQSRAAKLSEDGSIAVSLIKYHNPVLEMNHIHEDKEQLESTMELLHSNWKREVVAQQYLPKITVVHDFPHIDRVEKPGPNIPEMPGVYVAGDWAG…
BMULJ_00050	YP_001944571.1	Burkholderia multivorans ATCC 17616	Proteobacteria	MTNVDPADTMADAAASFDPLRRMLIRVAYRMLGSVADAEDVVQDAFIRWMDVDRTGIRVPEAFLRRMVMRLCLDHLKSARHRRETYVGPWLPEPVVDEDEQEDVTLPLMLALERLSPLERAAFLLHDVFGLEFDEVAATIQREPAACRQLAARARTHVREARPRFRVDKQRGIELAEAFFAASRSGDMRTLGAMLAEDVSLHSDGGGKRTAAAKPVFGFERVMKVHTHLAELFATQASMLVRAGFINGLPGFVTREADGELQTTALEIEDGKIVAIYVVRNPDKLKHLH	no	CMD> ECF>	CMD	BMULJ_00049	CGGGATGTCACACGGGCCGGGTGCTCGCTCGTCATGTC	CMD	MTAKLNPFAVAPALMKDWMAVSVAAAGSLEPTLIELVKIRASQINACANCLNMHTVEARAQGETEQRINLLAAWREAPCYTDRERAALGWTDALTRLSEGHAHDAAYAELNAHFTQEEQVKLTLMINVINGWNRLAVGFGLWVDPAEAKAAAAKMVA
BP1191	NP_879965.1	Bordetella pertussis Tohama I	Proteobacteria	MSKTAAITIDTPGADDFEPHRRHLYGLAYRMLGSWSEAEDIVQETWLRWREIDPATLDNARAFLSRIATRLCLDVLKSARVRRQVYVGPWLPEPLPDAQAYAGAAPGEIAHDVSVALMLALERLSASERAAFLLHDVFDVPFAEIAGTLGRTEAGCRQLAARARNRVRESRPRFAVEESEGIRLARAFIDAAQHGDVDILRQLLADDAVLHSDGGGKKLAFMRPIQGRANIVRAFAGLARKGQSDLSSVRIVQLNGMPAIYGIERDGLPRTISLGVCGGRIVRVYIMRNPDKLAHLARFTG	no	CMD> ECF>	CMD	BP1190	CCGCCTGTCACGTGGGCCGGGGCCGCCTCGTCTTGTC	CMD	MKPRMNPYTVAPRTMQALMALQSYVNDCGLEHSLLELVKMRASQINGCAFCLNLHYTEARRQGESELRLQLLNAWRESPLYTARERAALAWTEALTLLAQTRAPDADYAELATHFDELERVNLTMAINTINAWNRIAVGFRSLHPVNE
Bphy_0545	YP_001856783.1	Burkholderia phymatum STM815	Proteobacteria	MEQMHREKRAEFEAVRAKLFALVYRMLGSRAEAEDVVQDAWLKWHVADASKLRSSGAWLTTITTRLAIDRLRHLQIERATRSGGWMPDPWIEGLAPSAEDLALRAVQMSYGVMLLLERLKPEERAAFVLHEAFECDYAEIAKILAKTPANCRQMVHRAKERLQRQGVPAKRADPAAHARIVERLRAAMEAQDRVGLVRLFCDVPSVISDAPETVDAVATADQIATTLSMRGPGDQMETVSMNGMSAVAWMRNGEVDALLDISIGEDERIVALRIVTGALRLAPATRVFGRAAIMRLLQPVSSQAASVTMRGHFPVDIDA	CGACGTGTCACATCGCGGGCCGTCTGCCCGTCTAGCG	ECF	no	no	no	no	no
Bphy_6641	YP_001862715.1	Burkholderia phymatum STM815	Proteobacteria	MDADALAFDQLRSRLQKIAYRMLGSVAEAEDIVQDVWLRWHSADRTSIDNAEAWLVSVTTRMSIDRLRAAKVEREHYAGIWLPEPEITDSPVTPEEVTERADDVSVAFLMLLERLTPEARAAFLLREVFDADYDEVADAIGKTQAACRQLVSRAKAQLRDERPRRAVPRETHRQLLQSFAQALERADFHAISAFLAEDAILIGDGGGKVTSLPKPVVGGRRIAQLFYAALRRYPGGVHIRLVTLNGRPAFLRYIEGQLESAQSFETDGERIVEIHVQRNPDKLARIAAAYGAL	no	ECF> CMD>	CMD	Bphy_6640	no	CMD	MTQRINYFQQSPELCKKFVEFSTLLNDCTIEEPIRDLVNIRASQINGCGFCLDMHVKEARIHGERELRLHHVAVWRESTLFSPRERAALAWTEVLTTLPEHGVPDEIYERVRGQFSEKELSDLTFEVMAINGWNRANVAFRTVPGSSDKAFGLDKANLA
Bphyt_2345	YP_001895968.1	Burkholderia phytofirmans PsJN	Proteobacteria	MDDDVLAFNGLRPRLQKIAYRMLGSVAEAEDIVQDVWLRWHATAREAIDNAEAWLVAVTTRMSIDRLRAAKIQREHYAGIWLPEPEMTEFPATPEEATERADDVSVAFLVLLERLTPDARAAFLLREVFDADYDEVARAIGKTEAACRQLVSRAKAQLRDDRPRSEVPRETHLRLLRTFVQALQRGDFHAINALLAEDAKLIGDGGGKVQSFPEPMAGGQRIAQLFYASHRRYGDELSVKLVMLNGQWALLRFIEGELESAQSFETDGERIVRIHVQRNPDKLARIAAAHANG	no	ECF> CMD>	CMD	Bphyt_2344	no	CMD	MTQRINYVQQSPELFKKFFELSNLLKDSTIEESIRDLVSIRASQLNGCGFCLDMHVKEARLHGERELRVHHLATWRESTLFAPRERAALAWTEVLTRLPEHGVPDELYERVRTQFSEKELSDLTFEVMAINGWNRANVAFKTVPGSSDKAFGLDKANLV
Bphyt_3189	YP_001896805.1	Burkholderia phytofirmans PsJN	Proteobacteria	MTEQGIDKASSFEAARARLLALAYRMLGSRAEAEDVVQDVGLKWHLADTQELQVPAAWLTTITTRVAIDRLRRVQRERASQAAGWLPELWLDEVAPSAEELALRAAEMSYGVMLLLERLKPDERAAFVLHEAFDCDYAEIAAILERTPAACRQIVHRAKARVQRAGAPIEPPDPAAHARIVERLRTVLEAQDRVGLLQLFSDAPEVVSDAPVCAAVSRCEPAAAGWMDAVTSLVEHASNAETVSVAGTLCIALLFEGDVVGVLDVSTNNLGDGSTKIVSMRVVTSTARLQATNSMLGRAAVRQLLARIQQRAMSSVAVGGDFPVDVYA	GGAGCTGTCACATCGTCGGATGCCCAGCCGTCAAGAC	ECF	no	no	no	no	no
BPP1807	NP_884077.1	Bordetella parapertussis 12822	Proteobacteria	MSKTAAITIDTPGADDFEPHRRHLYGLAYRMLGSWSEAEDIVQETWLRWREIDPATLDNARAFLSRIATRLCLDVLKSARVRRQVYVGPWLPEPLPDAQAYAGAAPGEIAHDVSVALMLALERLSASERAAFLLHDVFDVPFAEIAGTLGRTEAGCRQLAARARNRVRESRPRFAVEESEGIRLARAFIDAAQHGDVDVLRQLLADDAVLHSDGGGKKLAFMRPILGRANIVRAFAGLARKGQSDLSSVRIVQLNGMPAIYGIERDGLPRTISLGVCGGRIVRVYIMRNPDKLAHLARFTG	no	CMD> ECF>	CMD	BPP1806	CCGCCTGTCACGCGGGCCGGGGCCGCCTCGTCTTGTC	CMD	MVRHGGGPPRRNRMKPCMNPYTVAPRTMQALMALQSYVNDCGLEHSLLELVKMRASQINGCAFCLNLHYTEARRQGESELRLQLLNAWRESPLYTARERAALAWTEALTLLAQTRAPDADYAELATHFDELERVNLTMAINTINAWNRIAVGFRSLHPVNE
Bpro_2922	YP_549734.1	Polaromonas sp. JS666	Proteobacteria	MNDATDTFNRLRPRLQGIAYRMLGSSAEAEEVVQDAWLRWHEADQDHLENTEAWLVSVTTRLAIDRLRTAKIQREHYVGTWLPEPLLSDSPVSPEQMLERVDDVSVAFLALLERLAPEARAAYLLREVFDADYGEVAEALGKTEPACRQLVHRAKVQLQDQRPRYTVARETQLRLLRGFADAAVRGEFAALKTMLADDAQLIGDGGGKVPSFGVPLVGGQRIAQLYLATSLRYPNLVRFEVVVLNGQWGLLRFIDGALESAQSLETDGERIVRIHAQRNPDKLARIAQALGRDLNVTSQPPQTS	GTCGCTGTCACAAGACGGTGGCGTCAAACGTCTAGGT	<CMD ECF> CMD>	CMD	Bpro_2921, Bpro_2923	upstream: GTTTGTGTCACAAAACGGCACTGACAGCCGCCTTGTA, downstream: CTCAATGTCACAAGTCAGCCCCCTCAAACGTCTTGAG	CMD	upstream: MTEARLPWTQLAPKAYQAMASVGAVTATSTLGMPLIELVQSRVSQINGCAFCVDMHARDLRKHGETWQRINSLSTWREVGFYSERERAALAWAETMTRLAGEHGDHDTAFTALQGQFSEQEIVELTWVAALINAWNRMAVGMRQPPSGKPLE	downstream: MNEPRLHWTDISPKAYQAMAGVGAATSKSSLGPVLMELVQTRVSQLNGCAFCLDMHARDLRKHGETWQRINSLSTWRETGLYSKRERAALNWAETTTRLVEYHGSRDADFDALKSQFSDQEIVELCWTIAQINAWNRMAISMQVPVPEKPIQ
BTH_I0997	YP_441551.1	Burkholderia thailandensis E264	Proteobacteria	MRSPRAAGFGCRGARCCHKHVACFVLIVRTVSYSSRPSSTLSSQPENMTETSRPTPSDEPFAALRPRLFSIAYRMLGTRADAEDVLQDAWLRWHQADRDALDSPEAWLVTVVTRLSIDRLRAAKAQRDTYVGWWLPEPLVDVDERTPETAAEFADDLSVALLWVLERLSPEERAAFLLRQAFERDYAEIAQLLDKSEAACRQLVHRASTRVQQEHRRFDVSRDRHRQLVERFAQASASGERSAIQALLADDVELVGDGGGKVPSFFKVLRGALRIANLYWVVGRRHAGRIEYRLAQINGEPGLLRFIDGQIESAQAFVTDGARIVAIYAVRNPDKLAHIPARHA	no	ECF> CMD>	CMD	BTH_I0996	no	CMD	MLSRCPLHCVALRGAFPRQVAWRSSRLRAVEPGTAPSGSAPRAWLDPGSARRAPGPEPLRVSTIRPDRLGSARTRMVWHVSKTTASSERPTASTRAAPTCIACSRQPVTNARRVTSCRQAGRIGRPRLQRKSIMSHAPRLPYPKLATKPFNALLHLSETVWSGSLGKRLVDLVFLRVSQINGCAYCIDMHWRDLVKLGVDERHLNAVAGWREAPFFDARERAALQWAESVARIPHADPSDEAFAQLQAHFSDTEIAELGFAIATINAWNLLNVSFRNPIPETV
BthaA_010200011246	ZP_05588021.1	Burkholderia thailandensis E264	Proteobacteria	MTETSRPTPSDEPFAALRPRLFSIAYRMLGTRADAEDVLQDAWLRWHQADRDALDSPEAWLVTVVTRLSIDRLRAAKAQRDTYVGWWLPEPLVDVDERTPETAAEFADDLSVALLWVLERLSPEERAAFLLRQAFERDYAEIAQLLDKSEAACRQLVHRASTRVQQEHRRFDVSRDRHRQLVERFAQASASGERSAIQALLADDVELVGDGGGKVPSFFKVLRGALRIANLYWVVGRRHAGRIEYRLAQINGEPGLLRFIDGQIESAQAFVTDGARIVAIYAVRNPDKLAHIPARHA	GCTGCTGTCACAAACACGTCGCCTGCTTCGTCTTGAT	ECF> CMD>	CMD	BthaA_010200011256	CAACCTGTCACAAACGCGCGACGCGTCACGTCTTGTA	CMD	MSHAPRLPYPKLATKPFNALLHLSETVWSGSLGKRLVDLVFLRVSQINGCAYCIDMHWRDLVKLGVDERHLNAVAGWREAPFFDARERAALQWAESVARIPHADPSDEAFAQLQAHFSDTEIAELGFAIATINAWNLLNVSFRNPIPETV
BURPS1106A_1221	YP_001065500.1	Burkholderia pseudomallei 1106a	Proteobacteria	MVFQAAFQAHPKNMTETSRPAPSDEPFAALRPRLFSIAYRMLGTRADAEDVLQDAWLRWHQAERDTLDSPEAWLVTVVTRLSIDRLRAAKAQRDAYVGWWLPEPLVDIDERTPEAAAEFADDLSVALLWVLERLSPEERAAFLLRQAFERDYAEIAQLLDKSEAACRQLVHRASTRVQQEHRRFDVSRERHRQLVERFARAAASGERNAIRALLADDVELVGDGGGKVPSFFKVLRGALRIANLYWAVGRRHAGQIEYRLAQINGEPGLLRFIDGRIESAQAFATDGARIVAIYAVRNPDKLAHIPNRPA	GCGGCTGTCACAAATGCGTCGTCTGCTTCGTCTTGAT	ECF> Hypo> CMD	CMD Hypo	BURPS1106A_1220, BURPS1106A_1219	CGAGCTGTCACAAACGCGGGCCCCGCCGCGTCTTGTA	CMD	MAHAPRLPYPKLASKPFNALLHLSETVWGGSLGKPLVDLVFLRVSQINGCAYCIDMHWRDLVKLGVNERHLNAVAGWREAPFFDARERAALQWAESVARIPHTDPSDEAFAQLQAHFSDAEIAELGFAIATINAWNLLNVSFRNPIPETV	Hypo: MTRGARRPTRPARAKRRVPPARRPPRPRRIARRGMRRAESRAPPLQGPVLFGSTPRRLSRCGPIRSGLGTTRPPRLFAPRRASTPHHLIPSTHSQPRPLNASALPCSAWYGMHRRPHSRPNGRRFRAASRRSPARAASCHKRGPRRVL
Bxe_A0777	YP_560209.1	Burkholderia xenovorans LB400	Proteobacteria	MTEQAIEKASSFEAVRARLLALAYRMLGSRAEAEDVVQDVGLKWHLADTQEVQTPAAWLTTITTRAAIDRLRHVQRERASQATGWLPEPWLDEVAPSAEELALRAAEMSYGVMLLLERLKPDERAAFVLHEAFDCDYAEVAAILERTPAACRQIVHRAKARLQRAGAPVERPDPAAHARIVERLRTALEAQDRAGLLRLFSDAPEVVSDAPLCTPVSTPVSTPVSTPEPAMAGWMDTVTSLVEHASNAETVSVAGTLCVALLFEGEVIGVLDISTNSFADGSAKIVAMRVVTSSARLRATNRMLGRAAVRQLLARIQQSAVTSIPVGRDFPVDVHA	GATGCTGTCACATCGTTCGCTGCCCAGCCGTCAAGTC	ECF	no	no	no	no	no
Caci_0633	YP_003111410.1	Catenulispora acidiphila DSM 44928	Actinobacteria	MESTEWLAERFEENRRHLRAVAFRMLGSLSEADDAVQESWLRLSRQREERLTAIDNLTGWLTTVVARVALTMLKTRSREESLDAVHIPEPIISPEDGLDPEHEALLADSVGLALLVVLETLQPAERLAFVLHDMFAVPFEDIAVIVDKSPAAARQLASRARRRVQGADAVPDPDLGRQRAVVKAFTAASRGGDLAALVAVLDPDVVLRADYGSLPAGLKLLRGAEAVAKQALMFAQFAAHAHPALVNGAPGRVTIVDGKPAAVMGFTVVDDRIKEINILADPERLSELDLTIFEA	ACCGCTGTCACAAACGCCGCGGCCGGAGGGTCATAGC	ECF	no	no	no	no	no
Caci_2097	YP_003112857.1	Catenulispora acidiphila DSM 44928	Actinobacteria	MHAVTGSDRDDLDQAAAVFMSVRPRLFGIGYRMLGSATDAEDLVQEVWLRWQTHDRSEITNPGAFLATAMTRLAINELQSARKRRETYVGPWLPEPVDTSADPYLGAERGEALEFAALLLMEKLTPNERAAYILREAFDYSYAEIADIVQSTEPAVRQSVSRARKHMTRDRHAPIAAAAQRELLTTFLDAARTGDMAALEQLLAADVTSLADGDGRRQVARRAVVGAPWVAKFLAAMSWFWEGIETRFTTMNGQTCAVLLSGGTVYGVLAVTASQDGIDQVLWMVNPAKNAQVPVPA	TCGGTTGACACCAGCTGAGACCGGGGACCGCCGCTGT	ECF> Ox>	Ox	Caci_2096	CCCGTCGTCACAAATCGGGCCGCTACCCGGTCTTAGC	Pyr_redox_2, Pyr_redox	MRTILVVGGGYAGFYTAWKLEKKLRRDEARIIVVDPRPYMTYQPFLPEVLAGSVEARHAAVSLRRHLRRSTIVAGSVVAIDHARRTVTVRPAEGPEFAIEYDIVAVTAGAVTRKLAVPGVAEQAIGLKHVEEAVAIRDRLLTAFDRASALPPGPRRQALLTATFVGGGFSGVEGFAELLSLASALVRSYPELDPAELNFHLVEAGKRILPEVSEEPGKWVVRSLEKRGARVHLGATLVSALDGHVVLSTGEEFDSELIVWTVGNAANPMVRSHTDLPIDRRGMLVVRSDLRVGTEDAPIPDAWGAGDDAAVPDLAAGRPGATTVPNAQHAVRQGKLLAKNIAAALRGREPKPYVHHSLGTVATLGLGRGIFQYRGLVIKGFPAWLMHRGYHVLAVPSWE…
Caci_2477	YP_003113236.1	Catenulispora acidiphila DSM 44928	Actinobacteria	MSSEPGLTAVVSERRHLLNLAYRLLGSLADAEDVVQETYVRWYALSRAQQAEIAAPAAWLTTVASRICLDQLGSARARRERYVGQWIPEPLPGRSAWVSVGSDPGDPADRITLDESVTMAFLVVLDAMTPAERVAFVLHDVFRYPFAEVGEIVGRSAAACRQLATSARRRVETATGVVTSPDAGVVRAFQRAWSAGDIEGLLAVLAPDAVATGDGGGVVHAAPEPVIGREAVARFFAERSGTPGMELAEVEVNGQPGLAARVDGATVSVLAFAIEQGRISRVWAVLNPEKLQGWVGAVAE	no	<ECF Ox>	Ox	Caci_2478	no	Flavodoxin_2, Flavodoxin_1, FMN_red	MEPINVAIIYYSATGTIRTLADAAAEGAEKAGATVRVVKVAETAPQTAIDANPAWIAHLAATADTPHVTHDDLTWADVILFGSPTRFGNPASQLRAFIETTGPLWFQGLLADKVYSAFTASNTAHGGQESTILALANTFYHWGGVIVPPGYTDPVQFKSGNPYGTSHVVGEGAPSDVALDAARHQARRCVAIAAALKAGRAALSA
Caci_5642	YP_003116342.1	Catenulispora acidiphila DSM 44928	Actinobacteria	MTDADQLAQFFQTQRPHLKAVAYRMLGSLAEADDAVQEAYLRLNRSDVAEVENLAGWLTTVTGRVCLDVLRARRNHGEEDLEGPAGVEAVEATERDAMADPELAAELSDSVGLALLVVMDTLSPAERLSFVLHDMFAVPFEEISPIVGKSPAAVRQLASRARRRVQGQGEASDADRGRQREVVSAFLKASRGGDFAGLLKLLDPDVVLRGDPTAVAFGATAEVRGAGGVAKQFSGRAQAAQLALIDGTPSLIWAVAGTPKVVFDFTIVNGRIAAIEMLANSSLLGELAVEIVARVGE	ACGGCTGTCACATTCCCGCGAATGCGGACGTCAAAGT	ECF	no	no	no	no	no
Caci_6508	YP_003117198.1	Catenulispora acidiphila DSM 44928	Actinobacteria	MDRAGELFEKHRATLSAAAYRMLGSRADADDVLQEAWLRWSRVDHASVADPGAYLFRLVTRQAIDELRRIRARREVHAAHGLPDTPAAGPGVGLRPVEEVEAGLLVVLETLAPTERAVFLLHDVFGFSHAEIAAIVGRTERAVQQMAYRARRHIRARRPRFRPTPGEHRATTDRFLAAAALGGDLVGYGSTCAST	no	ECF	no	no	no	no	no
Caci_7122	YP_003117793.1	Catenulispora acidiphila DSM 44928	Actinobacteria	MNPAATDTFVGLRNLLFTVAYEILGSAADAEDVLQETWLRWVEVDLEQVRDERAYLIRITTRQALNRLRTMKRRREAYVGTWLPEPLLTAPDVAEHVEVAENLSIALMLVLETLSPTERAVFVLREAFDVGYDEIAEAVGKTPAAVRQIAHRARQHVDARRPRTTATQRTAQAAVAAFQRALETQDVQALMDVLAPQAVLIGDGGGIKRAGLRPVTGAAKVIRYVLGGIRKSGVTVTTELTDVNGNPGLLVRVDGEVDGIMALHVEDDRIAGMYYVLNPEKLTRVGGETEVAWR	no	Ox> ECF>	Ox	Caci_7123	CATTCCGTCACAGGGATCGGCTGCCCGGTGTCCTGGG	Pyr_redox_2, Pyr_redox, DAO	MNTSATPGGTPMGTATGITEVVVIGGGYAGVMAANRLTQREDVTVTLVNPRPEFVERIRLHQLVAGTHAAVADYAKVLSPRVSLLVDSVTRIDAADRSVALAAGSTLRYDYLVYAVGSSATGADVPGVAEFGYPIATMEHARRLKAALEDLPKSFAVTVVGAGPAGIETAAELAEQGRAVTLVTGGALGPSLHEKGRAFVARKLVKLGVTVIDGPGSMVTAVERDGVRLADGRELASALTVWAAGFSVPDLALRSGLSTDAAGRLLTDETLTSVDDVRIIAAGDSAAPSGMPLRMGCQSAVQLGPQAAETVLARLAGRDPAEIDVGFVGLCVSLGRSVGIFQVLHKDDSPRSMYIGGRFGGRIKEFICKGTVWQLKTEGRKPGKHTWWSKDAQRRAKVE…
Caci_7824	YP_003118489.1	Catenulispora acidiphila DSM 44928	Actinobacteria	MEQDLPTWDDAEAAEAFNDHRRLLTSVAYRVLGRWSDAEDVVQDAWLRWSAADYASVEDPKAFLVTVTTRLAIDQLRKAQTRKESYVGPWLPEPVLTRDGADSAPDAADRVVLDDTVSLAMLLVMETLSPLERAVFVLREAFDYSFAEIAAMLDRTEAAVRQLLVRARAHVHDKRPRYPLDDVKRHGIAERFLAACVGGDVAPLLELLSPEVTVISDGGGVVTAATRPVVGLDHVARFLMGIATKYAKYIEDGVNIRIEISPAGVNGDPAIIAFADDKVLYVYSLDLAEDGRIRTVFAMANPEKLSGVRELEGDAG	no	ECF> Epi >	Epi	Caci_7825	GCACGTGTCACAGATCCGGGACCGAGCCCGTCCTTGC	Epimerase, 3Beta_HSD, F420_oxidored, NmrA, adh_short	MRILLAGASGVFGRVLTPALIDAGHEVVGITRTPDGVRAIEAMGAGTVVADVMDRAELLAAVEGHHFDAVISQLTALKKPPMRNKDMDVTNTLRTVGTENLMAAAKATGATRFLTQSMIFGYGYGDLGPGRITEDAFFGPSPRRAFARHGEAMLRNEQIAFSEPGIDGIALRYGLFYGGPATNAYVEGLQAGKMPLVKAGTNSFVHLADAASATVAAVERGKGGEAYNVVDDAPAPFADVALEIAKDFGTKTPRTVPAWLTKPMPYLHCFITGRWIVSNAKAKDQLGWQPQYPSFHEGVHADARAAGIQA
Caci_7958	YP_003118622.1	Catenulispora acidiphila DSM 44928	Actinobacteria	MSDAGQVAELDGARGALVGVRIDGGADFGGDVGDVKEGVGERVGDGADGLEEAVAVFTRVRPRLFGIAYRILSSVTEAEDLVQEVWVRWQTCDRKAVRDPAAFLATTAIRLAINELRSARVRREKYVGPWLPEPVETSADPYLGAERGEALQFAALLLMEKLTPNERAAYVLREAFDYSYPEIADVLGTTGAAVRQSVSRARKHMARERRVSAPAAAQRELLTKFIAAARDGDMAALEQLFAADVASVSDGNGRARVGRRPVVGASRVAKFLKAMSSWFWDGVEVLWVTTNGQTSALLRHDGALWGMITVSVSGEHIDQVLWMFNPEKITARSLPPGLVLDGGFAEVTKASP	no	<ECF Epi >	Epi	Caci_7959	CGCCGCGTCACAAAACGCAGGACTGTCCGGTCTCAGC	NmrA, Epimerase, 3Beta_HSD, DapB_N	MKIVVIGGTGLVGSNVVARLREHGHEAVPAAPNTGVNTLTGEGLAEALTGADVVVDVSNSPDFADDPVMHFFRTSTTNILEAEKKAGTAHHVALSVVGTDRLTDSGYFRAKEVQENLIKDSGQPYSIVHATQFFEFVGGIADEATHGDTVRVSNALIQPMASKDVAAAVAKIAAGTPTNSTTEVGGPEKFGVDEFVRTALTFRNDPRQVVTDPEAPYWGVHLEKETLIPAPDAQLAPTRLEDWLPLNPPPSK
Caci_8675	YP_003119331.1	Catenulispora acidiphila DSM 44928	Actinobacteria	MTRDEEFEDLRPLLFSIAYRILGSVAEAEDAVQDTWLRWQGTSTQPASAKAFLSAVVTRISIDVLRSARVRREEYVGPWMPEPLLTDPYEDPERAAELADSLSTAALLLLERLSPLERAVFVLREVFGFGFPEVASAVGRSEAACRQLAVRARRHMNDGRPRFEADRHEREELAERFFDAFREGDVAGLRELLAADVCLVGDSGGKAPLVAQEAYGAEAVAALVVFVAERFDRIGVRLESHALNGQPGAIFHAPDGKVLSVMTLDVAEGRIQAIHALVNPDKLAHMGPVADIWALSRAAMEGDPGR	CCCGATGTCACAGTCGGCTCGGCTGTCTCGTCATGAT	ECF	no	no	no	no	no
Caci_8702	YP_003119358.1	Catenulispora acidiphila DSM 44928	Actinobacteria	MNADFNAIMSGRRQLINLGYRLLGSLADAEDVVQETYARWYAMSAEEQQAIEAPGAWLMTVASRICLNQLASARVRRETYVGEWIPEPLPEPTEWIAGRTGTDRADPADRVTLDESVTMAFLVVLDALTPAERVAFVLHDVYGYPFGEVAEIVGRTPAACRQLASSARRRIRSAQPPASRSPNPSPNPSQSAGQAEIVRDFKAAWAAQDIQALIGLLDPDATATADGGGLVTTHVEPIVGGVEIARAYAELAGVVHGHTTFVECSVNGLPGLAALREGRTVSVFAFEIAGERIRRIWAVANPEKIRPWQVSLGD	no	ECF	no	no	no	no	no
Caci_8717	YP_003119373.1	Catenulispora acidiphila DSM 44928	Actinobacteria	MVDENFLAERFQENRPRLRAVAYRMLGSLSESDDALQEAWLRASGADTDEVRNFQAWLTTIVGRVCLNMLRSRQQRKEDSLEIHIPDPVVCAEDDTNPETVALTADSVGLAMMIVLDTLAPAERFAFVLHDMFAVPFEDIAEDLEKTPAAVRQLASRARRRVEGHAPVPDPDLAVQRTAVDAFFAAARDGDFEALVAVLHPDVVLRADGGVLRASQTVMLSGARTVASQAQLARTMAPYVQRVLINGTPGAYVVKDGKPFSLMSFNVVGGKVESIQVILDPERLDAVALQLAA	no	<ECF Epi >	Epi	Caci_8718	CCATCTGTCACACACTCCTCGGCCGCCGTGTCTACCC	NmrA, Epimerase, NAD_binding_4, 3Beta_HSD, RmlD_sub_bind, adh_short, Polysacc_synt_2	MNAKIFVTGGTGGLGSHTVPLLRAAGYDLRILSRSAREDTEGVEYVTGDLLAGENGANIDEALDGIETVLHLAGAQKGDDIATRNLAQAAARAGVRHIVYISVIGADKVPVGWLRMKAAAEKAIEESGVPYTILRAAQFHDLTLKAVRTMAKLPVVPNPGGLRFQPVDARDVAARLVELVAGPPAGLVPDIAGPEVIAMGDLVRSYVKAAGKHRMLMPVRIPGKAGKAYRAGDNLTLDGALVASGSWTDFLAAHV
Caci_8870	YP_003119524.1	Catenulispora acidiphila DSM 44928	Actinobacteria	MNERTLEESATETFVAHRNLLFTVAYEMLGSAADAEDVLQETWLRWTTVDLDTVRDRRAYLVRITTRQALTQLRKLGRRKESYVGPWLPEPLLTTPDVAEDVELADSVSMAMLLVMETLTPAERAVFVLRDVFSLEYEEIAEAVDKTPAAVRQIAHRARNHVAARRPRGVTSTSDARCATEAFQKAVNTGDLQSLFDLLAPDVVFIGDGGGVVQATPQPLYGIEVVSRFMADGLSHLGAFVTMETAYVNGGLGVIIRAGGAVDTIVAMHTENGLITGIYVVRNPEKLSRVEEETAMSR	CGATGTGTCACAGAACGGCGGGTCCCTGAGTCCCGTG	<ECF CMD>	CMD	Caci_8871	no	CMD	METRFDLSASPTASKLLKRFYSTSQVIEKSSLPKTLQDLVSLRVSQINGCGWCVDIHTKEAAAAGETPLRLNLVATWRHSTVFTESERAALALAEEGTRITAPGEVVSDATWAAARTQFDDDQLGTLICLIAMMNATNRISLIPNLLGGSYEPGMFAALEN
Caul_0748	YP_001682377.1	Caulobacter sp. K31	Proteobacteria	MSERDSIFEQRRGAMTGLAYRMLGSRADAEDVVQDAWIRWRGVDEDEVNNPAGFLNRVVTRLCLDRLKSARARREVYVGEWLPEPVVDEDHRGLHDSLGEDLSVAFLLALERLTPLERAAFLLHDVFDAPFADVAKTLGRTEAACRQLAARAREHVKAGKPRYHPSAEEEQRLTGAFLAAAMTGDETALRGILAQDVVMHSDGGGLAKATINPVFGLEKAIRLVVGLKKKFPTPEGAIARLARINGAPGIVLSHDGVVFQTMGLEIADGRIAAVYTMRNPEKLARLNS	no	Hypo> ECF>	Hypo	Caul_0747	CTGCCATGTCACATCCACGCCCGCTGGCTCGTCCAGTC	Hypo	MREVKWILPAILAANGAVMLLAPAWWYPRVPGVIETGALNDHFVRDIGAAFIACALAVGWALKDPARGLGAALSATTFLCLHAAIHLVTPFCGSAPPWPLLARDFPGVFLPAILSLWVVRSCLRRQGRAA
CC_3266	NP_422060.1	Caulobacter crescentus CB15	Proteobacteria	MTVAETIFETRRRAMTGLAYRMLGSRAEAEDVVQDAWLRWRGVDVSEVQEPAAFLSRVVTRLALDRLKSARARREVYVGEWLPEPVVDPDFDAGRDADLSVAFLLALERLTPLERAAFLLHDVFDTPFAEIAATLGRSETACRRLASRAREHVRRDRPRHQPSVDQERRLTAAFFEAVMTGDEAALRDLLAQDVVMHADGGGLASANLNPVRGLAKAVALILGVRRKWPPPSATVVRLARVNGQPGFVLAVDGSVFQTVGLEVDAGRIVAVYTVRNPEKLAHLDPQALGLG	no	ECF	no	no	no	no	no
Cfla_0395	YP_003635511.1	Cellulomonas flavigena DSM 20109	Actinobacteria	MTADVLAEQFETLRPHLRTVAHRVLGSAADADDAVQEAWLRAQAAGTDGVENLGGWLTTIVGRVSLNLLRSRAARRETGWDTHVPDPVVTLDGPEQQAVASDELGAALLVVLDALTPAERVAFVLHDEFGVPFEDVAPVLEKSVAAARQLASRARRKVRDATPVQDDLARRREVVAAYLAASQAADFDALLALLDPDVVLRLDYGTAGVSRLLRGAAAVVAQARLHSGTVRFSRLAVVNGSAGLATVLDDGRLHAVLAFMVRDGRVAGIDILADPGRLARVELT	no	<ECF Ox>	Ox	Cfla_0394	no	FAD_binding_4	MTLSTSSDTLAATLRGRLLLPGSVAFDQAATPWNLAVRQPAAAVVEAADADDVVTLVRHARAEGLAVAAQSTGHGATGDVAGTVLLRTGRLDAVTVDPAAGTARVGAGATWAAVQARTAPHGLTGLLGSAPGVGVTGYTLGGGLGWFSRVHGLAAHRVRSFDVVGADGEPGTVTATSDPDLFWALRGGGGDLAIVTALEIDLVEVPALTGGGVVWPADRAGAVLDAFREVTASAPRELSVWLTRVEPPGAPAMVVVRAAYLGDDVAARTLLRPFDAVGGALTGEVRPVALADVGSITADRPDPTAGLSHAELLTGVDDDALTRLLTSPVGPVTVVQLRHLGGALAEADPDDGATGAITEPYLLYALGLAHAPGLAAAVRARLDRLPDDLAHLATGRRPA…
Cpin_6289	YP_003125895.1	Chitinophaga pinensis DSM 2588	Bacteroidetes	MLKDYQYTLFPYAYNILGSAEDAKDTIQDVLSNYVTANREGIENEKAYLVRSVINQSINAKKKRKTVNYEDVWLPEPVATEEADKALHLRDIGSYTMLILMEELNPKERAVFILKEGFGYSHDEIADVLSGSVEQSRKLLSRAKAKLDARRQGAPMNNKTVSAALLDQYLHAIRKGDTQRLENMLSQDIVFYADGGSKLNVARKICTGLQDVSELLVYTYNKYQREFEFEFTLINHQPALLFYLGEKLYGCQVFTISPEDNKILQISTVLDPDKLKNIGK	no	CMD> ECF>	CMD	Cpin_6288	ATTTCTGTCACGTTTTGATTTTCCAGCTTGTCATATT	CMD	MTQRISLQEMPAALMTSLGKIGAYLKTCNIDQKLLSLLYYRASQINGCACCLDIHHKESIHYGDTQVRLHGVIAWRESPYYDAKERAALAFTEALTNANQQDIDDTIYDALTEHFTTEEITELTMAIATVNTWNRLNKTFRTTPGHYKVGQYA
Cseg_0844	YP_003591968.1	Caulobacter segnis ATCC 21756	Proteobacteria	MPPENYLAERFEADRARLRGVAYRMLGSLPEAEDAVQEAWLRLSRTGADGVDNLSAWLTTVTSRVCLDMLRGRKARREDAIDEGAPEPSVAAEDVVERETILADSVGLALLVVLRSLTPAERIAFVLHDLFDMPFEQIAPIVERTPEAARQLASRARRRVRGGEALEATQTAQKSVVDAFLLASRTGDLAGLMAVLAPDVVVRSDVLGGGGQVRELRGAEKVANFYNGLAQTARTALVDGAIGAVVAPRGQLARVLDIRVENGRIVEIFVAGDPERLETVEVALV	CCGCCGGTCACATCCGGCGATTTCCTTTCGTCGAAGA	<ECF CMD>	CMD	Cseg_0843	GCATCGGTCACATCGCTCCGTCGGGCTTCGTCACCTC	CMD	MQARQINARMSQPAYLLPDAMKAMMALSKSAHVEGVPETLHELLHLRVSQINGCGVCLEMHARGALKSGQSPERVATVAGWRDTPYFTDAERAALALAEAVTRVADKADPVSDEVWDEAARHYDEKALAGLLISISAINVWNRLNAATRQVAGTLGV
CtCNB1_4697	YP_003280739.1	Comamonas testosteroni CNB-1	Proteobacteria	MSPNSHTAPSADAGLQDFERHRPRLFGLAYRMLGQRAEAEDLVQDVWLRWQDSERAAIAQPEAWLVTTATRLAIDRLRRLRVEREHYAGFWLPEPLVQPWSEAAPSAEELLEQAHDVSTALLFVLEQLTPEERAAFLLREVFDADYAEVAQALGRSEAACRQLVHRARAHVKAGRPRFEAPAQAHAELLRRFAQAARGGDLAQIQALFAPDAALISDGGGKVASFGRVLETGRRLALLYFATARRLRRDGQEQTLHLARVNGLPGLVRCVDGQVESVQTLLVEDGLIRRIYTLRNPDKLTRVLVPAA	CACCCTGTCACAAAGTGCGCTGGTTCTGCGTCTAAGG	ECF> CMD>	CMD	CtCNB1_4696	AGGCCTGTCACAAACCGCAGCGCTGCCGCGTCTAAGA	CMD	MADIANPTANPIAIPTPRLDFRALAPELYKAQAGLNAQIARSSLGVQLLELVYLRVSQINGCAFCVDMHVRELLSRGEDLQRINSVVVWREVDFFEMRERAALNWAERCTQLSQAHPGQQDFEALRSYFSEREIVELSYAIGCINVWNRLCVGFAAPVEKKPITV
Cwoe_0487	YP_003392297.1	Conexibacter woesei DSM 14684	Actinobacteria	MSDDPFVTHRSLLFTVAYELLGSAADAEDVVQETWLRWAGVDQAGVHDPRAYLVRTVTRQALNRLRTLARRREEYVGEWLPEPLLTSPDVADDVELAESVSIAMLTVLETLGPAERAVFVLREVFDAPYDEIAAALEKSPAAVRQIAHRAREHVAARRPRTVASRAEQQAAVERFRAAVETGDLQGLLDLLAPDVVAVADGGGLANAFRHPVEGADRVAGLLARFHRLVPGVPLDTVWLNGAPALRIDPGGESDTAISLVVEAGRVTRIYAVRNPHKLARLGASTPLRRS	no	CMD> ECF>	CMD	Cwoe_0488	GCAGATGTCACACCACGGCGGCGCGCGGTGTCTCCAC	CMD	MASTPRIPKTELTGFSGRLVKIFTRRMLGAVPEPVEVMWHNPTVVKDMSALGRKTMKWKHVDPNLKSFAHMTVASLIGCSWCLDFGYFHAHNEGLDEAKAREVPRWRDSDVFTPLERDVMEYAEAMSQTPPTVTDELVAALLKQLGAPGVVELTSVIAFANMSSRGNVALGIEAQGFAASCELRPLAQRSGDVASFA
Cwoe_0861	YP_003392669.1	Conexibacter woesei DSM 14684	Actinobacteria	MTHDVFAAHRPRLLGVAYGILGELPEAEDVVQDAWLRWQAADRDEVRDATGFLITTTTRLAIDRLRSARARRETYVGTWLPDPLVSDPDDPDDPAVAAIEAERLSVALLVALERLNPVERAVLVLRDAFDLEYAEIADALQLSPGNARQIAKRARDRIGDDARRRPIAPEEQQRLLVAFMAAAHAGDVDVLRELLAADAIQFSDGGGHGNVARTPIAGAEQIARFYAGVRRTGAMPRDLVPQLVRVNGEIGVRLTSRAAGQYAITLLDVADGRIVAIRNFANPARFAGDRTGDRPGG	TTGGCTGTCACGGACGGGGCGGCTGTCTCGTCCTCTG	ECF	no	no	no	no	no
Cwoe_1280	YP_003393084.1	Conexibacter woesei DSM 14684	Actinobacteria	MIVRCEEELAAAFEDQRPYLRRLAYGTLGSFAEADDVVQEAWLRLQRTDVEPIRDLRGWLTTVVGRLALDALGSARNRRERYVGPWLPEPLVEDVAAEDPADRVTLDEQVTTALLVVLERLSPAERTAFVLHDVFGLSFAEVAEVVGRSPAAVRQLAARARRHVDDGTPRFPASREQHTRIVAAFAVAWQAGDVDALLAVLDPGVTFRSDGGGNVVAVSRPVDGAERVARTLVALATANVRRGVAVRGGIVDVNGLPGLLVEEDHVRGVVSLTVDDGRIVAIDVVRNPEKLRHVPALPDADAGES	no	Epi > ECF>	Epi	Cwoe_1279	CGCGATGTCACACGTTCGCGAGCTGCGTCGTCCCCCT	NmrA	MQVAVIGGTGVVGRCVVAELVARGHTALAVSRTAPADGPAAAPGGRAEREGAERARAEREGAERARAERARAEQEGAQHAAPSGRAEHRRADLRSGDGLAAALDGADAVVDASNDQRARKDELARASRTLLAAEAVAGVGHHVAISIVGCDRAAVGYYGAKVAQEQVVTSGPVAWSLLRATQFHQLIAWAFSAAGRARLRPTGRALIQPIDPAVVATRLVGAVEAGPGGRLPDVGGPRVQTLAELAADWQAHGGAAALPLPLPLRLIGRTGRALRDGSLTAPGAAAPGPTFAQWLDLDRDRAPAAVRESAAR
Cwoe_2222	YP_003394022.1	Conexibacter woesei DSM 14684	Actinobacteria	MTGMTDREQLLEELRPVSFAIAYRMLGSVSEAEDIVQEALLRVHRALDVSEEGQSPRGLVATVTTRLAINELRSARARRERYVGEWLPEPIITDGRDDPAQHAEMADSLSLALLALLESLSPEQRAVLLLRDVFDYDHAQIARIIGKSPDNVRQLATRARRHVEQRRPRFQTTREEREELARRFFEAAEHGDLAGLEALLAQDVVLTGDGGGKAPALARALRGRSRVARTLINYWTKWASLGDGTTRLQIRPAEINGSPGALALDGSERLIGVVVLDIGRGQIQGVSSIANPDKLAHLGPTGNLGSLLGP	CGCGGTGTCACAACGGCACGCGCTGTCTTGTTTAACG	ECF	no	no	no	no	no
Cwoe_3823	YP_003395615.1	Conexibacter woesei DSM 14684	Actinobacteria	MDDHEWIAEQFEGQRRHLNAVAYRMLGSRSEADDAVQEAWLRASRAGADEVENLGGWLTTIVARVCLNMLRSRRTRHEVPLEEPEHVRVPDPLVSRAEGHDPEQAALLADSVGLALLVVLETLGPAERLAFVLHDLFGMPFDEIAPIVDRSPAATRQLASRARRRVRGAAPAPDPDLARQRVAVDAFFAAARDGDFDALVAVLDPDVVLRTDGGLTRGASVVVRGAEAVAGRARAYARISASVHPALVNGAAGVVVVASGRPFSIMGFTVADDRIVAIDALSDPARLAQLDLTAFGV	GCTCCTGTCACATCGTCTGGATTCGATCGGTCAACGA	<ECF CMD>	CMD	Cwoe_3822	CCATTTGTCACATTCCTTCGTCGCTCCGTGTCACCTC	CMD	MEPRMTNPAMAVPGAMQALLALGATTRDNGVDARTLELVHLRASQINGCSLCVDMHARDLRKAGETDERMFAVAAWREAPYFTDAERAALSLAEAVTRLSDRADAVADEVWDEAARHYDEPALAALVLGIATVNLWNRLNAATRQVAGPIPH
Cwoe_4748	YP_003396536.1	Conexibacter woesei DSM 14684	Actinobacteria	MDENEQLRGLAFAVAYRMLGSAAEAEDVVQEALLRLHQAAGVENRDAFLTTVVTRLSIDVLRSARVRRETYVGAWLPEPLVEETERDVAGRVEDEETISLAFLTLLERLGPEERAVLVLREAFDYDYREIARVVGRSEENCRQILSRARRRIEAERPRFEADPRERDELAARFLAAAREGDVDGLVALLADDAVLVGDGGGKARAIPRPLVGAAQIARALAGFRRIGDTWGAELQPVLVNGQPGVRAVDADGRLLSVLGIDVADGRVQRLHSIVNPDKLTHLGPVSDRALRPGAEPSAP	no	<ECF Epi >	Epi	Cwoe_4749	CCATCTGTCACAGCCTCGCATGCTCGCTCGTCGGAGG	Epimerase, 3Beta_HSD, RmlD_sub_bind, adh_short	MKIFLAGATGAVGRALIPQLTAGGHHVVGTTRSAAKASALWELGAEPVVLDGLDRAAVLAAVAAARPDAIVHQMTALTGLTDMRKFERAFALTNRLRTEGTDHLLEAARASGVERVVAQSFTGWPNARGGDPGVLRTEDDPLDPDPPAQLRTTLAAIRRLEERVTAAGGVALRYGGLYGPGTGLTRGGEQWEAVRARKFPVVGDGGGVWSFLHVADAAGATLAALERWTPGEVYNVCDDEPAAVREWLPALARTAGAPPPRHVPRWVGRLIGAHVVALMCEIRGSSNAKAKRQLDWAPAWPSWREGFAALDGEGERVATARR
Cwoe_5133	YP_003396917.1	Conexibacter woesei DSM 14684	Actinobacteria	MTAAERFAQARPRLLRLAYSELGDLGEAEDVVQEAWLRLERVDAETIENLDGWLTTVVARLALDRLRSARARREMYVGPWLPEPVVSEDPADRVTLDESVSYALLTVLEQLSPAERTAFVLHEVFDVPFGDVAEVVGRTPEAVRQLASRARRHVQRERPRFAASRDEHDRAVRAFAQAVTEGDLGDLVAVLDPDVVWTSDGGGHATAARKPLFGSSRVARAWAALSRKSAQEPIETELNGRLGLVLPSGDGQRAALLFVVSDGRITRIDAIRNPEKLRRI	no	Epi > ECF>	Epi	Cwoe_5134	TCGCATGTCACGATCGGGCGGGCTACCTCGTCAGTCC	Epimerase, NmrA, adh_short, RmlD_sub_bind, 3Beat_HSD, NAD_binding_4, NAD_binding_2, TrkA_N	MNKIIITGSTGVIGRRAVRELLAAGHDVSGVTRSARGRELLESLGARAVEADVYDEASLRRVFDGADTVVNLLTSIPSADRMGDPSAWAENDRIRTDASAAIARAAQAAGVRRLVQESIAFVYADGGDAWLDEDAPVVGGGVTTSALTAERNARELFDGDTVVLRFGMFMGADSGSTLATLEAARGGASFAFGPPGAYRPTVLLDDAGTAVAAALRVPAGTYNVADADPATYGEIDAALAAVVGVDALHGQPPEDGPLARSQRVSTRRLREASGWAPRMRAATEIWSGLAA
Cwoe_5155	YP_003396939.1	Conexibacter woesei DSM 14684	Actinobacteria	MDDKELEELRRHGFGIAYRMLGSVSEAEDVAQEALLRLTRHEDSIDEPAAWMTTVATRLAINVLKSARARRESYVGPWLPEPLVEDPAPDPASRAELEDSLSLALLVLLERLTPVERAAYLLREVFGYGYAEIAAVIEQTEVNSRQLVTRARKHIDASRPRFDADEVARDTLLERFLAAAEEGDLEALEQLLAKDAALYADGGGKAMAAPEPLFGAAPIARFMAAVAHGRSASGELESRRVRVNGQPGRVVRGPAERELGEAERLAAENVLALVLSGDGDATQLAALVQSARGAVGGQTDRAVSRQQADVRVTSVLTVDVVDGRIQTVRVVRNPDKLAHL	no	ECF	no	no	no	no	no
Cwoe_5592	YP_003397372.1	Conexibacter woesei DSM 14684	Actinobacteria	MDDSDWLAARFETDRTHLRAVAFRMLGSVSEADDAVQEAWLRLDRAGADDVRNLTGWLTTVVARVCLDMLRSRTARREEPFGPHVPDPLVGREDRSDPEHEALLADSVGLALLVVLEQLDPAERLAFVLHDMFAMPFDEIAPIVGRSPAAARQLASRARRSVRGQAPPPDPDIAEQRRVVDAFLAAAAGGDLAALMELLDPDVVVRVDRSGLRPGTSREIRGAAAVAEVALSGGSRFGRFARPALVNGTAGIVAAAGDRAFAVAGFSVVNGRIVEIDVVAGPARLRDLDLGDA	no	ECF	no	no	no	no	no
Cwoe_5625	YP_003397404.1	Conexibacter woesei DSM 14684	Actinobacteria	MSPSPGPRNRRRVPPRTDHLDLDALGRRGFAIAYRMLGSVTEAEDVVQEALLRLSRTDGIDEPAAWITTVVTRLSIDYLRLARVRRETYVGPWLPEPLIEETAPGPALRAELSDSLSQAFLVVLEQANCRQLVVRAKRHLAAQRPRFDADAAKRDELLERFLAAAADGDLGALEELLSEDAVLYGDGGGKAQAATEPVVGGAEVARFVVDIGRRRDAIGAFELQLVSVNGQPGRILRRPDGEVWDVLSIDVLDGRIQAIRIVRNPDKLAHL	GTGTCTGTCACAGCGCTGCGGGGCACCCCGTCAAGCA	ECF	no	no	no	no	no
Daci_6012	YP_001567025.1	Delftia acidovorans SPH-1	Proteobacteria	MQTSSATDDPLALFERHRPRLFGLAYRMLGQRADAEDLVQEAWLRWHGAERAGIEQPEAWLVSVTTRLAIDRLRRLRAEREHYQGFWLPEPLVQPWAEEAAPSAEDLLERAHDVSTALMFVLEQLTPDERAAFLLREIFDADYAEVAQALGRSEAACRQLVHRARSHVQAGRPRFAAPPEAHAALLQRFAQAVQGGNFAQIQALFAPDAELISDGGGKVPSFGRVLETGRRLALLYFATTRRMRRNGQQQSLHLARVNGLPGLLRCIDGELESVQTLLVEDGLIRCIYTLRNPDKLAGVAVPAPLPFPAGPAA	CTGTCTGTCACAAAACGCCACGCTCCCGCGTCTTGAT	ECF	no	no	no	no	no
Dtpsy_2236	YP_002553674.1	Acidovorax ebreus TPSY	Proteobacteria	MDQHLAAFQQHRPRLAGVAYRMLGSRTDAEDVLQDAWLRWQATALERVQTAEAWLITTVTRLCVDRLRAARIERTAYDGPWLPEPWIAGDSAPAADARAELASDLSVALLVVLERLTPDERAAFLLHDVFDSDYPEVASVLGKSEAACRQLVHRARTQVRQRRARFTATPEASRALVERFVQAMRTQDHAALLALFAKDAQWTADGGGKVRAAAKLLHGPRAIARLAASVWRLYLSHQTMEVVDVNGGPGLLLRDAGGVRAVMAFETDGVHIHAVYSVLNPDKLRGL	GCACCCGTCACACAATGCATGCGCCGCACGTCTTAGG	ECF> CMD>	CMD	Dtpsy_2237	no	CMD	MSSAPRINLPRHAASYAAMYGLQKHVDAGQLPVQLHELVKMRASQINGCAFCIDMHAREAREHGESDRRLHLLSAWRESGVFDARECAALAWTEALTRLEQSQASDAVYDEVRAQFSEAEIVELSMAIVTINGWNRLNVAFRTPPGRYTPA
FRAAL2077	YP_712306.1	Frankia alni ACN14a	Actinobacteria	MPRPAAGAGDARFMASLRPAEEPMTTVPSRATQGPGAVPADLPAAAEVSAPEGMSAAAGSSALAAAFEAERPHLRGVAYRLLGSFADAEDAVQEAWLRLGRVDAGRISDLRAWLTVVVSRLCLDQLRSARGRREGYVGPWLPEPFVDGFAGGDGTGGGADAGLPVVDAAFVAGAAVPVGADPATGGRVADPADRVTLAESVSMAMMVVLETLSPAERTAFILHDVFGYDFAEIAAATGRTPAAARQLASRARRHVRDRSVRFDPDPASRRRVAEAFFAAAAGGDLDGLLALLDPNAVLRSDGGGNAQAARRPVAGADRVARFVLGILAKAARRADGRVRIQPVEVNGEPGFASFEGDVLRYLAGLHVAGGRIVEINIVANPEKMRHLPAAAPAGGAVPV…	GAGCTTGTCACACCGGCGCCGGGTATCTCGTCCAGGT	ECF	no	no	no	no	no
FRAAL3705	YP_713909.1	Frankia alni ACN14a	Actinobacteria	MIRQGCDTATPRRRRTIMDERRRDGADEQERGGAQELLAARFEAHRGQLRAVAYRMLGSLTEADDAVQEAWLRLSRADSDAVTNLGGWLTTVVGRVCLDMLRSRTARREDPLDDVVRLPDPVVSHADGVDPAQQALIADAVGLALLVVLETLGPAERLAFVLHDMFAVPFDDIAPIVGRSPAATRQLASRARRRVQGAPATSEVDLVRQRAVVDAFLAAARGGDFDALVAVLDPDVVLRADRGAAGMGAAGSGSTRGAHAVAARALSFRRFGRAARPALVNGTAGLVTMNAGRPFAVMGFTISGGRITEIDILADPDRLRTLDLDLPA	no	ECF	no	no	no	no	no
FRAAL4019	YP_714217.1	Frankia alni ACN14a	Actinobacteria	MDERERLARRFEEHRGHLRAVAYRMLGSLDEADDAVQEAWLRLSRSDVGAVENLAGWLTTVIARICLNMLRARRNRPEDLAGVHVPDPIIDLAPATGAGQPEQEALLAEAVGLALITVLDTLAPAERLAFVLHDLFDLSFDEIAPMVGRSPAAARQLASRARRRVRALDTPVPDADHAVQRRVVDAFFAAARGGDVTSLVAVLDPDVVLRADGGAGRPQASAVVRGARDVARRALLFAQPAAVVHPVLVNGTAGVVITIDGRPVSVMGFVVADERIAEIHALVDAGRLARLDLPARLGLPAQLDLAARLGPADGERARSPRSR	no	CMD> ECF>	CMD	FRAAL4018	ACCGCCGTCACATGTGCGCCGCACCGCGGGTCAGACG	CMD	MRNPAAVIPEAWPAIAALNAASETGGVPAATLALVHLRVSQINGCSACVDAGFRDALKGGETAQRLGAVAAWRETSYYDDAERAALALAEAATRLSDRTDPVPDDVWAEAVGHYDDRGLAALILKIATTNVFNRLNAVTKQVAGSWG
Francci3_0167	YP_479288.1	Frankia sp. CcI3	Actinobacteria	MEDATWQAEQFERQRPRLQAVAYRMLGSLSEAEDAVQEAWLRLSRSGDEAINNLGGWLTTVVGRVCIDMLRARQARREDFVGTWLPEPIVSAEDGDGPEQQTVLADSVGLALLVVLETLTPSERLAFVLHDMFAVPFEEIAPIVDRTPAAARQLASRARRRVRGAPTVPDPDLAAQRKVVAAFLAAARAGDFDALVAVLDPDVVFRVDTGSRTRLMPTLLTGSADVAQHTAIQGPRFARHCQPALVNGTAGIVARTSTGVIAVAGLTVRDGRIATIDLILDPDKLHRLVLAD	GGCGTCGTCACATCGGCGGTGCCGCGTTCGTCAACTG	<ECF Epi>	Epi	Francci3_0168	ACGGCGGTCACATCTGTCCGGCGGGATCCGACAGACA	Epimerase	MRIVVFGANGPTGRLLTEQALAAGYDVVAVTRRPAEFPITHERLDVVGADVHDAQAVDRAVEGADVVLSTLGVPFTREPINIYSDGIRNITAAMFRHGVKRVVVVSSSATEPHHHADGGFLLNRVLQPLITATIGKTTYRDMRRMEELLRDSNLDWTIMRPSGLFDAPAVTSYELHEDQAPGIFTSRADLAASLLEQAIEVRFVHKAVAVTTREGAPTLFQMLRREAFKRD
Francci3_2528	YP_481622.1	Frankia sp. CcI3	Actinobacteria	MTILERFTQARPRLLRLAYSELGDLGEAEEVVQDAWLRLARADHAAIENLDGWLTTVVARLALDRLRSARARREIYVGPWLPEPLGSGDPADRVTLDESVSYALLAVLEQLSPAERTAFVLHDVFDIPFGEVAEVVGRTPEAVRQLAARARRHVRREHSRFVASGEEHDRAVRAFALAVAEGDLGGLLAVLDPDVVWRSDGGGHAVAARRPLHGDIRVARAWVALSRRLDHPIETTLNGQLGLVIPSHDGHRAALSFAVSDNRITRIDVVRNPEKLRRI	no	Epi> ECF>	Epi	Francci3_2527	no	Epimerase, RmlD_sub_bind, NAD_binding_4	MSRSRGVRRQIGMSRIVITGSTGVIGRRAIRELHATGHHVRGVTRSAPGRERLASLGVDAVDADVFDEASLSRAFDGAEVVINLLTHIPSADRMADPSAWAENDRLRTKASAAIARAAQAARARRLVQESIAFVYADGGDAWLDEDAPLAGGGVTTSALTAEDHAREMFDGDTVVLRFGLFLGPDSGSTLATVEAARRGTSIAAGPPGAYRPTLWLEDAASAVATALSVPAGTYNVADADPPTNAEIDAALAAAVGVTALRPRTPGDGPMSRSQRVSSRRLREAGGWAPRLRAGTEIWGRITT
Franean1_1629	YP_001505973.1	Frankia sp. EAN1pec	Actinobacteria	MTFEPASPANGAAWYAEQFERQRRQLRAVAYRMLGSFADADDAVQEAWLRLSRADETAIDNLAGWLTTVVGRVCVDMLRARRARREDLPGTWLPDPVITEADTPDPEQRVLLADSVGLALLVVLDNLRPAERLAFVLHDMFGVPFDDIAPILEKSPAATRQLASRARRRVQGSGTRPDPDLPTQRRVAEAFLAAARNGDFAALVELLDPDVRLRVDTGPRTWLAPPLLTGARDVASHAAAQGPRFAGPWEPALVNGAAGMIARGRAGLIAVVGFIVVNGRISEIDLILDPDRLAAVKVND	no	Epi> ECF>	Epi	Franean1_1628	GGATCTGTCACATCCGACCTGCCTGGATTCGACGTATC	NmrA	MKITIFGASGATGRLLVRQALDAGHAVTAVTRCPAEFPLAGEQLTVIGGDVSDGAALAPAIKGADAVLSSLGVPFTRGPITVYSRGAAKILEAMTRHGVKRLAVVSSTAVEPHPHREGGFLLNRVMQPMIVRTIGRTTYADMRAMEQIVRESDAEWTIIRSSGLFDADHVSRYTVSDGPLDGVFTSRADLAHCLLTQATGKRFVGRTVEITTSENAPTLLQVIRREAFGRD
Franean1_2352	YP_001506691.1	Frankia sp. EAN1pec	Actinobacteria	MTGQDWLAARFDGHRAHLRSVAYRMLGSPHEADDAVQESWLRFSSADTSDVANLRGWLTTVTGRVCLDMLRARGTRREQPLDVHVPDPIVGPADGVDPEREALLAESVGLALHVVLGTLTPAERLAFVLHDMFAVPFNDIAAMLGRSTAATKQLASRARGRIRAGAPLPEADLAQQHEAVRAFFEAARGGDFDALVALLAPNVEMRADGGAARPQASTVLRGAAAVAGRALMFARPDAEVHPALVNGAAGVVVTLDGRAVSIMGFIVRGRMIAAIDVLADVDRLGRLELSAFER	no	ECF> <CMD	CMD	Franean1_2353	no	CMD	MQSRMTNPAMLLPHAMEAIQSLYKAMSTGGVPQRTLELVHLRASQINGCSACVHAGVAGATKAGESSDRLLAVAAWYESPLFDDAERAALALTEAATRLSDRPGQVTDELWDAARGHYDDKQLAAIILMIATTNFFNRINTTIREPAGATWG
Franean1_2873	YP_001507202.1	Frankia sp. EAN1pec	Actinobacteria	MTHQDWVTEQFEVQRRHLFAVAYRMLGSRADAEDAVQEAWLRLNRGTPDTIADLRSWLTTVVGRICLDMLRSRRSRRESNQGTWLPEPLVVADPEDGPDRQAELTDAVGLALLVVLETLTPAERLAFVLHDIFAVPFEEIGSILDRTPTAARQLASRARRRVRGAPTTPDTDLARQREVVAAFLAAARGGDFDALLEILHPDVMFRIDIGSRPTPTPISGLVGGRAAVARHAATMGPRFARMCQPALVNGAAGIIARGQGGLVAVAGITVVDATIVEIDLILDPAKLDAIELGE	GGATCTGTCACATCCGCGCGGCACCATGCGTCTACTC	ECF> Epi>	Epi	Franean1_2872	no	Epimerase	MRIAIFGANGPTGRLLTEQALTTGHDVAAVTRRPAEFPITHPRLDIVEADVHDQPAVDRAVEGTSAVLSTLGVPFARKPIDVYSVGIHNIATAMARHGVKRVVVVSSSATEPHHHAEGGFLMNRILQPMITATIGKTTYVDMRRMEEFVRASDLDWTIMRPSGLFDGPAVTNYELHEDQAPGIFTSRADLAASVLEQAIDVRFIRRIVAVTTFDGAPTLFQMLRKEAFKRG
Franean1_3569	YP_001507875.1	Frankia sp. EAN1pec	Actinobacteria	MGDLDEAAAIFMGVRPRLFGIAYRMLGSASEAEDLVQDVWLRWQATDRSVVKSPGAFLATTTTRLAINELQSARVRRETYIGPWLPEPVDTSADPFLGAERGEALELAVLMLMEKLTPQERAAYVLRQAFDYPYPQIAGILQSTEPAVRQLVSRARKHVTGERKIPVLETAQRQLLATFLEAARAGDLEALEKLFAADVASISDGNGARQVSRKVVSGAARVAKYIAAFSTWFWDGVELQWVTTNGQTSAIMRRGDTLLGMVTIVASEAGIEQLLWMLNLEKVAAVADVTE	no	ECF> Ox>	Ox	Franean1_3570	GCCGATGTCACAGAATAGGTGCCTGCCCTGTCTGTAC	Pyr_redox_2	MRTILIVGGGYAGFYTAWKLEKKLRRGEARVIVVDPRPYMTYQPFLPEVLAGSVEARHAAVSLRRHLRRAEIVAGRVTRVDHAHKTVTVRPAVGAEYPLEYDIIVVTAGAVTRTLAIPGVTEHAIGKKHVEEAVAIRDRMLTAFDDAAIPDLAAERPGVSTVPNAQHAVRQGKLLARNLIATLRGREPRPYVHHSLGVVATLGLGLGIFQFHRLVIKGFPAWLMHRGYHALAVPTWERKVRVLAVWATAVPFGRDIVSLTSVQHPREAFLAGANPRMPEPAETADARVDIVTAGDAPRS
Franean1_5199	YP_001509463.1	Frankia sp. EAN1pec	Actinobacteria	MTDRPDAGGPGALAEAFEAERGYLRAVAYRILGSVTDAEDIVQDAWLRLARTDPAAIEDLRGWLTVVVGRLCLDHLRSARVRRETYVGPWLPEPLVDPSGLGGSGGSAGGGGATGPVGEVTAVAAERADPADRVTLAESVSMAMLVVLESLSPAERTALILHDVFGYGFEEVAEVTGRSPAASRQLASRARRHVRERAVRFDPDPAQRRGVADAFLAAAAGGDLAALLRVLDPDVVLRSDGGGVVRAALRPIDGADKVARFLHGLIEKGRRQYGAAVRFVPVEVNGGAGIATYTGPRLVNVVALTVWRGLVTEIDVVVNPAKLRHLTQPPHGG	no	ECF	no	no	no	no	no
GAU_2973	YP_002762485.1	Gemmatimonas aurantiaca T-27	Gemmatimonadetes	MRRDDATTEFETHRPRLVRLAYRMLGSRASAEDMVQEAWLRWRQVDLDAVQDAGGYLSRIVTRLCLDEMKSARVRRESYVGQWLPEPLVDDLEEPVDSDDLTLTLMLALERLSPLERAAFLLHDVFGQPLHEIATALDRDAAAVRQLASRARKHVQAAKPRFPVAQDEGRRIAEAFFTATRAGDMTALTALLAEDVVIRSDGGGKVIAFRNPIVGIDRVLRLYAGLRRKFTDDDLEILRPVTVDGLPGYVTRERGLILQTTAFAIEDGRIVGIFITRNPDKLGHVRDMIAH	no	CMD> ECF>	CMD	GAU_2974	GGCCATGTCACATTCGCGGCGGCCATCTCGTCGAGCA	CMD	MTARIANPAALVPDLLKAMLGLESAIRTSGLDHGLLELVKMRVSQINRCAFCLHLHATELQKAGENAMRIHLLPAWRESAAFTPREKAALGWAEALTLLADTQAPDADYDALREQFTDTEQVQLTMAIGAINVWNRLQVGFRAGHPPVSLPHAA
GBAA2454	YP_019094.1	Bacillus anthracis str. 'Ames Ancestor'	Firmicutes	METEQLYEAYQPLLFSLAYRILGSVMDAEDIVQDVFISLNNIENLQSIENMKAFLCKMATNRSIDKLRSAAHKRNVYVGMWLPEPLVEESNEPSESFVMKESLSTAYLLLLQQLSEVERIVFILREVFSYEYEEIASIVDKSSVNCRKIFQRARKSILDKPKQSTLSTKKMAAYVEKFVSSLQCGDAQGMLEVLKTDAILKADGGGKVTTAIHPIYSADRIIRLFFGIAQRLTEAYTVDFKMVNGMPGVIVTINNKITYVLSFAFEDEKISNIYMVGNPEKLMHLNVKI	no	Ox> ECF>	Ox	GBAA2453	TTTCATGTCACATCCCTCTTTAATCGTTCGTCTTGTT	Amino_oxidase, DAO	MKNFDVAIVGGGLAGLTASIYLAKAGRKVIVLEKSSRFGGRGMTINKNGICMNLGAHALYRGGAAFLTFNELGMNLPGGIPSTKAHGIWKGDIFTIPTDFRSILSTPLLSWSAKVQFSRLMIRLGNLDVGEVPKMSLTTWAENEIKNPMVRNIFYALCRTTTYTFAPTIQLASSVLKQIQLSIKDGVFYVDGGWETIITKLRDIANHAGVQFLAKKHVLEIEHYEDKQRIYCFDDEVFEVGTVIVTTPPKEACNIIKGAEGTSLHRWSEQSVPVTVAALDIGLRRLPNPTHQFALGLDQPIFFTNQSRAAKLSDDGSIAVSLIKYQNPVLEMKHTHEDKEQLESTMDLLHPNWKREVVAQQYLPKITVVYDFPHINRVEKPGPNIPEMPGVYVAGDWTG…
Gbro_3005	YP_003274106.1	Gordonia bronchialis DSM 43247	Actinobacteria	MAVGSDEHAARFVELRPLLFTIAYEILGSATESDDVLQDAYLRWAEVDLDEVREDRAYLAKVVTRQSLNVVRARSRRREDYVGPWLPEPILLDEHDAAADVLLAESVSTAMLVVLETLGPDERAVFVLREVFGFGHDEIAEMVGRTATSVRQIAHRARAHVAARRPRFEPVDAARTAEITASFLAAAESGDVTTLMTILAPEVQFVADSDGKASAVRRPVRGALAVARLLAAFTQVGAKVDDLRVESAIFNSLPGLRVYFDGALQGVFVLEVGDGVVRNIYAIRNPDKLIGIATPRSIAR	no	Ox> ECF>	Ox	Gbro_3006	GCCACTGTCACATTTCGGCGCGGCGCGGTGTCTCAGG	Pyr_redox_2, Pyr_redox, DAO	MNTTPHSAEEPTAPRIVVIGGGYAGTLAANRLGAAVRAGAAQVNLVNPRPHFVHRIRLHQWATGTGVADAEYGTVLADDVRLVVDTATRIDVAAGRVELASGESLPYDQLIYAVGSTGRAPVTIDGVAEHGFVFGDWEVAQELRGHLATTAPASPTTVIGGGFTGIELAAELAEAGRTVRLVCRGPLAPAFGTRARRIARRTLRRLGVEIIEDHRVAAVAADTVTVVGPDGRMQTLPSVTSIVAAGFGVPELAAVSGLRTDPIGRLLADETLTSIDDPRIVGAGDAVAPSGVPFRMSCQAATQLGPHAADTVLARLRGEAPAPVSVAFVGQCTSLGRHGAVIQGTHRDDTPARVVISGRTGAALKELVCRSVIWSLRMEKRRPGSSPSVGGQERVLEVP…
gll0669	NP_923615.1	Gloeobacter violaceus PCC 7421	Cyanobacteria	MAAQRTAMDDLETFQQHRGMLFAIAYRMLGTVADAEDMVQETFLRWQQASAAGVQSQKSYLAAVVTRLSIDHLRSARVRREQYVGPWLPEPLAQTAADPLQQSELADSLSMAFLVLLESLSPLERAVFLLSEVFEYDHAEIARIVDKSPANCRQILRRARRHLAERQPRFRSSRPHSEKLVARFLQACSGGDLEGLLAVLAPEVTLVGDGGGKVAATIRPLQGAARVARFFVALRRRVGHFTLMPTVINGQSGIAFLVAGNLQSAMTFDITEAGIQTIYSVRNPEKLQRFAQSLGMPLPP	no	CMD> ECF>	CMD	gll0670	no	CMD	MIDHIGIAQSDSRPPVTSGPAVSSCLYKRYNRSFQMDNRLAFENIEPAAYRALLGLGSYVESSGLDPKVLDLIKIRASQLNGCAFCLDMHTTEARKAGEAEQRLHALAAWREAPFFSPTERAALAFGEALTQMAQERIADAVYTELAQHFSQEDAGKLLMAVIAINAWNRLAVATGLVAGTQEQHFRQLRQRGILAGEAVK
Gobs_2481	YP_003409523.1	Geodermatophilus obscurus DSM 43160	Actinobacteria	MSGNDVLAAQFEEHRHRLTAVASRLLGSRAEAEDAVQEAWLRVSRAGSDEVADLGGWLTTVVARVALNQLRARANRREDPYDDALPARLHANADPAQEAVLTDSVGLALLVVLDQLAPAERLAFVLHDLFDVPFDEIAPIVDRSPAAARQLASRARRRVRGAELPDATERRREVVAAFLDASRDGDFSALLELLHPEAVLRSDAVAARMGAAAEVRGAAGVARFLSGRARAARLVLVDGVPGAVWSLRGTPQVVFAFTVEDGVVTAIDLLAAPGTLSGLDLHPLRQR	no	ECF	no	no	no	no	no
Gobs_2858	YP_003409857.1	Geodermatophilus obscurus DSM 43160	Actinobacteria	MTRAEEFEELRSLLFAIAYRILGSVSEAEDAVQETWLRYQASPTRPTSTKAFLSAVVTRISIDVLRSARVRREEYVGHWLPEPLLDDPYEDPARSAELADSVSMAALLLLERLSPLERAVFVLREVFGFGFPEVASAVGRSEAACRQLAVRARRHMDAGRPRFEADRREREELAERFFDAFRDGDVDRLRELLAADVQLVGDGGGRAPQLARAVVGAAKVARLLAAIVPPMARIHVTFEPREINGQPGAIFRDRDDKVLHTWTLDILDGRIQTIHSLINPDKLGHLGPVADAWAVAREAAQARRLTD	no	Epi> ECF>	Epi	Gobs_2857	GGGGATGTCACAGATGGCCGGCGTTGTCTCGTCACCGT	Epimerase, 3Beta_HSD, F420_oxidored, RmlD_sub_bind	MVMRVFVAGGTGVMGRRLVPQLVARGHQVTATTTSSGHLGLLEQLGADGVVMDGLDAVSVGEAVAAARPDVIVHQMTAISRAHAGKPDIKHMDRFFATTNRLRTEGTDHLLAAAEATGVSHVVAQGHASWNGIREGGWVKTEEDPLDPGPPSMRKGMAAMRHVQDVVVEAGGAVLRYGGFYGPGATDDVVELVRRRQFPLIGGGTGYSSWIHLDDAASATVLAVEQKATGVFNIVDDEPAPASEWLPYLAACTGAKRPVRIPTWLARLVAGDVAVTMMTEGRGFSNAKAKRELGWELRYSSWRQGFKEGLP
GYMC10_0386	YP_003240499.1	Geobacillus sp. Y412MC10	Firmicutes	MLWDQIYIEYKPMMFGLAYRMLGSAADAEDIVQDVFSQFVQMDRGEVQNEKAYLAKMTTNRCINLLKSSRRKRETYTGPWLPEPMPDYDMIQRSDPAERRENIGYAYLVLLQRLTPLERAIYIAKDTLGLEYHEISEMLGKTEISCRKTFSRAQQKMGRHTERPVGEGTRTEKQERFVEAFLRASDMGNFKPLLSFLKEEVTLLSDGGGKAKAAINPILGVERVRAFFEGLSAKGSFREGFEPVSINGEPGVLLKREGRVSMVLTAEWEPDLSRISRIFLVVNPDKLQLFNQNSPGTAL	CTTGATGTCACAGACGGTAGTGTTCATCTGTCTTATA	ECF> <CMD	CMD	GYMC10_0387	TCACATGTCACAATTCCCGGCGACAAACTGTCATATA	CMD	MELRMNYRSANPEAFKTLLALEQAAQKSGLDHKLYEIIKLRASQINGCSFCVDMHSKDLLSMGESVDRLLLLPMWREVPIYSDEERAVIELTECVTKLSEAGVPTEIYERVRKHFDEKQFVDLVMAITTINAWNRIGVATGLFPGCFD
GYMC10_3639	YP_003243681.1	Geobacillus sp. Y412MC10	Firmicutes	MLELYEQYKGVLFHLAYQMTGTVTDAEDAVQDVFVKVQSLPIKQIREPKAYLCKMVTNRCLDEIKSARNRREQYFGPWLPEPIPESYSETYETIENQELLSYAMLVLLERLSPSERAVFVLREALGFDYPEIAGLIDKTEANCRKLMSRARGKMGITEEDLIGVGSVEEEWVKRFFTALSEGNAEHVLSLLADDAVLLADGGGKVIAAARPVETRERVARFLSGILRQALLEDGVAPEIEVRELNHQTGVVFRQAGNVTGVVFFNIRNGLLQDIYIVRNPDKLTGI	no	Ox> ECF>	Ox	GYMC10_3640	AGTCATGTCACAAAAACAGCCCCCTTCTCGTGTTATG	Pyr_redox_2, Pyr_redox	MIKDFTCVVVGGGFAGIHALKAIHKGCQKGLNGRKLRLFLIDQGSAHVRKVLLFRPAVSGESITVPWEQVMPEGTRFIQGRVTNIDKESKLLNLEDGRGQEHRMEYDVLVMAIGSVVRQAAPEQGGISLTGMEAAERIRERWQSNLRLAAAETDAQEKQRLMSIAVAGAGITGIETSAELIHAMRAEAGKLRLDPEHIRVHLFNAQDRLFLEGPAKVGKRLERYLTELGIVLHQGRRALKEEQGQLHFLEGASIPVGLTVWTLGLAPNPALLGLGLPVTADGQIVVDESYRVKDAPGVYGIGDCAHVVDPVSGAADRMTCKEAIPQAARLGGIVQADVTGTPAAKHRSVNEGYTVGLGPGHGLVWSRAWGMDLMITGKLAYKVKTFMWNYSSMVR
Haur_0955	YP_001543731.1	Herpetosiphon aurantiacus ATCC 23779	Chloroflexi	MNHVELFESYRGYVFGIAYRMLGSVMDAEDCLQETFLRWQSHAEQVENPRAWLATVATRWCLDQLNTARHQREQYIGEWLPEPLIIAAPSSNVEQLESLSTAFLVLLERLSPAERAVFLLHKVFGYEYSEIAEIVGKTPAACRQLGHRAADHVAQARPRFKVEPSVQQRLSEQFLQSCATGDLNGLMSLLTEDVVLRSDGGGVVQAARNPIYGPTAVGRFLLGVLPKLPANSIFEPRLINGQAGFVALVDGQASGTLILDMLDQQIAGIYIMLNPQKLQHLKP	no	Ox> ECF>	Ox	Haur_0956	TTGCATGTCACATTGCAGGCTACTCAATCGTCATAGC	Amino_oxidase, DAO, HI0933_like	MHTQKPVVVIGGGLAGLTAANYLARAGKQVIILERAKHLGGRARTNREHGFEINFGPHALYLKGAGARVLRELNVLPFGSKPIAPDVLLAEQQLYPTKSIKAALSTSLLNRRAKWQFLRSFAKLPFTNPTHYADRSFAQWIAQQADEPRARQLLAMFGRLTTYGAANDLQSAAATLENIKTGLAGVLYVDHGWQVIVESLINKARQTGVELRTSQRVQAIQPSHAGVTIQLADGTNIQAEAVVLAVTPQAANELIGTSQHFQRHYQRLLPITAACLDVGLRQLPQPQRRFLLGVDRPYYAVAHSSYAKLATQGQALIHVMKYLDPRQTYDPKQTRAELEQLLDQYQAGWRDQLVTNQFLPSITVSYDTPQVQFGGLAGRTPVVLNDCPNVYLAGDWVGI…
HMPREF0004_4745	ZP_06689169.1	Achromobacter piechaudii ATCC 43553	Proteobacteria	MPGIWRVGRSVLVNPSLLRQNTRLPAPVLLALALLMSDPLLVFQRHRPRLYAIAYRMLGAVAEAEDVVQEAWLRWHGADRDAIENAEAWLVTATTRLSIDRLRAAKAERAHYTGVWLPEPMLMAAPSTPEQIHEFADDVSVAFLFMLERLTPDARAAFLMRDVFDADYEDIADTLGKTQAACRQLVRRARLQLRQGEPRAAVSRAALHRLLLAFADAMQRSDFHGLHALLSDDAELIGDGGGKVSSFARLVGGKRLARLFYAGKRRFGAGLRAEVVQVNGQWTLLRFIDGQLESVQSYDTDGERLTRVLVQRNPDKLARIAAALAQG	no	ECF	no	no	no	no	no
HMPREF0063_1507	ZP_06606123.1	Aeromicrobium marinum DSM 15272	Actinobacteria	MDRTAVFELERARLVTLASRVLSDSAEAEDVVQLAWLRLDSTQADILNLPGWLTTVTTRLCLDRLRARVPVAVEEMPDEVHGPDPTERIELAESVGAALHVVLDRLSPAERVALVLHDSFGVEFTTVAEILDVTPAAARQLASRARRKVGGADEGHRRADARVVDAFMAAARNGEFERLLGVLAPQVEVGSDAAAILAGTPERISGRQEVAEFFNGSAHAALPVTVGGRPGAAWFHRGEAKVLFDFTVQDGLVGRIDFRADPDVLAGVVRRAPDPIDD	no	ECF	no	no	no	no	no
HMPREF0591_1101	ZP_06847660.1	Mycobacterium parascrofulaceum ATCC BAA-614	Actinobacteria	MSAPNDLADLAQRFHADRRHLRSVAFQLLGSAADAEDAVQSAWLKASRANFGAVDNLTGWFTTITAREAFDQLRARKRRAEEPLAATDELDRLVATASAPADEEALLTESVSNALLVVLDRLSPAQRVAFVLHDVFAVPFEEIAGLLDRSPAAAKKLASRARGRLQAHPDGAPQRAAKHLEIVEAFLAASRGGDIAGLLELLAPDVVRTVDRALVPDDVPTEVRGARRVAEETRRFTQRARAGAVMLIDGAPGIVIAPRGHARVLLRITVGADDRIHAIDITGDPGRIHRAALALPGIGYQGTQTWPAGRPAPGRERKRHAG	no	ECF	no	no	no	no	no
HMPREF0591_2851	ZP_06849410.1	Mycobacterium parascrofulaceum ATCC BAA-614	Actinobacteria	MNRSQSGSEQVAEAWRRHRPYLVNLAYQMLGDVGDAEDVAQEAFLRFSRTEIERIEDVRGWLTVVASRLCLDQVRSARVRYERPGEVQERPAPRRSDPADRVTLDDEVRTALLEVLRRLSPGERVAFVLHDVFGVPFESIAETVGRPEGTCRQLARRARAKFVAAQPKTNEVASAEHQLVTEKFITACANGDIAGLVAVLDPTVWGVGTILADPAPPPQINHGPQAVATNLLRYLWPDVTLVSGPAGGPALLAFTGRRLFAVIVLTIRGSRIAKLEAIADASARLGNAAERT	no	<ECF Epi>	Epi	HMPREF0591_2852	no	NmrA, NAD_binding_2	MTIVVTGATGNVGRPLVAALAAAGAPVRAVTRAPQAVGLPAGVEPVGSAAEALPGASAVFLNSRALGDDLESVVAQCVRGGVGKLVALSAINADDDFSRQPSRFRGDRNKEVERVAVDSGVAWVSLRPTVFATNFAGMWSPQIRTGDVVFGPYARASTAPIVETDIAEVAARALLTDELVGQRIPLTGPQAFTNAELLGTIGAVLDRPLQYHEIPNAAVRQRFLGLGFTAEFADAYIAMLAATLDAPALVTHDVEKVLGRPAVPFAQWVAEHRDVFARAT
HMPREF0591_3968	ZP_06850527.1	Mycobacterium parascrofulaceum ATCC BAA-614	Actinobacteria	MTAAQQVSEFQSLRPHLMAVAYRLTGSVADAEDLVQEAWLRWEGQDAQITDLRAWLTTVVSRLGLDKLRSAAHRRETYTGNWLPEPVVTGLDGSDPLSAVVAREDARFAAMVVLERLSPDQRVAFVLHDGFAVPFAEVADVLGTSEAGARQLASRARKAVAAEPPPAPDPSHDEVVGRLMAAMAAGDLDTVVSLLHPDVTFTGDSNGKAPTAVQIIQGADKVARFMFGLARRYGPAFFTANQLGLVNGELGAYTAGSPGDEGHWQMLPRILAITVRDGKVCALWDIANPDKFTGSPLRPR	no	ECF> <CMD	CMD	HMPREF0591_3969	AAGCCCGTCACACTTTCGCCGCCCGTCCCGTCTGACG	CMD	MTQKTRIEPLSPRRAGLLTRAMYRIAKRRYGQVPEPFTVTAHHRKLMVAGAVHETMIDRASKALPASVRELAVLWTARSIGCSWCVDFGSMLQRLDGLDVERLKDIDRYATSPLFTDDERAAIRYADAMTTDPHTVTDEQVADLRARFGDAGVVELTYQIGVENMRARMNTALGITEQGFNSGDACRVPWASEAAAASR
HMPREF0591_4901	ZP_06851460.1	Mycobacterium parascrofulaceum ATCC BAA-614	Actinobacteria	MTRAPAGSEHAERFTVLRPLLFTIAYEMLGSATEADDVLQDSYLRWAAVDLSTVRDTKSYLAQLVTRQALNALRAGARRREEYVGPWLPEPLLLDEHDASTDVVLAESISMAMLVLLETLSPDERAVFVLREVFGFDYGEIAEAVGKPAPTVRQVAHRAREHVRARRKRFGAIDPERNARLTAQFLETAAGGDVATLMTMLAPDATWTADSGGKVSAARRPVVGAERVARAIVGLIRKASELAEFRVDVVTCNGAPAVLLYLADQLEGVITLEIADDKIANFYVTRNPDKLVALATSRDVSRG	no	Ox> ECF>	Ox	HMPREF0591_4902	GGGCCTGTCACGCCCGACGAGCCTGCGGTGTCTCGAG	Pyr_redox_2, Pyr_redox, DAO	MTEVAAQKTHVVVVGGGYAGTLAANHLRQRPDIDITLVNPRPVFVERIRLHQLIADTGAATADYATLLGDGIRLVVDAVDRIEATARRVLLSSGAELDYDYLIYAVGSTGATPPAVPGFADFAYAVADLESAQRLRYALADLPLAAPVTVVGGGLTGIETAAELAERGREVTLVCGAGLGPSLSRRGRRSVARRLRGSGVNVLESATVTEVRWDAVVLGDGAVLPSAATIWTAGFAVPDLAARSGLSTDALGRLLTDETLTSVDNPYIVAAGDAAAPSGQPLRMSCQAAGPLGAQAANTVLSRIAGAAPAVLNQAFVGQCISLGRTYGTVQLARTDDTPVNLALGGRTAASIKEAICKGTLWAIRREAAKPGSYRWLKGGRRPAQAPAAVALR
HMPREF0591_5615	ZP_06852174.1	Mycobacterium parascrofulaceum ATCC BAA-614	Actinobacteria	MTVDASVTARFEAARPRLGAVAYRMLGSIDDAQDAVQEAWLRLSGTDRDGIANLDAWLTTVVARICLNMLRDRHARGREEPAVVLPDPVVEADGEFDPEQRALLADAVGLALFVVLDTLPPEQRLAFVLHDAFAVPFDQIAPLVGRTPEATRKLASRARRRVQEADPAPAGDMAAQREAVDAFFAAGRSGDFEGLVAVLHPDVVLRGDFGRGAAGFRAEGAAAVAKLARGYAGPDREVRAATVNGAAGAVVLAGGRATAIMGFVVRDGLVVSINVLADPARAAKAARSARVY	no	CMD> ECF>	CMD	HMPREF0591_5616	AGGCCGGTCACGTTCGCGGGGCGCCGGGTGTCGACGT	CMD	MSRLPGVSDHDAGLSAKIAFFFTRRKLAQMTGLQTAGMLEPLRMYAHIPRLLNAYGRLEQAESKLDILSPRHRALAELKAATTVRCEYCIDLGSQIARQWGITDEELLALADYPDAACFSAVDKLILEYATAISRTPVEVGDELFEALRAHFDTAQLVGLTHVITLGNLRARFNLALGIGSAGFSGDRVCALPETRGGA
HMPREF0724_4578	ZP_06832296.1	Rhodococcus equi ATCC 33707	Actinobacteria	MSAPTLADSFESHRGHLLSAAYRLTGSVTDAEDAVQEAWLRLAKSDADRIDDLRAWLTTVVGRLCLDRLRSAAVRREQYVGQWLPEPIVTDLTPSAMPDPLEAVVRQEDNRLAALIVLDALTPDQRVAFVLHDGFGVPFGEIADVLSVSVASARQLASRARRAVADAPPPVPDDEHTAAVTRLMIAMAAGDLDAVLDALHPDAITIGDANGTTRTAVNIITGADRTARFFLGLAHKYGLEAFLGAAMPALVNGQLGFVSHGSPGDDIHPGFPGRVTGFTVRDGLVWAAYDIANPEKHRGIRLSAPPAPRTPPPPTAPGTRRPS	no	ECF	no	no	no	no	no
HMPREF0724_5000	ZP_06832718.1	Rhodococcus equi ATCC 33707	Actinobacteria	MTSRTRIPRAELTGIYGAVVKRMSRRMLGDVAEPVAVTWHNRTTPDVADDVELAENVSIAMLTVLETLGPVERAVFVLHQVFEMPYAEIAEAVGRTPASVRQIAHRAREHVGARRPRMQVDRAQQQAVVEKFRAAVSTGDVQALVDVLAPDVVVVADGGGIATAARKPIVGARRVAVFLSKAASLPGFATTTTWLNGMPGIRIDVDGEATAVSVVVEDGRITRVYAIRNPHKLGSLASVWDLRR	GGCTGTGTCACACCTTCCCTCCGGCCGGTGTCTCCAT	ECF	no	no	no	no	no
HMPREF0724_5028	ZP_06832746.1	Rhodococcus equi ATCC 33707	Actinobacteria	MSVASEFDALRPRLVGVAYGLLGSVTEAEDVVQEAWIRLQRSNLDEIDDLTGWLVTTTSRLALDVLRSARSRRESYVGPWLPEPVETAADPADAVSLADSISWAMLVVLETLAPAERAAFVLHDLFGLSFTEIGTALGRNPAACRKLASRARDHIDSRKPRFTIDPTVHRSVVDAFAEAATSGDLEGLLRVLDPNAVLTADGGGIVRAALEPVVGAEAIAAFLSGIAAQGPHKTMRATVVNHNPALLVFVGDALDGVVALGITEGLVTSIDFVRNPQKLNGIGIQGR	no	CMD> ECF>	CMD	HMPREF0724_5027	CAAAAGGTCACACAAGTCGCGCCCGCCCCGTCCTCCC	CMD	MNARLDFFGNATAAKFTKYINSAGKVIGDSTLPATTQELVKIRASQINGCGFCTDMHTKDAAHAGESAPRLNLVAAWREATVFTDAERAALELTEQGTRIADAAGGVPEDVWTNATKYFDEDQLAALVGLIALINSYNRMNVIAATPAGGYTPGQWG
Hoch_1524	YP_003265969.1	Haliangium ochraceum DSM 14365	Proteobacteria	MSAASPAAVPDGLREAFRDHQRLLWGLCYRMTGCAADSDDLVQDTFQRALERPPRDLERPWRPWLVRVAMNLSRDRLRQRRRRDYPGPWLPSPIEPPAYEIEREDAATTAGRYDLLESVSFAFLLALEQLSPQRRAVLLLGDVFDYSARETAEALGMSEANARTTLHRARKQMAAYERAAPDTAEARPGGDLAAATRTMLTQLLATLASGDVAALARLLAADARLLSDGGGEFAAARNPVLGADKVARLLLGLANKGGWPRIDLRTLNGQPAVVGAFASPRPRIAPRFVLRIELAADGRIREIHQVLASRKLTALSEPPTRAV	no	Ox> ECF>	Ox	Hoch_1523	CGCCCTGTAACGTTTGCGCGGCCTGGGTCGTGGCAGC	Amino_oxidase, DAO, Pyr_redox	MSKTSEIHVIGGGIGGLAAAAYLARAGRRVRVYERSSALGGRARSARAGECLLNLGPHALYAKGAAAEVLDELGVAYRGGMPRGKGAYALRGGRAHTMPAGLVSLLSTGLLSLADKLALARVLTALPKLDPARHRGTSLRAWVEDAAAAPEVRAFLYALARLATYANAPDRVDAGAAIAQMQRALGGVLYLDGGWQTLVDGLRDAALAAGAEIATRARIGSLAELEGPVVLATPPAEAGRLLGRTWDLVPVHAACLDVALSALPVPHAQFALGMDAPTYFSVHSQHAKLGPGGAAVLHVAKYLAPEAQPDPAGDRAQLEAVLDLVQPGWRALVREQRSLPRMIVSHALVTSAGRPAGECQGVHLVGDWVGPEGMLADAALASARSAARALLTAADDGEQ…
Hsero_0150	YP_003773584.1	Herbaspirillum seropedicae SmR1	Proteobacteria	MTDDLALALFTQHRPRLFGVAYRMLASRSEADDVLQDAWLRWHAQDKAVLDSAEAWLVTVVTRLCIDRLRQLQQERQHYVGHWLPEPLVDLAEPGPGPDIDLYGQARLAPSPEQLLEQHSDLSFAYLLLLEHLKPEERAAFLLREVFDNDYPDIAAILQKSEASCRQLVHRARERLARQEHQADPRSPAVRAASSPVTRETHALLLEKFMQALQSGQREAMLGLLAEDARLIGDGGGKVASFPHPLEGAERISWLYYANVRRFGTRIVYRAAWINGAAGLLRYVDGVLESAQALQWQAGRVSAIYVVRNPDKLAAIARQQLAVD	no	ECF> CMD>	CMD	Hsero_0149	AGACCTGTCACAACAGGGCATCCCGCTCCGTCTAGTG	CMD	MSDFKQRLPHAKLAAPAFNALIKASEVVHQSGVDPKLLELVFLRVSQLNGCAFCVDMHSHDLLQKGEDQQRLNTLAAWREIPFFTDAERAALNWAERFTHLHQQDADKEDAAFVQLQQHFNDTEIANLTFAVAIINAWNRLGVSMRPQVPRRA
Kfla_0240	YP_003378165.1	Kribbella flavida DSM 17836	Actinobacteria	MNQDDLARQFEQNRRHLRAVAYRMLGSLSEAEDAVQEAWLRLSRSDSSEIANLGGWLTTVVSRVCLDMLRARKSRREDPYDTYVPDPVVSRLDPEEEAVQTDSVGLAMLVVLETLKPAERLAFVLHDLFGVSFDEIAPIVDKTPAATRQLASRARRRVQGAPTSDGNLGRQREVVEAFLAASRSGDFDGLLAVLDPDVVLRADAGAVPATGLATSRLVRGAKTVVEQALLFGRLSPHAQVATVNGAPGLVTVVDGRLLGVMSPEIRDGRIVEINILADLSRLESLPLPA	no	ECF	no	no	no	no	no
Kfla_1087	YP_003378990.1	Kribbella flavida DSM 17836	Actinobacteria	MNSTGESHGRKADAPAESAGATDAATEAFVTHRNLLFTVAYEMLGSAADAEDVLQEAWLRWVKVDLDQVKDHRAYLVRITSRQALNRLRSVKRRRESYVGSWLPEPLLTTPDVAADVELSESVSMALMLVLETLTPTERAVFVLREAFGIGYDDIAAAVDKTPAAVHQIAHRARRHVEARRPRRSVTARQAQVALDAFQRALETRDLQGLLDVLAPDVVAISDGGGIKQTTPRPVVGARKVATFIVGGLTKHDVTLTVEPTAVNGSPALALHYDGDLDGVIAISVEDSRITGLYYVRNPQKLTHRATEIPLTRQ	no	Ox> ECF>	Ox	Kfla_1088	CACGCTGTCAGGATCTTCGCTCAGTCGGTGTCTGGTG	Pyr_redox_2, Pyr_redox, DAO	MQQNTEIVVVGGGYAGVMAANRLTQRDDVTVTVVNPRRVFVPRLRLHQLVGGTHDAVVAYDDVLAEGVRLVVDSVTRIDAAERSVTLAEGGTIGYDYLVYAVGSGSAGPQVPGAAEFAYPIATLDAAQRLRSVLADRPLAAGVTVVGGGPTGIETAAELAEQGRAVTLVCGAALGPYLHPRARRTARKYLARLGVRVIEGPKASVTAVTQESVELGDGRTLPSEVTIWTAGFGVPDLAARSGLRTDAAGRLITDETLTSVNDERIVAAGDSSAPSELPFRMSAYAAGCLGAHAADTVLHRIAGERPTPIDLSFSAMCISFGRHAGIFQLAHKNDVAAPLYFPGRAGKKLKELSCAFSVKHLVKEAEKPGSHSWPKDGKHRPQLLRTRRDDTTPSVA
Kfla_1160	YP_003379063.1	Kribbella flavida DSM 17836	Actinobacteria	MVGGSGGGVTTEEEDPLVAHRGLLFTVAYEMLGSAADAEDVVQETWLRWAATDQAAVREPRAYLVRIATRQALNRLRTVSRRREDYVGEWLPEPLLTSPDVAEDVELADSVSIAMMTVLETLGPIERAVFVLREVFDVPYDEIAAAVGKSPAAVRQIAHRARGHVAARRPRTRVAPAEQQVVVDRFLAAVRTGDVQGLLDVLSPDVVLVTDGGGVVQALMAPLEGVRRVSTLLAGIATHAPDLQLTSVWLNGAPAARIDPGGARDTALSLTVENGRITRIYAVRNPHKMAYLDTENPLTR	TGGGGTGTCACAGGGGAGGGGTGGGTGGTGTCTTGGT	ECF	no	no	no	no	no
Kfla_1489	YP_003379388.1	Kribbella flavida DSM 17836	Actinobacteria	MNRVEEFERQRPLLFSIAYRILGSVSEAEDAVQETWLRYQATSTEPASAKAFLAAMVSRIAIDVLRSARVRREKYPGHWFPEPLLSDPYEDPERSAELADTVSMAALLLLERLSPLERAVFVLREVFGFGFAEVASSVGRSEAACRQLAVRARRHMDAGRARFAADRREREQLAGRFFAAFREGDVDGLRTLLAADVQMVGDSGGKAPLWGQGVFGAEKVARTLAAFVAPFVRIGGSVQPQPVNGQPGAILRDRDGRVVNTLTVDIAGGQVVAIRAVINPDKLRHLGPVADAGAVVRATNRARRPTVGPWPGDRRTGL	no	Epi> ECF>	Epi	Kfla_1490	GGCGATGTCACAAACCGGCCCGGCTGTCTCGTCCCAGA	Epimerase, 3Beta_HSD, RmlD_sub_bind	MRVFVAGGAGVLGRRLVSQLVARGHEVTATTTGPAKMDLLRQLGAEAVVMDGLDASSVGQAVAQARPEVIVHQMTAISGKPDIKHFDRWFATTNRLRTEGTDHLLAAAEATGVRHFVAQSYAAWNGIREGGWVKTEEDPLDPTSTGAAAAAIRHLEDAVLRAGGAVLRYGAFYGPGATDDQVELVRRRQYPVVGNGAGHSSWVHLDDAATATVLAVEGRAQGVFNIVDDDPAPASEWLPHLAVCAGAKPPLRIPTWLARPLAGRTAVTMMTEGRGFSNAKAKRELGWQPRYPSWRQGFREELR
Kfla_1667	YP_003379561.1	Kribbella flavida DSM 17836	Actinobacteria	MTRAEEFQELRALLFSIAYRILGSVAEAEDAVQETWLRYESSPTQPASVKAYLSAVVARISIDVLRSARVRRETYVGQWFPEPLLTDPYEDPERSAELADSVSMAALLLLERLSPLERAVFVLRDVFGFGFPEVAAAVGRSEAACRQLAVRARRHMELGRPRFHADRREREELAARFFDALRDGDIDGVRELLAADVRMVGDGGGKAPALARTVVGADNVARLLASIFPVLDRIEARVELRELNGQPGAILRDRDGRVVSTFALDTVDGRIQTIRSVLNPDKLGHVGPVGDAWAITRELQRTRRLAD	no	Epi> ECF>	Epi	Kfla_1666	GCCCGTGTCACAGCATCTCCGGCTGTCTCGTCTCGGG	Epimerase, 3Beta_HSD, RmlD_sub_bind, CbiJ, ADH_zinc_N	MRVFVAGGTGVLGRRLVPQLVARGHQVTATTTTAGKLGLLEQLGAEGVVMDGLDAASVGEAVAAARPDTIVNQMTALSTTHAGKPTLRNADRFFARTNRLRSEGVDHLLAAADATGVAHVVSQGHASMNGIRTGGWVKTEQDPLEVIPGTHAMHHLEQAVVGAGGAVLRYGGFYGPGANDDQLELVRKRLFPLVGTGTGFFSWVHVDDAASATVLAVEQKVTGVFNIVDDEPAPVSAWLPYLAECAGAKPPRRLPAWLARLLAGEMVVGMMTEGRAFSNAKAKRELGWELRYPSWRQGFAEKHA
Kfla_2068	YP_003379950.1	Kribbella flavida DSM 17836	Actinobacteria	MPEHSAPPHPAVGRRRTGPRVPATADEHAERFTLLRPLLFTIVYEVLGSATEADDVLQDSYLRWAEVDLTTVRDTKSYLARLVTRQALNAVRAGARRREDYVGPWLPEPLLVDESDLSNDVVLAESVSMAMLVVLETLSPSERAVFVLREVFGFSHHDVAEAVGKSVATVRQVAHRAREHVQARRKRFEPADAATTAQVTKQFLTAAGTGDLEGLLSLLAPDATWTADGGGKTTATRRPVVGAEKVAACIVSLFRKGQGLPDLRIAMVTCNSSPALVASRGDRMEGVFLMEIVDRKITHFYAIRNPDKLQAVTVPRSISR	TCGGACGTCACGTTTCCGCGGTGGGCGGTGTCTTGAG	ECF	no	no	no	no	no
Kfla_2679	YP_003380544.1	Kribbella flavida DSM 17836	Actinobacteria	MPSIADPSAEPHPPDSDLEQAARVFAEVRPRLFGIAYRMLSSAAEAEDLVQEVWLRWQTCDRSAVTNPAAYLATTTTRLAINAIQSARVRRETYVGPWLPEPVDTSADPYLGAERGDALELAVLVLLERLKPNERAAYVLREAFDYPYPQIAEILQLHEPAVRQLVSRARKRVTSDRRTPVSEPEQRQLLSAFISAARSGDLAALENLFAAGVSSYSDGGGVVRAARIPVHGADRVAKFVRAFAGHFWGGIEVEWRTLNGRQAALLRRDGVLAAVVSVDASADGIEQIMWLMNPDKLEALAGTG	no	ECF	no	no	no	no	no
Kfla_2773	YP_003380637.1	Kribbella flavida DSM 17836	Actinobacteria	MEQTGTELRPLLLSIAYRMLGSFGDAEDVVQEAYLRLHREPEQVRSVKAYLTTVTTRLAIDQLRSARRQREQYVGPWLPEPAVDGYVDLAERAALSDSLATAFLVVLERLSPEQRAVFLLRDVFGYGYQEVAGIVGKTQAAVRQTAVRARRELARERPRFDSSRQERDELVRRFVAASEHGELDGLLELLAPAATFTGDGGGKALSMPEPVLGAEQVARLVVMAFERVRTLGFEVRFAQVGGQPALRITGPGDATAAVWSLQIAGGRVAAIHSVVNPDKLGHLQTAPTPPAQPLSPVRQPGARPGGAAVRGPGPPGLRGRPRR	GTGACTGTCACAGGACGAGCAAGTGGATCGTCCTGGA	ECF	no	no	no	no	no
Kfla_3610	YP_003381466.1	Kribbella flavida DSM 17836	Actinobacteria	MSDATTPATDTFVAHRNLLFTVAYEMLGSAADAEDVLQETWLRWIDVDLDQVRDERAYLVRITTRQALNRLRTLKRRKEAYVGPWLPEPLLTSPDVAEDVELAESMSMALLLVLETLTPTERAVFVLREAFDVSYAEIAAAVGKTPAAVRQIAHRARRHVEARRPRAAVPASRTRAALKSMQRALETGDLQGLLDVLAPDVVLIGDGGGVKQAALRPVVGADRVVRLLAGGLGKDPGVITTGLTEVNGNPALLLRLDGEIDGILALRVEDTGVTGLYYVRNPAKLTRIETETTLTLR	CGCTGTGTCACAATTCGCTGGTTCCTGGTGTCTTGAG	ECF	no	no	no	no	no
Kfla_3877	YP_003381729.1	Kribbella flavida DSM 17836	Actinobacteria	MDTPDDLDQAAAVFAQVRPRLFGIAYRMLSSATEAEDLVQDVWLRWQTYDRSVVTNPAAFLATTTTRLAINALQSARVRRETYIGPWLPEPVDTSADPHLGAERGEALGFAVLLLLEKLSPTERAAYVLREAFDYPYRQIADILRSTEVAVRKLVSRARLHVASERRAVVTGAEQRRLLEAFVAAARSGDLTTLEGLLAADVVSYSDGGGVVTASRVPVSGAPRVAKFVTAVSRWFWAGVEITWSEQNGQAAAVLSRDGTVFAVLTVNASDAGIDQLLWMMNPAKFTAIAPVVP	no	ECF> Ox>	Ox	Kfla_3878	GGTGCGGTCACAACCGGCCCGGCTGTCCGGTCTTAGC	Pyr_redox_2, Pyr_redox, DAO	MKTILVVGGGYAGFYAAWKLEKRLRRGEAQLVLVDPRPYMTYQPFLPEVLAGSIEARHAAVSHRRHLRRTRLVAGAVTMVDHARKTVTVRPPAGPDFELGYDIVVVTAGAVTRRLAVPGVAERAIGLKHVEEAVAIRDRLLTAFDQAAGLEPGPLRRRLLTVTFVGGGFSGVEGFGELLSLATSLVRTYPELDPGELAFHLVEVQDRILPEVTDEPGAWVVRSLEKRGAHVHLNTHVVSSTDGHVVLSDGAEFDSELIVWTTGNAANPMVSRHTDLPINPRGLLTVRADLRVGTDAEPVPDAWGAGDDAAVPDLTSSLPGATTVPNAQNAVRQGKLLAKNIVATLRGREPKQYVHHSLGSVATLGLGRGIFQYRRLVITGLPAWLMHRGYHVLAVPTWE…
Kfla_4586	YP_003382403.1	Kribbella flavida DSM 17836	Actinobacteria	MPGTVDDVDRFELSRPRLEAIAYRLLGSAAEAQDAVQETFLRWHAADVDRIEVPEAWLTKVLTNLCLNQLTSARARRETYVGRWLPEPLLAGDPMLGPADAAERREAVSYAVLTLMERLSPNERAVYVLREAFDYPHREIAEILEVTEAASQQIYHRAKKHVADAKARPVIDKAAAQRIVEEFLAAATSGRTEQLVRLLTTDAISVGDGGGKVPARTKAFEGAVAVAQFVQGLLKPAEAKRALVGGSPQIYASTANGEPAVVVVVDDRVVAIMCLEVTAEGITACRTQANPDKLERATDQWAAADRGEPLLVM	no	ECF> Epi>	Epi	Kfla_4587	no	Epimerase, 3Beta_HSD, NmrA, adh_short, NAD_binding_4, DapB_N, Polysacc_synt_2, RmlD_sub_bind	MRVLVAGATGAMGKQLVPRLTGAGHEVFAMIRSASDKAKTTQLGAVPVIADALDRAAVEAAVRQASPEVVVHQLTAIGHIDTRHFDRSFAATDRLRIEGTDNLLAAARAAGVRRFVAQSNGAFTYGRTGGPVKTEQDPLDPAPIPPMAPMIAAVKHLENAVLGATWTEGIVLRYGAFYGPGTSMAPGSEQLEMIRKRKFPVVGDGGGVWSFVHIADAAEATVAALEHGDRGVYNIVDDDPAPVAEWLPELATMLDAKKPMRVPRFVGRLAAGPAGVVLMTELRGASNAKAKRELGWRPAHSSWRQGFQV
Kfla_5439	YP_003383250.1	Kribbella flavida DSM 17836	Actinobacteria	MNSDELAAEFAEHRAVLVGAAYRVVGSVADAEDVVQETWLRWSTAEHAEVRDVRAYLVRITTRLALNRLRQQKSRREQYVGPWLPEPIAAADQDPAAVAEVADSVSMAMLVVLETLSPLERAAFVLREVFDLPFSEIADTLGRSEAAVRQLAHRAREHVHARQPRHRVDKARHQEITSRFLTATWSGDYDQVVAMLAPDVELVSDGGGKRRAALRPVHGSDKVGRWLIAVMSPEQTAGLEFGSAMLNGEQAFVAYDGPAVDTVGFMDLDENGLISRIYVVRNPDKLKAVPGREQRG	no	CMD> ECF>	CMD	Kfla_5438	CGTCATGTCACAACGTCGCCCTTGCCGCGTGTCCGC	CMD	MARISLEHRRTVFVRAMEWYSKRKYGDVLDPGKAALHHRGVLTTMLALEGSAARWSRLDPTLKALATMVTSTQVGCSWCMDFGFWEFHHRGVAPAKLRAVPGWRDSDVYTDLERAVMDYAESATATPPTVTDEQVERLRKDLSEAELVELTAQIALENYRSRTNAALGMTSQGFKQYCEVRPA
Krac_10527	ZP_06965895.1	Ktedonobacter racemifer DSM 44963	Chloroflexi	MIKEKIDYFKERLRKNSMDQIQTYQPLLFSIAYRMTGYASQAEDIVQDAYLRYQQADRAAVQSPKAYLTTIVTNLSLNYLKSAHAQREEYIGVWLPEPILTALPEGESLEEAYEQQETISLAFLVLLEALTPPERAVFLLHEVFDYSFAEIAEIIEKTPENCRQLFHRAKSHVAEKRHRVSVESANQRQLTESFVAACKSGDLATLTKLLASDVTTWADGGGKVRASLYPISGQELVAKRFISAMHRVPADNVLFIEEINGAPAILSWSDGHLNWVQTLDIRDNVIVGLHTLLNPDKLAFLQRQLESRPEPFLSSSHVLP	no	<ECF Epi>	Epi	Krac_10526	TCTGTTGTCACGTTTTTGTGGGCTCACTTGTCTCCAT	Epimerase, 3Beta_HSD, NAD_binding_4, NmrA, adh_short, RmlD_sub_bind	MNIFVTGATGVLGKTLVPKLVAAGHTVSAMSRTPENDDRLRRAGAHPVQVDLFDVEALKQVLAGHEAIYHLATKIPPATQIGRRSAWLENDRLRRDGARNLVEAALAVGTVQTIIYPSFNFLYPSSGNTWLDAQATPVKTATLSSTVEAEEAVARFAESDPTKQRRGISLRLGSFYGPEAPSSWEMLDYARKGIGALPGARAGYLPQIWLQDAISALLLALTEPVPSGVYDIVDDEPVTRAQMFTLLAHAVGRKRLLVLPDLLMRLMTGAKYADISRSLRISNRLFKAVSSWQPTVPNARIGWDLMAQMQNK
Krac_12604	ZP_06967851.1	Ktedonobacter racemifer DSM 44963	Chloroflexi	MDESMNQGEEFEHYRVLLFSIAYRMTGSASDAEDLVQETYLRYQTSESSEIVSLKAYLTTIITRLALDYLKSARVAREQYIGDWLPEPILTLEDEGFPLADLEQQEALSLAFLRLLEALSPPERAVFLLHEVFDYPFSEIGSMLEKSPANCRQIFHRARQALQDNRARFEPERQRQRQLLHGFLSASQAGDMAALTSLLAQDVVSWADGGGKVQSILKPIHGQQAVARFWCFWLSRERKNQRSLTVTLAEINGSPAILFWEEGSLAVVISLTLSAVGIQEIYALLNPEKLTYLQKQLSSDSKTKPL	GCAGATGTGACACCCCTCGTTTGTTCTCTGTCCTGAT	<ECF Epi>	Epi	Krac_12603	AGGGGTGTCACATCTGCCCGTGCTCTCTCGTCTCCTG	NAD_binding_4, Epimerase, NmrA, RmlD_sub_bind, 3Beta_HSD, adh_short, Polysacc_synt_2	MQHILVTGGTGTLGRHLIPRLQDAGCKVRVLSRSSREAVEGIEFVIGDLATGEGVEAAVEGVEIIVHCAGSAKGDEEKALNLVRAASGSGVRHLVYISVVGADRVPVKSGVDRAMFGYFASKRAAEHLVIDSGIPWTILRATQFHDLLLTVAQAMAKLPVVPVFAGFRYQPVDADDVASRLVQLTLGEPAGLVPDLGGPQVYTMADLIRRYLHANHQRRLIMPIWLPGQAARAHRAGANLTPDHADGTRTWEEFLADQMSLSSETSPSLP
Krac_12622	ZP_06967866.1	Ktedonobacter racemifer DSM 44963	Chloroflexi	MIDTHNWLAAQFEAERPRLRAMAYRMLGSLAEAEDAVQEGWLHLFRSDTSTVSNLGGWLTTVVARVCLNMLHARKSRREESLEALVPQAVAGDERVIDPEQEMELADAVGLALLVVLDTLTPAERLTFVLHDLFAVPFDEIAPLVERSPTATRQLASRARRRVRGSAMRKDANLAASREVVAAFLAASREGSFDALLAVLAPDIVVQADRAAVSRGMVREVRGAQALAGIARGARHLLGRIPFAQPVLVEGAVGIVAAPRGWPLLLLRLTIRGGKIVAIDAVADPVHLHRLRLAVLPD	CTCTCTGTCACATCGGCCAGGTTTCCTTTGTCATTCC	<ECF CMD>	CMD	Krac_12621	AGAAATGTCACACAACGAATGAGGTCCTCATCTGGAC	CMD	MQARMINPTKTLPGAAQGYQALLQAIQQGGVPQTVLDLVHLRTSQINGCSFCVDYGARSLKKAGETDERLFAVAAWREAPYFTDAERAALALAEAVTRLDPADPVPDAIWEEASRHYDEKGLGAIIYMIALSNLASRVNIAVRQVAGQQ
Krac_2308	ZP_06973508.1	Ktedonobacter racemifer DSM 44963	Chloroflexi	MVQPSLFMATLALMSRRKAENIVESFETYRTHLFSIAYRMLGSAMDAEDMVQETYLRYQSTPPETIHSLKAYLTTILTRLCMDQLQLARRKRELYVGPWLPEPILTTEMDETDDPEKRVDMQESISLAFLVLLEQLQPFERAVFLLREIFGYEFPEIATMLDKSEAACRRSFSRARLHLRTHRPRFPASPRLHQQLLNGFQRAISAGEMTPLMNMLAEDVTFWADGGGKVKGAATHELVGRVAVARFLLGTRRFWPEGYSPGVEEVNGQVALIVRVGEKAFSVMTIEVEQGRIQAIRIIANPEKLARV	no	ECF	no	no	no	no	no
Krac_3254	ZP_06974375.1	Ktedonobacter racemifer DSM 44963	Chloroflexi	MKRSSAQQETMFQQYKSLLFSIAYHMLGSVMDAEDCVQEAFLQWYASEQEEPVEHPKAYLCTLVTRRCIDRLRSAQTQRETYFGLWLPEPLIETTDPSELSELNESLSLAFLLLLERLSPIERAVFLLRQVFDYDYAEIAAIVGKSAENCRQILHRARRHLPARPTHTPAPHAGQRQVFTQFFQAWMNGDMEGLLQVLSDEIVLHTDGGGKVRATLHPLYGPDRVAHHLLWLKPKVFHVIKVAIRPTLINGQPGLIGYLEKGLDEKQLLSLGLDGEENSKKPGAWHQRAPQKGKAAFVMVLACTDNQIQEIDIIVNPEKLRHIPALAASDNGTIVC	no	Ox> ECF>	Ox	Krac_3255	TCTTGTGTCACAAACAGGTCGCCTATTTCGACTCATG	Amino_oxidase, Pyr_redox_2, Pyr_redox, DAO, HI0933_like	MATHPRTQPPVIIVGGGLSGLSAAAYLSRAGHAVTLFEKASTPGGRARTRERNGFFFNQGAHALRLHEAGERVLSELGVSYSGSQPQPSGFSVLADGKVHPLPARAASLLKVPFLAPAAKEELMRVFGRVKHLNAEELQGRSLQEWLEEQVQHPQVRQFLLASARTSTYTHAPDLLSAGLTLSLLNSQGVLYLDGGWQTLVDGLRQKAQEAGARLITQARVKAIEVAGEKYRVRLEDDSRHEASAVLLATDPETASALVADGTHEALSRWAAQAIPAYVACLDIALRRLPRAENLVTYGMDRPLYYSVHSASAHLAPEGSALVHLMKYLRPGEAAEPEATQQELEGLIDLLQPGWRAEVVEQFFLPHMIASNAIVQARFGGLSGRPGPVVPGLPNLYIA…
Krac_3443	ZP_06974545.1	Ktedonobacter racemifer DSM 44963	Chloroflexi	MSRVDIRVNVLEQSAQAFNQYRGLLFALAYRMLGSGTDAEDIVQEAFVRWLQAGDERVQSPKAYLSTIVIRLCINQAESARAQREVYVGSWLPEPILTSHHIEMAETAIKSESLSFAFLLLLQRLGPLERAVFLLREVFEFDYAEIVEIVDKSEANCRQILHRAHQHLDQHRKRFDVSCEQQTRLTELFLRASTSGDMQGLLNLLKEDVVFVGDGGGKVPIALKPVHGPDKVARGTTGGRRFFSPEIQARIEEVNGQPAIIGYLHGHPCGVMMCEVEGERICQIYGVVNPEKLHWLSTSSGLSVFC	no	Ox> ECF>	Ox	Krac_3442	TAATGTGTCACAAATGCCAGTTCCTTTCTGTCTTGTT	Amino_oxidase, Pyr_redox_2, Pyr_redox, DAO, GIDA	METHFKQTDVVVIGGGLAGLSTACYLARDGLSVTLFEKSTNLGGRAASQNHDGYIFNRGIHAIYTGGALSEVLQDLGITYRYGVPKDTFLLHRGQMYPFPASASSLLTNRLLTIGDKFELVRLFSTLPRINAKDLASMSVQEWLQRTIKRPLVRQLMATTACVFVYSSALDLVSAEVFVTKLQHTLKHPVVHYVDGGWQTLVDGLRRVVEQAGIHIEVGKRVTSVAYEHGRVQGVRLSNESMLAASSVVLATSPQEAVKLIDNGAYSPLRTIVDSLVPARVACLDVALSCLPDPRYPVVQDLDHPRFMSAQSVYTRVSPEDGALISTFKQLDPLHLTDQKQDERDLEDLLDTAQPGWRNVLVKRSFLPRIEAVGMLPTASGGGYAGRPGPEVPGIAHLY…
Krac_3677	ZP_06974755.1	Ktedonobacter racemifer DSM 44963	Chloroflexi	MVSPGSLRLPGLTIPNQSERRRREKSHTKDAHGVNYTREEDHNKAKERTLTHNDNEHQWLAEQFEASRSHLRAVAYRMLGSLSEADDAVQESWLRLSRSDTSEVENLGGWLTTVIARVCLDMLRSRKSRREDPLDDYTPDMNREDGIDPEQEVLLADSVGLALLVVLDTLSPAERLAFVLHDLFAVSFDEIAPIVGRSPTTARQLASRARRRVRGGASTSDADLKRQREVVGAFLAASRSGNFDALLTMLDPDVVFRFEQAQVPLGAPKEIRGAVAVAKQFSGRAREAQPALVNGAVGVVVAPRGHLQLVIGLTLANGKITEIEAISDPERLRQLDLAALGD	AATCCTGTCACATTGTCTGGGTTTCGCTCGTCACTAC	ECF	no	no	no	no	no
Krac_7339	ZP_06968531.1	Ktedonobacter racemifer DSM 44963	Chloroflexi	MDEYTWLAQRFEAERPHLRAVAYRLLGRLDEVDDAVQESWLRLSSSDPSSIANLGAWLMTVVARVCLDMLRARHARREESLEASVPQAVTGGERAIDPEQEMELADSVGLALLVVLDTLAPAERLAFVLHDIFAVPFDEIAPIVEREVAAARQLASRARRRVRARAPMQDADLAASREVVEAFLTAAREGNFDALLAVLDPDVVLRRYQMSVPAGVPGEIHGAAAVAKQFVGRAQATQPALVNGSVGVVVAPYGRLLSVLDLSTRGGKITAITAISDPARLRQLHLAVLDD	TCCCCTGTCACATCGGCCGGGTTTCCTTCGTCATTAC	ECF	no	no	no	no	no
Krac_9393	ZP_06964912.1	Ktedonobacter racemifer DSM 44963	Chloroflexi	MIETHNWLAEQFEAERPRLRAMAYRMLGSLAEAEDAVQEAWLHLSRSDTSNVSNLGGWLTTVVARVCLNMLHARTSRREESLEASVSAPITSREGGIDPEEEAELADAVGLALLVVLDTLSPAERLAFVLHDIFAVPFDEIAPIVERSPMATRQLASRARRRVRGSAMGKDADLAYQREVVDAFLAASREGSFDALLAVLDPDIVFRADHAAVSRGAVREVRGAQAVARGARHLLGRIPFAQPVLVDGAVGIVMAPRGWLLLRLTIRHGKIVAIDAVTDPAHLHQSRLAILHD	CTCCCTGTCACATCGGCCAGGTTTCCTTTGTCATTAC	ECF	no	no	no	no	no
Krad_4048	YP_001363775.1	Kineococcus radiotolerans SRS30216	Actinobacteria	MGSGGEEGEVRVDTGVDDLPGGAGERRRLLSLGYRMLGTLAEAEDAVQETYLRWYRLSAAERAAVANPPAWLTRVASRVCLDVLASARHRRERYAGEWLPEPVPSDLFSGTVSGRPAVDPFERVSLDESVSTAVLVVMESMTPAERVALVLHDVFGLPFAEIADVVGRAPAAVRQLASSSARRRVREHGAVGGDRREHDAVVRAFARAAGTGDVEALAALLDPSVVLRSDGGGVVSAARRPVRGRDDVARFLLGVVRKNPALRVREVRTGDGLAHCFTDGEAARAVLNLRVRDGHVQDVWIQLNPGKLSAWAPSAPTR	no	ECF	no	no	no	no	no
Ksed_26310	YP_003150347.1	Kytococcus sedentarius DSM 20547	Actinobacteria	MNPTDTWAAEQHRLTGLAYRITGSWHDAEEVVAEAGVRASRADGIEQPAAWLTTVTTRLALDAARHRAARRETYVGPWLPEPAADEQLPAQVAEHRALLGLGLVRVLQELPPVERAVFVLREAFAVPYREIAECVGRSEAACRQIVSRARRRLPAAQDHRAQARVLDALVDAISAGDVTRAVALLSEDCVVWTDAGGHSKAALHPIVGADKAVRFLAGVAAKSGRLDPVRMRVNGGPALWFDTPVGPRLVVVEMADGQITGVQMHGNPEKMRRLGAPGLP	no	CMD> ECF>	CMD	Ksed_26320	GGGCCTGTCACACATGCGGTGCGGTGTGCGTCAAGGG	CMD	MPRLDLSRSHRMGFAAVLGLETYCRTHLDNRLYELVKLRASLLNRCAHCIEMHSAALRKREEPQEVLDALDRTPLPQEHFTPAELAALALTDAATRLGEEGVPDAVWEAAASHYDDKQLGHLVLAIATINVWNRIAITTRLDA
LBF_1034	YP_001962139.1	Leptospira biflexa serovar Patoc strain 'Patoc 1 (Ames)'	Spirochaetes	MNDLESFLEWKPYLFSIAYRITGSYVDAEDILQESYLRWLSVNKNIVENPKSYLGSIVARLAFDLLKKASRKKETYIGPYLPEPIPEKWDGLDEVDEEKMNFVFLVLLETLNPFERAVLLLRESFDFDFETIGKIIGKTPEYSRKILSRAKQALKQRKKKFDPDPKFHAKLLMEFSLACAKQDTNSLSKLLKEDVIAYSDGGGKVHAARIPIPGLSRVITFLKQTTKKAMNTSTVYFGYANGDPMIIGYDKDGVPKFVQLISVEGNLISNIYTVANPEKLKGFQNMDQLKKLGYIRKPNLISFLILDFQNKIKAFLN	no	Ox> ECF>	Ox	LBF_1035	ATGGCTGTCACAAATCCACTACCTCCAATCGTCTTGGT	Pyr_redox_2, Pyr_redox	MKTKIVILGAGYAGILCANRLEKQNQNVEIFIVSDSILFQERIRFHEYAAHTKEKKIPIPNLLRKNIHFVPGKIIKILPHANQVMVETKTGVNHFEYDFLVVSIGSSGIRNHSEDENSIQSRDALDQFLANQKSKPLHHVCILGGGLTGIELASEWKEKFPNTNVTLVDQNIFGNRFSKPGKNHLEKKFKSLGIRIIETIEIKKIVSGKLIFKNNTELLFDSLLNCTGFLINPLLRESGFLTNDRNQIYVDPFLRSKEYQNIFVAGDAAKLEHSTLRMGCVTALPMGAYVADTITNTLKKKTLSPFSFQFFGRCVSLGRNDGLIQWTYGDDSPKERVITGKLAALIKETVNRFTIFSLKMEKRVPFRFYFWPKGNLFESKDFGLGNRKETRRVVN
M446_5939	YP_001772653.1	Methylobacterium sp. 4-46	Proteobacteria	MTPRSSDPLSGPTGRALLPEDAQLAEFEAQRPRLLRLGYRMLGALSEAEDVVQEAWLRWSGVRDGVATPAAYLTRIVTRLCLDQLKSARARRETYVGAWLPEPLMGAADPDETVGEDVTLTLMLALERLSPLERAAFLLHDVFGVALPEVAATLDRAPAAVRQLAVRARRHVQSGRQRYRVDAAEAERIARAFFAASRDGDTAALASLLAADVELRSDGGGRVLAYPNVIRGADRVIRLFAGLSGKAYFQPVLLKVAIIDGLPGYVSATRGGLLQTTALSVRDGRVAAIYAVRNPDKLRQVAAALGR	no	Epi> ECF	Epi	M446_5937	CCGGATGTCACGATCCGATCCCCTGCCTCGTCAGGAC	Epimerase, NmrA, RmlD_sub_bind	MRIVVIGGTGLIGRQVVATLRALGHEAVPASPASGVNTVTGEGLAAVLRGARTVVDVANSPSFEEEAVMAFFRTSGRHLLRAEAEAGIAHHVALSVVGTDRPQAPAYLRAKLAQEQLITAAGIPFTIVRATQFFEFMGGIAEEGTRDGVVRLSPAAMQPIASGDVARALAEVALAEPANGIVEIAGPERAPFAAFVGTWLRHRDDPRRVVVDPAAPYFGVPITDATLTPGPNARIMPTRFDDWLTAAASREGSA
MAB_1126c	YP_001701868.1	Mycobacterium abscessus ATCC 19977	Actinobacteria	MSGTDHAELFTHLRPLLFTIAYEMLGSATEADDVLQESYLRWAQVDLDTVTDTKAYLAQIVSRQALNTLRTNSRRREEYVGPWLPEPVRVAYDDSDKDASTDVVLAESVSMAMLVVLETLAPDERAVFVMREVFGFDYSEIASTVGKSEVAVRQMAHRARAHVQSRRRRFTPTDRQAEELTTKFLLAAAGGDVDALVEMLAPDAVWTSDGGGKVSAARRPVYGADRVARVAIGLSRAAAEFPDVRMEFSTFNSTPALLIYTEGRLDVVLAVSIEDGKVEHIFAIRNPDKLATAEITRHISR	no	Ox> ECF>	Ox	MAB_1127c	CGGTCCGTCACAGATTTCGTCGCCCCGGTGTCTTAAG	Pyr_redox_2, Pyr_redox, DAO	MTENTTVIVIGGGYAGTLAANQLLANKNLTVTLVNPRPHFVERIRLHQLVAGNATATAGYDKLLNPAVSLVVDKVTYIDAGAQKLELASGAVLPYDYLVYAVGSTTSTPDVPGVAEYALSINEFEHAQQVRTRYERLAPDAPIVVVGAGLTGVELAGELAEAGRRVTLICGTQLLPSVGEPARRAAAKRLRKLGVDVQAPATAIRVDENSVTLSDGRVLPSALTVWTAGFGVPRLAIDSGLRTDALGRLLTDETLVSLDNPRIIAAGDAASPSGVPLRMSCQAAGPLAARAVKTVLALVDGLRPEARTQIFTGQNVSIGRRAAVIQVGHTDDTPRTLYIGGRTGAAIKEMVCKGTLSILATAAKHPTWYYWPQGGKRAEALRAQV
MAB_2999c	YP_001703731.1	Mycobacterium abscessus ATCC 19977	Actinobacteria	MSSSSTHDALVTAAWREHYPYLVNLAYQMLGDIGDAEDAVQEAFVRLARAEETEIDEPRAWLSVVVGRLCLDQLRSARMRRERTGVASVVESAAPLHVPAVTDPADRVTLDDEVRGALLEVLRSLSPGERVAFVLHDVFAVPFEEIASTVGRPVGTCRQLARRARTRFQQSAARSTDVTGAEHQQLIEKFVTACAQGDLTGLMAVLDPGVWGVGTILGDPAPPPQVNRGRTDVATNLLVYLGPGATLVGGPFGQPVLLAFTQRRLFAVVTLTVREGLVLKIEATADPAARGR	no	<ECF Epi>	Epi	MAB_3000	no	NmrA	MTILVTGATGNVGRPLVDLLVAAGADVRAVTQHPERASFPPQVATVASARAGLDGVTAVFLNSRALGEDLDRFVNQSAREGVTRLVALSAINCDDDFSRQPSRFRGDRNKEVEQYAAGSGLQWVSLRPTVFASNFLGMWGTQLQAGDVVRGPHAAASAAPIADSDISEVAARALLTDELLGQRIPLTGPQAFTNAGLVAVLGDVLGRPLEYQQVSDDLVRQRFGRLGFPAGFADAYLAMQAATVTEPAIVTHDVDRILGRPAETFASWANRFRTRFAPAEFAAQKG
MAB_3678c	YP_001704406.1	Mycobacterium abscessus ATCC 19977	Actinobacteria	MVVRAGDRTDEFEALRPRLQAVAYRLTGSVADAEDIVQDAWLRLYSTTAEIEDLAAWLTTVVSRLGLDRLRSAVYRRETYVGEWLPEPVVTGLDGDDPLAALVASEDARFAAMVVLDRLAPDQRVAFVLHDGFSVPFKQIADILGISDAAARQLASRARRMVTATPEPVADAEHNEVVGELLEALMSGSVEAVVRLLHPDVTMTGDSDGKAPTAVRVIHGPDKVARFLLGLMERYGPQMTQAINPALVNGQFGMYLTETDTDPNFRPVLPRVSAFTVRDGRVLAVWDVSNPDKFSGTPLREA	no	ECF	no	no	no	no	no
MAB_4200	YP_001704927.1	Mycobacterium abscessus ATCC 19977	Actinobacteria	MINSDEHAERFTLLRPLLFTIVYEILGSATESDDVLQDSYLRWAQVDLATVRDTKSYLAQLVTRQALKALRTSVRRREDYIGPWLPEPLLLDEHDGSADVLLAESVSMAMLILLETLTPDERAVFVLREVFGFGYDEIAGAVSKSATAVRQIAHRAREHVHARRKRFDPLDAKESTRIAEQFLLATETGDVEGLMALLAPDATWIADGNGRAGAARRPLTGAGKLARIFAGPFRKGMADRRTEIVIANAAPAVAVYAGDALEVVITMEIADGKITRLYAVANPDKLVAAATTRMVSR	no	Ox> ECF>	Ox	MAB_4199	GGGCTTGTCACAGACTGGGTGCGAGCGGGATCTCAAG	Pyr_redox_2, Pyr_redox, DAO	MTDQHPHVVVLGGGYAGTMAANRLQQHTNIDITLVNPREEFVHRLRLHQFAAGTGIATAEYAPMLGKRVRLVVDSAVRIDAPARMIRLESGDVLDYDYLIYAIGSTDSTAAGVPGLSEFAYPLSEFESAQRLRVALETSGPDVQITVVGAGLTGIEMASELADLGRHVRLVCGGQLAPTFGAPARRTIAQWFARRRVDVLENTSVTEVRPDSVVLADGTALSSAITVWAGGFGVPALAAHSGLSVDADGRLLTDDTLTSMDDGRIIGAGDAVTTTSLPTRMSCYTANTTGAAAADTVLSRLADTEPAPFRLAYVGQCLSLGRRNAVLQFTRKDDSPVGAHARGRLTAWFKEFVLTGVPWGLRREGRKPGASVWFKSRPRPAEAAQHRAEVVQS
MAB_4733	YP_001705455.1	Mycobacterium abscessus ATCC 19977	Actinobacteria	MDLIEKFEAERPRLLSVAHRILGSRHDAEDAVQSAWIRAQSAAPNRVDNAPGWLTTVTARLCLDQLRARERHGEVPLTAEHISDTQFAADEEFLRREEVSRAVLVVLDELSPKQRVAYVLHDLFAVPFGDIAAVLDTTAVSAKKLASRARARLGAADPERAREVGSQLEIVEAFLSAARGGDIERLITLMAPDVIRTVDHTLIPSGAATLVRGAQAVAEETRSFTDRIAVAAILLIDGRVGAVIAPGGHPFALIRMDTDGRLVTCIDIAPYTSGDAALSLIATAGSKVSYSPGESGRRIDPRGSGLPRVDH	no	ECF> Ox>	Ox	MAB_4734	no	Amino_oxidase, DAO	MSTAVIVGGGPNGLTAAILLAQQGVHVTVLEAADSVGGGVRSGAATGPGLIHDYCSAIHPMAVGSPVLAGLDLEKHGLQWLWPEVDCAHPLDDGSCGVLYRDVAATANGLGRDGRRWRALFERPARNFDLLTADIMGPLLRIPRHPLALTRFGVPTVLPAAATAQLFRTRQARALFGGIAAHAFRPLHYPMTSAIGLGIITAGHRHGWPVAAGGSQSITDALSSLLAQFGGRIETGVHVTSFTQLPTADVTLFDLSPTQVADILRDHLPTSVARGLSRFRYGPGAFKVDFAIEDGVPWTNPDAGRAGTVHLGGTFAEVASTERAVHAGRMPERPFVLVGQQYLADPGRSNGNIHPLWTYAHVPHGFTGDATQALIDQIERFAPGFRDRIVATAVRSTTD…
MAV_0164	YP_879457.1	Mycobacterium avium 104	Actinobacteria	MNRSQSADDQVAEAWRRHRPYLVNLAYQMLGDIGDAEDVAQEAFLRLSAAGDIDDVRGWLTVVASRLCLDQLRSARARHERPGDVGEQPAPPRFDPADRITLDDEVRTALLEVLRRLSPGERVSFVLHDVFGVPFEAIAQTVGRPVGTCRQLARRARAKFVAAQPKLNTVGAAEHQRVTEKFITACANGDLAGLAAVLDPTVWGVGTVLADPAPPPQVNHGPDAVATNLLRYLWPDVTLVGGPAGAPVLLAFSRRRLFAVIVLSIRDARVVKIEAIADPAARSAG	no	<ECF Epi>	Epi	MAV_0162	no	NmrA	MTIVVTGATGNVGRPLVTALLAAGAPVRAVTRRSGPAGFPAQVELFDTAADALPGASAVFLNARALGGQLEDVVARCARGGVTKLVALSAINADDDFSRQPSRFRGDRNREVEQLAVGSGLAWVSLRPTVFATNFAGMWSAQLREGDVVAGPYAAASSAPIVETDIADVAAHALLTDDLVGQRIPLTGPQALSNAQLVEVIGTVLGRSLRYREIPAAAVRRRFVGLGLGAGFADAYLAMLAETLDKPALVTHDVEKILGRPAVPFAHWVATHRDLFDRRNERKEGV
MAV_1129	YP_880381.1	Mycobacterium avium 104	Actinobacteria	MMTQAPTGSEHADRFTLLRPLLFTIAYEMLGSATEADDVLQDSYLRWSTVDLATVRDTKSYLAQLVTRQALNALRAGARRREEYVGPWLPEPLLLDEQDPSTDVVLAESISMAMLVLLETLSPDERAVFVLREVFGFDYDEIAEAVGKPAPTVRQVARRAREHVRARRKRHPGAGQAIDPKRNAELTAQFLATAASGDVEALMAMLAPDATWTADSGGVVSAARRPVVGAEKVARAITGLFRKAAEYATLRVDTVTCNGAPAVLLYLGDRLEGVITVEIAADKITNFYVMRNPHKLAALATARDVSRG	no	ECF> Ox>	Ox	MAV_1130	GAACCTGTCACGCGGAAGCCGGCTGCGGTGTCTCAAG	Pyr_redox_2, Pyr_redox, DAO	MTEVTRSKTHVVVVGGGYAGTLAANHLRQRPDIDITLVNPRPVFVERIRLHQLVADTGTATADYATLLGEGIELIVDTVDHIDATARRAVLTSGAGLDYDYLIYAVGSTGAVAEVPGCAEFAHSVADLESAQRLHYALADLPLPAPITVVGGGLTGIETASELAELGRPVTLICGPVLGPSLSPRGRRSVAKRLRRLGVGVLESVTVTEVRWNEVVLSDGVVLPSAATVWTAGFSVPDLAARSGLRTDPLGRLLTDETLTSIDDDRIVAAGDAAAPSGRPLRMSCQAAGPLGAQAANTVLGRIAGTEPAPLNQAFVGQCISLGRAAATFQLARTDDTPINAYLGGRAAAKLKEAICRGTLWAIRREAAKPGSYRWLKGGQRVPADERVGV
MAV_2018	YP_881238.1	Mycobacterium avium 104	Actinobacteria	MTSPDAADLTARFEAARPRLGALAYRMLGSIDDAQDAVQEAWLRLDRSGGADIANLDAWLTTVVARICLNMLRDRRTRDGAEPAAHLPDPIVEPAGEFDPEHRAMLADAVGMALFVVLDTLPPAERLAFVLHDVFAVPFAQIAAIVDGTPESARKLASRARRRIERADPVPDGDLAAQREVVDAFFAAGRSGDFDRLVSVLHPDVVLRGDFGPATATVRVQGAAAVAKLARSYAGPEREACAATVNGAAGAVIFVAGRAASVMGFVVRGGRIRAIDVLADPDRIAKLELGALRADH	no	CMD> ECF>	CMD	MAV_2020	CCCGCGGTCACGTTTGGGCCTGGCCGCGTGTCGACCT	CMD	MSRLPGVSDRDAGLGARIAFFFTRRKLAQMTGLETAGMLEPLRMYAHIPRLLNAHGRLEQAESRLDILSPRHRALAELKAATTVRCEYCIDLGSQIARRWGITDEELLAMADYRDAACFSDVDKLILEYATAISRTPVEVSDELFDALRAHFDTAQLVGLTHVITLGNLRARFNIALGIGSSGFSGNRVCALPDTPRP
MAV_2475	YP_881667.1	Mycobacterium avium 104	Actinobacteria	MNAPRNLAELAQRFDDDRRHLRSVAFQLLGSLADADDAVQSAWLKASRADFAAVDNLSGWFTTITAREALDQLRARKRRAELPLAAPEELDRLAVAASSPADEDTLLAESVSTALLVVLDRLSPAQRVAFVLHDVFAMPFETIAELLNRSPDAAKKLASRARARLHAAPAGPPRRDGHRIERHVEVVQAFLAASRGGDIAALLQLLAADVLRTVDPVLVPADVPTALRGATRVAQETRRFAGRARAGAVMLIDGTPGIVIAARGRAQILLMIGIGADDRIHTIDITGDPERIRRAALALPPAVRFRNITT	no	ECF	no	no	no	no	no
MAV_4301	YP_883440.1	Mycobacterium avium 104	Actinobacteria	MSLVSLTPGPMAYARFMTSAQQVSEFESLRPHLMSVAYRLTGTVADAEDIVQDAWLRWHGQDGAITDLRAWLTTVVSRLGLDRLRSATHRRETYTGNWLPEPVVTGLGPHSGADPLAAVVAGEDARFAAMVVLERLSPDQRVAFVLHDGFAVPFSEVAEVLGTSEAAARQLASRARKVVSAQPPPEPDPSHDEVVGQLMAAMAAGNLEAVVALLHPDVMFTGDSNGKAPTAVQVIHGADKVVRFMLGLARRYGPGFYSAYQLGLVNGELGIYTAGLPGGDGYREMCPRIMAMTVREGKVCALWDIANPDKFTGSPLGR	no	ECF	no	no	no	no	no
Mb1221	NP_854875.1	Mycobacterium bovis AF2122/97	Actinobacteria	MSQHDPVSAAWRAHRAYLVDLAFRMVGDIGVAEDMVQEAFSRLLRAPVGDIDDERGWLIVVTSRLCLDHIKSASTRRERPQDIAAWHDGDASVSSVDPADRVTLDDEVRLALLIMLERLGPAERVVFVLHEIFGLPYQQIATTIGSQASTCRQLAHRARRKINESRIAASVEPAQHRVVTRAFIEACSNGDLDTLLEVLDPGVAGEIDARKGVVVVGADRVGPTILRHWSHPATVLVAQPVCGQPAVLAFVNRALAGVLALSIEAGKITKIHVLVQPSTLDPLRAELGGG	GTTGCTGTCACATTCGGCGGGGCTGTCTCGTCCTTGA	ECF	no	no	no	no	no
Mb3361c	NP_857006.1	Mycobacterium bovis AF2122/97	Actinobacteria	MEVSEFEALRQHLMSVAYRLTGTVADAEDIVQEAWLRWDSQDTVIADPRAWLTTVVSRLGLDKLRSAAHRRETYTGTWLPEPVVTGLDATDPLAAVVAAEDARFAAMVVLERLRPDQRVAFVLHDGFAVPFAEVAEVLGTSEAAARQLASRARKAVTAQPALISGDPDPAHNEVVGRLMAAMAAGDLDTVVSLLHPDVTFTGDSNGKAPTAVRAVRGSDKVVRFILGLVQRYGPGLFGANQLALVNGELGAYTAGLPGVDGYRAMAPRITAITVRDGKVCALWDIANPDKFTGSPLKERRAQPTGRGRHHRN	no	ECF	no	no	no	no	no
Mchl_3400	YP_002422148.1	Methylobacterium chloromethanicum CM4	Proteobacteria	MRPEASDPFEAERARLTRLAYRMLGSFAEAEDVVQSAWLRWQAADRAAVAVPGAFLSRIVTRLCLDTMKSARTRREVYVGPWLPEPSLDTEETIDGDDLTLTLMMALERLSPLERAAFLLHDVFGVPLDEVAATLGRAAPAVRQLAVRARQHVRAERPRYPLPPEEGERIARAFFDASRSGDVAALRGLLSQTVTMRADGGGKVIAFLNPIRGIDRVLRLFSGLARKYAGSPATLLRTVRVDSLPGFVSLERGGVLQVTALEIRDGRIAGIYITRNPDKLRRVAEAMAMPPAR	no	Cupin_2> CMD> ECF>	CMD	Mchl_3402, Mchl_3401	TCCCATGTCACGGCGCCGCCTTCCGCCTCGTCATGGG	CMD, Cupin_2	MTPRVENPYDHAPAAIKAMLAVETSLRTGGLERSLIDLVKLRASQINGCAYCIGLHTTEARRHGESEMRIVLLNAWREAALYSPRERAALAWTEALTRLSEAGAPDALYADLRTSFTEAEQVQLTLQIGAINLWNRLQVGLRGVHHPDPSRDAA	Cupin_2: MIQSCLRAAAFAALLTSAAAHEIKGGEAAGTGADATTALVFDHALPNVPGKSLRAVLVTYGPGGASPAHTHAKSAFITATVLEGAIRSQVNDGPERVYRAGESFTEMPGDRHPVSANASATEPARLLAVFVLDSDETRLTTPVR
METDI3854	YP_003069342.1	Methylobacterium extorquens DM4	Proteobacteria	MRPEASDPFEVERARLTRLAYRMLGSFAEAEDVVQSAWLRWQAADRAAVAVPGAFLSRIVTRLCLDTMKSARARREVYVGPWLPEPSLDTEEAIDGDDLTLTLMMALERLSPLERAAFLLHDVFGVPLDEVAATLGRAAPAVRQLAVRARQHVRAERPRYPLPPEEGERIARAFFDASRSGDVAALRGLLSETVMMRADGGGKVIAFLNPIRGIDRVLRLFSGLARKYAGSPATLLRTVRVDGLPGFVSLERGGVLQVTALEIRDGRIAGIYITRNPDKLRRVAEAVAMPAAR	no	Cupin_2> CMD> ECF>	CMD	METDI3856, METDI3855	TCCCATGTCACGGCGCCGCCCTCCGCCTCGTCATGAG	CMD, Cupin_2	MTPRVENPYDHAPAAIKAMLAVETSLRTGGLERSLIDLVKLRASQINGCAYCIGLHTTEARRHGESEMRIVLLNAWREAALYSPRERAALAWTEALTRLSETGAPDALYADLRTSFTEAEQVQLTLQIGAINLWNRLQVGLRGVHHPDPSRHAA	Cupin_2: MIRSCLRAAAFAALLTSAAAHEMKGGQAAGTGGDATAALVFDHALSNVPGKSLRAVLVTYGPGGASPAHTHARSAFITATVLEGAIRSRVNDGPERVYRVGESFTEMPGDRHPVSANASATEPARLLAVFVLDSDETSLTTPIR
METDI4452	YP_003069910.1	Methylobacterium extorquens DM4	Proteobacteria	MSSRSDLHARYLAASPRSAGMLSGSSDKSIARNGGRISEFEAQKPRLLRLCYRMLGSLSEAEDILQEAWLRWSSVQAEVATPAAYLTRIVTRLCLDQMKSARARRETYVGAWLPEPLMGTIEPNETVSDDITMTLMLALERLSPLERAAFLLHDVFEVALSEVATALDREPTAVRQLAVRARKHVESGRQRYHVDPEEADRIARAFFAASRDGDTAALTRLLAADVELRSDGGGRVLAYPNVIHGMDRLLRLFAGLSTKAYFEPVLLRTAIIDGLPGYVSSDRGGVLQATALDVRNGRIAAIYMVRNPDKLRHVAATLGM	no	Epi> Hypo> ECF>	Epimerase, NmrA, RmlD_sub_bind	METDI4454, METDI4453	GTCGATGTCACAATGCTGTCTGCTACCTCGTCAGCGC	Epimerase, NmrA, RmlD_sub_bind	Epi: MRRRETTMKIVVIGGTGLIGRQVVALLRRLGHDAVPASPASGVNTLTGEGLAAALHGAQGVIDVANSPSFEDADVMAFFRTSGRNLLRAESVAGVCRHVALSVVGSDRPQAPAYLRAKLAQEELIAAASVPYTIIRATQFFEFMGSIADEGTEGGLVRLSPAAMQPIASRDVAQALAEAVVAEPVNGIVEIAGPERAPFAEFVGTWLGHRDDPRRIVVDPAAPYFGVPITDTTLTPGVNARIMPTRFDAWLTASTGNGRSA	Hypo: MRASSSCLSFAALYGLILAANGLSMHVAPVTRYDNVSGVPATGPFNQHILREIGLIFALLAGAVLVGGLKLATRSLLWSAIAVWLAGHALFHIWEVLVGICAPYALARNFPGVSLTAIFASTLVLWARREMTSARKRHVLT
Mflv_1191	YP_001132461.1	Mycobacterium gilvum PYR-GCK	Actinobacteria	MITPSVFEATRPQLTAMAFRMLGSIHDAEDAVQSAWIKASITATDDLRNPAAYLTTVLTRECVDQLRMRQRRREEPLAADMIPADTVAADEHYLRRESISRALMVVLDRLTPSQRVAYVLHDVFAVPFQEIAETLGTSPASAKKHASRARERIHRTVQIPAAATIDSAVVEAFLAAAAGGDTATMVALMADDCVRVADPTLLPAHTPAVVIGDSAVADETSLFIDRIRVSAPMLVDGRTVHVIAPGGHELAVIDITVTDGRIARIEITRTHPSGRR	no	ECF	no	no	no	no	no
Mflv_1927	YP_001133195.1	Mycobacterium gilvum PYR-GCK	Actinobacteria	MTAAPGDEHAERFTQLRPLLFTIAYEILGSATESDDVLQESYLRWAEVDLATVTDTKAYLARLVTRQALNTLRAQSRRREDYVGPWLPEPLLTEADPSADVVLAESVSMAMLVVLETLSPDERAVFVLREVFGFGHDEIAATLGKSTAAVRQIAHRAREHVQSRRKRFEPVDPKTSGEITMTFFAAAATGDLDALMAMLAPDVVWTADSDGKVSAARRPVEGADKVARLILGFVRLAGGEARVEPAFYNSAPALVLYTGDVLEGVVTFEVADGRITNFYAMRNPEKLTGVMVARTISR	no	Ox> ECF>	Ox	Mflv_1928	CGTGATGTCACAGATCGGCGCCCAGCGGTGTCTTGAG	Pyr_redox_2, Pyr_redox	MTAQNIRVIVVGGGYAGVMAANRLRSRDDLHVTLVNPRPQFVERIRLHQLAADAGGTAGRAKRRGTSTAGRAKRRGTSTAGRAKRRGTSSAVAEFGAVLNPGVQLVVDNVERIDAPVRRLALSSGTSLDYDYLVYAVGSTGAVPDGVPGAAEFAYPLAELEQAQRLRSRLADVAAIAPVVVIGGGLTGIEAAAEFAEAGRDVTLVSPVVGPSLSGPGRRSVTRRLRKLGVHLVSASVRAVGADHVVLDDARSLPSAVTVWTAGFGVPTLAADSGLATDPLGRLLTDETLTSVDDDRIVAAGDSAAPSGLPYRMSCQAGLPLGAQAAETVLARIAGTDAAVATVPMSGQCISLGRDAGTVQLQRKDDTPLNLYLGGRTGAFVKEQVCRFTITWLAAEARK…
Mflv_4852	YP_001136108.1	Mycobacterium gilvum PYR-GCK	Actinobacteria	MPHGGIYTRRMTASARVAEFEQMRPHLLSVAYRLTGTVADAEDIVQDAWLRWSTHRGAAVEDLKAWLTTVVSRLALDKLRSAAHRRETYVGEWLPEPVVTGLDGRDPLSALVADEDARFAAMVVLENLTPDQRVAFVLHDGFAVPFSAIAEVLGTSTQAARQLASRARRAVSSAPPPAADHAEVVGKLLAAMASGDLTAVVSLLHPDVTFTGDSNRRAPTAARVIRGSDKVARFLLGLGAKYGPERLLAGSELGLVNGELGVYSPGADATPDAPRIMPRIQALAVRDGLVVAIYDVANPDKFTASPLAR	no	ECF	no	no	no	no	no
Micau_0268	YP_003833412.1	Micromonospora aurantiaca ATCC 27029	Actinobacteria	MADRATEDFLAHRNLLFTVAYEMLGSAADAEDVVQETWLRWAGVDLEAVRDRRAYLVRIATRQALSRLRTLGRRKESYVGSWLPEPLLTAPDVADDVTLAESVSMAMLLVLETLTPTERAVFVLREVFDVGYDEIAETVERTPVAVRQIAHRARAHVAARRPRRTVPAAEARDALDAFRRAVETGDLDGLLRVLAADAVLVGDGGGIKQAIARPVTGGDKVARLLAGGWRRIAAVASMEPVQVNGYPALLVRLDGELDTVVAVRLDDGRISGLYAVRNPEKLSHMTRETTLRR	CCGGCTGTCACACGGCGACAGCGGCCGGCGTCTGGTG	<ECF CMD>	CMD	Micau_0269	CGCCGTGTGACAGCCGGTCGCTGTGGTGGTCCTCAC	CMD	MQTRFNLFENPVSATFMKRFAGAGLMIHQSSLPRTVQELVSLRASQINGCGWCIDMHTKEAVAGGESAVRLNLVAAWRESTVFTEAECAALAFAEEGTRLADAHQGVSDETWEQVRKHYDDDQIAALVCLLGLINAANRFAVLVHQRGGSYEPGMFAAAMG
Micau_3370	YP_003836474.1	Micromonospora aurantiaca ATCC 27029	Actinobacteria	MDLAERFERERQRLRAVAYRLLGSLTDAEDAVQETWLRLSRTDADTVENLDAWLTTVVARVSLNTLRSRAARREDPLDVRLPDPVVDTDADDPAHAAVLADSVGLALLVVLDTLTPAERLAFVLHDMFGVPFDEIGPLVDRSPAAARQLASRARRRVRGQAPIPDPDLSRQRAVVDAFLAAARDGDLDALIAVLHPDVVLRSDAGTARARHTVVLTGATTVAAQATTFGRLFPHARPVLVNGAAGVLVTAGDRPLSVMAFTVAGGRIAAVDVIADPRRLAALGLAG	CCTGTGGTCACATCGGTGACCCGGCGCGGGTCGAGTC	<ECF Epi>	Epi	Micau_3371	ACACCTGTCACGTCGGCAGGCGGGCGCGGGTCGAGGT	Epimerase, NmrA, RmlD_sub_bind, NAD_binding_4, adh_short, 3Beta_HSD	MNAPILVTGGTGTIGRHVVPLLRAAGHPVRVLSRRGGRPGDGVTHVAADLLSGADLGPALSGVSTVLHLAGGAKGDDRATAHLARAAHRAAVAHLVHISVTGADRVPLAWIRSKLDAERAVTDSGVPWTVLRAAQVHDLVFTMLTAMTRLPVVPVPGGLRLQPVDAAEVAARLAELTLGAPAGLVPDLAGPDTYGIGDLLTGYLTAAGKRRARLPVRIPGRAGRAYREGANLARPGAARGVRTWTDFLADRVPSRPVA
Micau_5733	YP_003838814.1	Micromonospora aurantiaca ATCC 27029	Actinobacteria	MDELAGEFEAERGRLLAVAQRMLGSRSEAEDAVQETWLRFSGALSDPGERARVRDLRGWLITTCSRICLDVLRSARVRREAYPGQWLPEPMVTAAPAADGFAPDPAERAVRADQLGTALLVVLERLTPEQRVAFVLHDVFAVPFSDVADVLAVTPEAARQLASRARRAVHGPDAPRHSADLAEQRRVLAAFAAAVESGELEQLVRVLAPDVVSIGDAGGHFPAGRRPVVGVESVGRLLLGLYGQARQRGGLRGRPVLVDGTLGWQTEFFHRDGRTIRMVTSFAIHEGRVTGVFNQLNPAKVGELPPLGPDAAWPPRW	no	ECF	no	no	no	no	no
MintA_010100005695	ZP_05224396.1	Mycobacterium intracellulare ATCC 13950	Actinobacteria	MTNPDASAPSLRALTARFEAARPRLGALAYRMLGSFEDAQDAVQEAWLRLSGSSGETIANPDAWLTTVVARICLNMLRERRTHGGEELSARLPDPIVEADEEFDPEHRAMLADAVGLALFVVLDTLPPAERLAFVLHDVFSVPFDQIATIVDRTPESARKLASRARRRIERADPVPDGDLAAQREVVDAFFAAGRSGDFERLVSVLHPEVVLRGDFGQAAAAFRADGAASVARLARSYAGPDREVRAATVNGAAGAVIFVAGRAASVMGFVVRGGRIRAIDVLADPARIAKLGLRAPGADH	no	CMD> ECF>	CMD	MintA_010100005690	no	CMD	MPRLQGVSDRDAGWGAKIAFFFTRRKLTQMTGLETAGMLEPLRMYAHIPRLLNAYGKLEQAESKLDVLSPRHRALAELKSATTVRCEYCIDLGSQIARQWGITDEELLGMANYRDAPCFSDVDKLILEYATAISRTPVEVSDELFEALRAHFDTAQLVGLTHVITLGNLRARFNIALDIGSSGFSGDRVCALPETGRP
MintA_010100009976	ZP_05225247.1	Mycobacterium intracellulare ATCC 13950	Actinobacteria	MTSAQQVSEFESLRPHLMSVAYRLTGTIADAEDIVQDAWLRWHRQDPDKGTQITDLRAWLTTVVSRLGLDRLRSAAHRRETYTGNWLPEPVVTGFGPPASEADPLSAVVAGEDARFAAMVVLERLSPDQRVAFVLHDGFDVPFAEVAEALGTSEAAARQLASRARKAVAAEPPPEPDPSHNEVVGKLLAAMAAGDLEAVVSLLHPDVIFTGDSNGKAPTAVHVIHGPDKVVRFMLGLANRYGPAFYTSYQAGLVNGELGIYTAGFPAADGYREMCPRIMAMTVRDGKVCALWDVANPEKFTGSPLRREQP	no	ECF> Ox>	Ox	MintA_010100009971	no	Pyridox_oxidase	MGGSVTETLGKLMFRGMDMMRHRSAFDVGAATPQGKDFTGFDKTRQILLVTFKRSGEAMPSPINHGVADGKIYVRTDASTGKVKRINNNPRVVVVPSSLRGKPKGQAVAGKARILPESEHAHAYKVIAANWSLPMKLFERGLDKGSAALSIPTTYIEIEPAQEG
MintA_010100011901	ZP_05225628.1	Mycobacterium intracellulare ATCC 13950	Actinobacteria	MSDVVRDFESQRPRLFGLAYRLLGSASEAEDAVQDAYLRLHRADAEAIESLPAWLTTAVTNLCLTRLTSARARREVYPGPWLPEPVLTDDRTLGPLETAEQRESVSIALLSLMERLGPTERAAFVLREAFAYSHFEIAEILETSEANARQLYRRARQRLGEPRRRFQPDRAQWRRLVERFFTAARAGDVDGLVEILTDTVTSTADGGGKVAAARRVVSGRDRTARYVARVFGRNLAQAGPRLDVAEINGEPAMLAFDGDTLAGVLCFDIAGDQIAALRVLANPDKLRFLAKQLSHPVVPSGS	no	Ox> ECF>	Ox	MintA_010100011906	AGCGATGTCACATGTTGCCGCCCCGTCCCGTCTAGCG	Pyridox_oxidase	MMKRLSGIARAYLIAVTAFVGTVTTGIGIWCVLDPPSFARAVGFGEHQHFLHDVGAFQIGLGITLLLALIWADALAVALAGFIVANTVHTVNHVMDLDLGGSPAQAWALGAVSVALVAAFVLRLHQLGYVLGSVPMATSQTLAPLVRQKTIRLITFRKDGTPGSSPVSIVVDGDRAYFRSFEQAVKIRRIRRNPTVEFGPSTGSGKPTGPVQPGVVRLLDGDEYRQVGRLLRQKYPFLHGVLVPSAHRLMRSKFGRTVHAELTPSSRFE
MintA_010100016472	ZP_05226531.1	Mycobacterium intracellulare ATCC 13950	Actinobacteria	MTRAPTGSEHAERFTLLRPLLFTIAYEMLGSATEADDVLQDSYLRWSAVDLSTVRDTKSYLAQLVTRQALNALRADARRREEYVGPWLPEPLLLEDQDPSADVVLAESISMAMLVLLETLSPDERAVFVLREVFGFDYGEIAQAVGKPAPTVRQVAHRAREHVRARRKRFEAADPERTAEITAQFLAAAAGGDVEALMTMLAPDATWTADSGGVVSAARRPVVGADKVARAIAGLMRRAAEMAALRVETVTCNGAPAVLLYLGDQLEGVITVEIADDKITNFYVMRNPRKLAALATARDISRG	no	Ox> ECF>	Ox	MintA_010100016477	GTCGATGTCACGCTCGGCCGGTCTGCGGTGTCTCAAG	Pyr_redox_2, Pyr_redox, DAO	MTEVAPQRTHVVIVGGGYAGTLAANHLRQRPDIDITLVNPRPVFVERIRLHQLVADTGAATADYATLLGDGIELIVDTVEGIDAPGRRLLLGSGFELDYDYLIYAVGSTGATPSTVPGFAEFAHSVADLESAQRLHYALADLPLPAPVTVVGGGLTGIEMASELAERRRPVTLVCDPVLGPSLSKRGRRSVAKWLRRLGVTVLESVAVAEVRWDEVVLNDGTVLPSAATVWTAGFTVPDLAARSGLRTDPMGRLLTDETLTSIDDDRIVAAGDAAAPSGQPLRMSCQAAGPMGAQAANTVLSRIAGDAPAALSQAFVGQCISLGRAHATFQLARTDDTPVNLYLGGRAAASLKETICKATLWAIRREAAKPGSYFWLKGGKRPAQSPTGERVALR
MintA_010100018237	ZP_05226880.1	Mycobacterium intracellulare ATCC 13950	Actinobacteria	MNQSQSTGDQVAEAWRRHRPYLVNLAYQMLGDIGDAEDVAQEAFLRLSRAEVGDIKDVRGWLTVVASRLCLDQVRSARARYERPGDVEERPAPRRSDPADRITLDDEIRSALLEVLRRLSPGERVSFVLHDVFGVPFDSIAETVGRPVGTCRQLARRARAKFVAAQPNMNDVAVAEHQLVTEKFITACANGDLAALAAVLDPTVWGVGTILADPAPPPQVNHGPDAVATNLLRYLWPDVTLVGGPVGAPVLLAFSDRRLFAVIVLTIRGARVTKIEAIADPSARAGNAAENA	GAACCTGTAACTTTTCGGGGCGGCGGATCGTCGAAGA	<ECF Epi>	Epi	MintA_010100018232	TGTCGTGTAACTTTCCCACCTTTTGCCCCGTCCTTGC	NmrA	MTIVVTGATGNVGRPLVADLLAAGARVRAITRQPGPAGFPPEVEVFASATEALPGASAVFLNSRALRGQLEEVVAECGRAGVGKLVALSAINADDDLSRQPSRFRGDRNREVERLAVDSGLAWVSLRPSVFASNFAGMWSAQLRAGDVVAGPYAAASTAPIVETDIAAVGARALLTDELAGQRIPLTGPQAFTNSELVQVIGAVLGRPLQYLEVPTDAVRQRFLGLGFSAGFADAYIAMLAESLDKPALVTHDVEKILGRPALPFGHWVAEHRDVFTNENHGA
MintA_010100019539	ZP_05227138.1	Mycobacterium intracellulare ATCC 13950	Actinobacteria	MVALAERFDADRRHLRSVAFQLLGSVADADDAVQSAWLKASRADFRAVDNLSGWFTTITAREALDQLRARKRRAEQPLAEPDALDRLAEAASAPADEDALLAESVSSALLVVLDRLSPAQRVAFVLHDVFAMPFETIAELLHRSPDAAKKLASRARGRLQAAPAAQPRSTAGHLEVVEAFLAASRGGDIASLLELLAPDVVRTVDRSLVPADVPTTVRGARQVAEETRRFARRARAGAVMLIDGAPGIVIAIHGRAQVLLVIGIGADDRIHTIDITGDAERIRRAALTLPARPIQEHHKLVGYQGRQIQPASGRERG	no	ECF	no	no	no	no	no
Mjls_1250	YP_001069543.1	Mycobacterium sp. JLS	Actinobacteria	MTASARIDEFESLRPYLLSVAYRLTGSVTDAEDAVQDAWLRWDALGEDRSGIADLRAWLTTVVSRIGLDRLRSAARRRETYVGEWLPEPVVTGFDRTDPLSAVVAAEDARFAAMVVLERLTPDQRVAFVLHDGFAMSFTEIAGVLGVNPAAARQLASRARRAVADAEAPARDPSHDEVVGRLMAAMAAGDMAAVVELLHPDVTFTGDSNRKAPTAPRVIHGADKVARFVFGLARRYGPRFFEAGDLVLVNGDLGLYTAGLPADGEWPAMAPRIQALTVRDGKVCAIWDVANPDKFTASPLRR	no	ECF	no	no	no	no	no
Mjls_4648	YP_001072904.1	Mycobacterium sp. JLS	Actinobacteria	MTTEHAERFTSLRPLLFTIAYEILGSATESDDVLQDSFLRWADVDLATVHDTRSYLAQLVTRQALNAVRTNARRREDYVGPWLPEPLLVDDGDAASDVVLAESVSMARLVVLETLTPDERAVFVLREVFGFDHAEIAEAVGKSVGAVRQMAYRAREHVHARRKRFGPADAADAAKVTEQFMTAAATGDVEGLLALLAPDAVWITDSGGRAKAIRRPVLGAKKVAALIAGFFRAAPKQVPDLRLETATYNNTPAVLVRSGDRVEGMILIDVVDGRIANFYAMANPDKLTGIGVARTIRRQ	no	Ox> ECF>	Ox	Mjls_4647	no	Pyr_redox_2, Pyr_redox	MSIHRPHVVVIGGGYSGTLAANHLRMRADVDVTLVNPRPRFVERIRLHQLVAGTGEATVDYGDLLGEGIRLVVDTATGIDTAARSIELASGGALGYDYVIYAVGSTGAVPESVPGAAEFAHPVAELEQAQRLRAILDELHPDAPVTVVGGGLTGIEVATELAEQNRRVTLVCGGRLGPSLSDPGRRSVAKTLAKLHIAVLETDVVTEVRPGAVVFADGAVRPSALTIWTGGFGVPGLAAQSGLRTDGMGRLLTDETLTSVDDPRIIAAGDCAAPSGEPLRMCCASASQLGPQAANTVLSRIADEQPAVFEYGFAGTCTSLGRRAAIVQFGRRDDTPVDAYLAGRLAAPLKELICRGTVWSLRREARKPGSAFWLKGGPRPRVAELVAEP
Mjls_4650	YP_001072906.1	Mycobacterium sp. JLS	Actinobacteria	MSTTTEHAERFTLLRPLLFTIAYEILGSATESDDVLQESYLRWAEVDLDTVHDTKAYLAQLVTRQALNALRAQSRRREDYIGPWLPEPLLVQSKDAEADVVLAESVSMAMLVVLETLTPDERAVFVLREVFGFSHDEIAAAVGKSTTAVRQMAHRAREHVQSRRKRFEPVDPKTSTEITMRFFAAASTGDLDGLMELLAPDVVWTADSAGKRSAARRPVTGAERVGRLVLGLLRAAGEAGRIEPAVYNNAPALKLFLGDSFEGIVTVEIVDGRISHFYAMRNPDKLVGVDVPREITRTV	no	Ox> ECF>	Ox	Mjls_4649	CGGAGTGTCACACTTCCGGTGTGCGTGGTGTCTCGAG	Pyr_redox_2, Pyr_redox	MTEARTHRTRRGQKTHVVVIGGGYAGVMAANHLRLDDDVAVTLINPRPQFVERIRLHQLVTGSDDSVVDYDTVLGDGITLVVDSADRIDAAARRVELASGTTLDYDYLIYAVGSTGAALTVPGAAEFAHPISEYEHGEPLRAALAAAAGDAPIVVVGAGPTGMEVAAELAEGGRRVTLVCGSVLGPYLSTAGRRTAAKRFARLGVTVLDGPDAVVAAVHPDAVTLADGRRVPSAVTVWTAGFGVPDLAARSGLTTDRIGRLLTDETLTSVDDDRIVAAGDASAPSDLPLRMSCQAAIPLGAQAANTVLSRIAGTEPKAINQAFTGQCISLGRDAGLIQIAHLDDRAMRLHIGGRLAASIKEQVCRGTISFLSREARKPGSYFWLKGGKRRQRLAEALPVR
mll6869	NP_107290.1	Mesorhizobium loti MAFF303099	Proteobacteria	MLTSSAPDDAAAGFAPLRPKLMRVAYRMLGSVADAEDAVQEAFIRWMKADRSAVREPEAFLRRTVTRLCLDQLKSARHKRETYVGPWLPDPVVEEDEVEDVTLPLMLVLERLSPLERAAFMLHDVFGLGFDEVAAAIERDPAACRQLAARARGHVREARPRFTVERQRGLALAEAFFTASRSGDMKALGAMLATDVIAHADGGGKRPAATLPALGFDAVMRQYEQVAAWLRTHGSKLVRIGFINGLPGFVSLEADGEFQTTALDIEDGKIAAIYVVRNPDKLRHLH	no	ECF	no	no	no	no	no
MMAR_1196	YP_001849509.1	Mycobacterium marinum M	Actinobacteria	MAVLGAQAASTFESLRPHLMSVAYRLTGTVADAEDIVQEAWLRWDAAPGRDDVADLRAWLTTVVSRLGLDKLRSAARRRETYTGHWLPEPVVTGLGDAGGADPLSAVVAAEDARFAVMVVLERLSPDQRVAFVLHDGFAMPFAEVAGVIGASEAAARQLASRARKAVAAAPPPQPDPTHNEVVGRLMAAMASGDLHSVVSLLHPDVTFTGDANGRAPTAARVICGADKVARFMLGLARRYGPAFYTANQLALVNGELGSYTLGTAGDGGHWAMLPRITAMTVRDGKVCALWDIANPDKFSGSPLRDLVG	no	ECF> <Hypo	Hypo	MMAR_1197	CGGCCTGTCACATTCGGGCGGCCCGTCTCGTCTGAGG	no	MTQKTRIEPLPPKRAGLLVGALYRIAKRRLGEVPEPFSVVAHHRRLLVANAVHETMVERASRTLPAGVRELAVFWTARQIGCSWCVDFGSMLQRLDGLDVHRLEDIDEYATSPLFSDDERAAIAYAEAITTDPHTVTDKQVAELRSRFGDAGVVELTYQIGLENMRARMNAALGITEQGFNSGDACRVPWATVEPQFGR
MMAR_3687	YP_001851958.1	Mycobacterium marinum M	Actinobacteria	MTDPALLARFQAARPRLGALAYRMLGSLADAEDVVQEAWLRLNATTDRPQGAQELVNLDAWLTTVVARLCLNLLRDRRGRGREELVGQLPDPIVDGVAAFDPEHHAMLADAVGLALFVVLDTLAPAERLAFVLHDVFAVPFDQIAPILERTPEATRKLASRARRRIERAEPFPDRDLCAQREVVDAFFAAGRSGNFERLVSVLHPDVVLRGDFGPNTPRFRAQGAATVAKLARSYAGPERTVLNALVNGAAGAVISISEQASAVMGFLVRNGRIAAIDVLADPQRIATLDISGLSGPGG	no	CMD> ECF>	CMD	MMAR_3686	GGTTTGGTCACATTTTCGTGCCCCCGGGGGTCATACC	CMD	MSRLVGVSDHDAGIAAKIAFFFTKRKLARMAGLATADMLEPLRMYAHIPRLLNAYGRLEQAESKLDVLTARHRALAELKAATTVGCQYCIDLGSQIARELGISDQELLALANYRDASCFSEVDRLILDYAAAISRTPVAVSDELFAALRAHFDAAALVGLTHIITLGNLRARFNIALGIGSSGFSSDRVCALPEGAGPP
MMAR_4487	YP_001852748.1	Mycobacterium marinum M	Actinobacteria	MTPPSHSDEHAERFTLLRPLLFTIAYEILGSATESDDVLQESYLRWAAVDLSAVRDTKSYLAQLVTRQSLNALRAGARRREEYVGPWLPEPLLLDESDPSADLVLAESVSMAMLVLLETLTPDERAVFVLREVFGFDYDEIADAVGKPAPTVRQVAHRARAHIQARRKKYGDVDPQRNAQLTAQFLQTAASGDVEALMAMLAPDATWLADSGGKVSAARKPVVGAERVARAITGLIRKAATELQVELVTCNSAPAVLFYLGGQLEGVITLEIVGDKITNFYVMRNPDKLTAVARAHEISRG	no	Ox> ECF>	Ox	MMAR_4486	CTTACTGTCACGGCAGGCCGGTCTGCGGTGTCTCGAG	Pyr_redox_2, Pyr_redox, DAO, HI0933_like	MSEMTEDRNHVVVIGGGYAGIMAANHLRSRADLEITVVNPRPVFVERIRLHQLAAGSGTATVDYDSMLGDGIHLVVDAVDRIDADEHRLLLTSGSELRYDYLIYAVGSTAAMPAVAGAAEFAFSVADLDGATRLRHAMADLPADAAITVVGGGLTGIEAAAELAERGRRVTLVCGGRLGPSLSNRGRRSVARQLGKLGVNVLESAAVSEVRWNAVVLADDTVLASAATVWTAGFGVPDLAARSGLRTDDLGRLLTDETLTSVSDDRIVAAGDAVAPSGQPLRMSCQAAGPLGAQAANTVLSRIAGDQPVALNQAFVGQCISVGRSYGTIQLARTDDTPVNVIIGGRAGAAVKETICKGTLWALRREAAKPGSYFWLKGGSRPVQPSAEQPVVLS
Mnod_3704	YP_002498914.1	Methylobacterium nodulans ORS 2060	Proteobacteria	MPPDAATRVFEAQRLRLVRLAYRMLGSVAEAEDAVQDAWLRWRRVEAEVDEPAAYLTRIVTRLCLDRMKSARARRETYVGAWLPEPLMGTTPEEPEDDLTLTLMLALERLSPLERAAFLLHDVFGVPLNEVAGTLGREAAAVRQLAVRARRHVQAARPRYTVERAEAERIATAFFAASRDGDTQALGRMLAADVVLHSDGGGRVIAFRNPIVGIARVLRLYAGLQRKHGPAVPQLLRPIWIDGLPGYVSIDRGAILQTTALAIEDGRIAAIYIVRNPDKLRHVGRILADG	no	CMD> ECF>	CMD	Mnod_3703	CGGCATGTCACACCCGGCAGGGGCCGATCGTCATGGT	CMD	MTPRLRNPHKLAPEGIQAMLALEASFKAGPLEHRLMELVKMRASQINGCAFCIHMHATDARRHGETEMRLYMLSAWRESSLYSPRERAALAWTEALTRVAETGAPDADYALLAAEFSEAEQVRLTLLIGAINVWNRLQVGFRVPHPAEAPRDAA
Mrad2831_2093	YP_001754771.1	Methylobacterium radiotolerans JCM 2831	Proteobacteria	MTGPDRPRGQVRPRRVRASDPVARPVHGDGTATFEAHRPRLLRIAYRMLGSRSEAEDVVQDAWLRWVAADRTGVAAPDRFLARVVTRLCLDQIKSARARRESYVGPWLPEPLVEAAADGVDEDDLTLTLMLALERLSPLERAAFLLHDVFGLPLGDVAETLGRAPPAVRQLAARARRNVRAARPRYPVTRDEGERVARAFFEASASGDVARLRTLLADRVTLSSDGGGKVLAFVNPIRGLERLLRLYAGVRRKWGDGRAALVAFVWIDGLPGYVSRERGGLLQTTALAIENGRIDAIYVTRNPDKLRHVARAVAAGPTRGGAAATRAGPS	no	Epi> ECF	Epi	Mrad2831_2094	CGGGATGTCACAAACCGGGACGCTGCATCGTCTCGTC	Epimerase, NmrA, RmlD_sub_bind, NAD_binding_4, DapB_N	MKIVVIGGSGLIGRHLTAELERAGHEAVPASPSTGVDAVSGDGLAEVLVGADAVVDVANAPSFEDAAVLDFFERSSRNLLAAGRQAGLKHHVALSIVGTDRLDGNGYFRAKVAQERRIAASGLPYTIVRATQFFEFIATITEAFAVGDRIVVPDADFQPIAATDVAAALAAVAVGAPADGTIDVAGPERSSFRAFIARRMAAVGDGRAVTVDGAARYFGAPLARGSLVPDDGAAARLGGTRFETWLATA
MSMEG_1666	YP_886043.1	Mycobacterium smegmatis str. MC2 155	Actinobacteria	MTTAARTDQFEALRPHLLAVAYRLTGTYADAEDIVQEAWIRWAGQEAPIENLQAWLTTVVSRLGLDRLRSAAHRRESYYGEWLPEPVVTGIDGNDPLNAVVAGEDARFAAMVVLEQLSPDQRVAFVLYDGFGVPFPDIADVLGVSAASARQLASRARRAVADAPPPVDDNTHNEIAGALMAALAAGDMDGVVRLLHPDVTFTGDSNRKAPTAPRVIHGPEKVARFLFGLARRYGPNWLAGAQLALINGELGTYTPGAPAGDGYPELLPRITAMTVRDGKVCAVWDVANPDKFTGSPLGTAVRRP	no	ECF> Ox>	Ox	MSMEG_1668	no	Pyridox_oxidase	MPGDRGNLGQTFGRIVNRGMDKMRHREAFDIGEPTAADFTGFERHRQILLVTFKRSGEAVPSPINHGVADGKLYVRTEASTAKVKRIRNNPNVIVVPCTLRGRPSGPVVAGTARILGESEHARADAVIAANWSLPMKLFERTLDRGSQTFGVPMAYIEISPAGPTGPGTHPPS
MSMEG_1692	YP_886068.1	Mycobacterium smegmatis str. MC2 155	Actinobacteria	MDPAPSSASDPAWTELSEAEAVFTRVRPRLFGVAYRMTGTVAEAEDAVQEAWLRWQDTDRAAVTDPVPFLMTVVTRICLNVLQSARARHETYIGPWLPEPVDTTADPALGAERGAALELATLMLLERLAPPERAAYILREAFDYPYEQIAETVGVSVPNARQLVSRARRRVTTRRAAPVATAEQDRLLRAFVTAARSGDLDALEEILAEDVVSHTDGNGARNAAQIPVVGRTTVAKFVRAFRNRLWPGASLRWITANGHSAVLVVHDDSPAAFLTVAASADGIHRLLWVLAPEKLAGIAQAQGR	TGATCTGTGACAGCCCGCGACCGTGGGATGCGTCACGCC	ECF> <Ox	Ox	MSMEG_1693	no	FAD_binding_2, DAO, Succ_DH_flav_C	MRTEDPARQISTAVLVIGTGGSGLRAAIELAEHGIDVLVVGKRPKADAHTTLAAGGINAALATMDPEDSWQQHAADTITESYLLADPVTVQTVTEHAAESIADLERWGMAFARERDGRISQRFFGAHTYRRTAFAGDYTGLELQRTLVGRAAELAVPVLDSVYITRLLVRDNVIFGAYGFDLRDGTRHTIHADAVILACGGHTRIWRHTSSRRDENTGDAFRLAVEAGGRIRDPELVQFHPSGLLEPEDSAGTLVSEAARGEGGILRNALGERFMARYDPDRMELSTRDRVALAAYTEIKEGRGTPRGGVWLDVSHLPRTQIMQRLPRVYQTLMELQLLDITTTPVEIAPTAHYSMGGVWVRAEDHSTDVVGLYAVGEAASGLHGANRLGGNSLIELLV…
MSMEG_5444	YP_889683.1	Mycobacterium smegmatis str. MC2 155	Actinobacteria	MNNPSAGNSTEHAERFTALRPLLFTIAYEILGTATESDDVLQESYLRWAEVDLATVTDTKAYLAKLVTRQSLNALRARSRLREEYVGPWLPEPLLVAEDASSDVVLAESVSMAMLVVLETLTPDERAVFVLHDVFGFSHDEIASTIGKSAAAVRQMAHRARNHVQARRKRFEPVDPQVSMEITQRFFTAASTGDIDALMELLAPDVVWTADSAGKRSAARRPVSGADAVARLVSGLVRLGGEGARVEPAMYNNAPALKLYLGDSFEGVITIEIVDGRITHFYAMRNPDKLAGVDIPRVISR	no	Ox> ECF>	Ox	MSMEG_5443	CGATCTGTCACACTCGGGCGGCGCGCGGTGTCTTGAG	Pyr_redox_2, Pyr_redox	MTPNAPHIVVIGGGYAGVLAANHLQQAAHAKITLVNPRPEFVERIRLHQLAVGNHSATTGYDTVLGDRVRLLVDSVERIDAPIRQVQLASGDVVDYDYLLYAVGSTGGVPTSVPGAAEFAYPLSELEQAQRLCERLQDIPMSAPVVVVGGGLTGIEAAGEFAEAGRPVTLITDVVGASLGDQARRSVVKALRKLGVTIVSGPDILVASVGATDVTLADGTRLPSAVTVWTTGFGVPGLAAASGLTTDELGRLITDETLTSVDDDRIVAAGDCASPSGIPLRMSCQAAGPMGIQAANTVLARLAGTEPAVLNQAFTGQCVSVGRTYGTVQIAHSDDTPRRLYFGGRTGAAIKEQVCKATITFMAKEGRKPGSYFWFKGRNRARQLAEAAKDTVGAARR
MSMEG_6817	YP_891022.1	Mycobacterium smegmatis str. MC2 155	Actinobacteria	MTARLDDHTERFTMLRPLLFTIAYEILGSVTEADDVLQDSYLNWAKVDLAAVRDTKSYLAQLVTRQALKAQRTSARRRESYVGPWLPEPLLLDDRDASADVVLAESVSMAMLVVLETLTPDERAVFVLHDVFGFDYAEISEAVGKSTAAVRQIAHRAREHVHARRKRFDPVDSDQAAEITQQFLTAASTGDMAGLVALLAPDVVTITDGGGLPGAARRPLVGAERVAGAIVRGMRRDLRFEIVTANGAPAVALRTDEDQLLGLVTLEIHDGRITSLYAIANPDKLAALDGPRVITR	no	Ox> ECF>	Ox	MSMEG_6818	GTATCTGTCACACCGGAGGGGCCGGCGGGCTCTCGAGG	Pyr_redox_2, Pyr_redox	MTAHNKTHRVVVIGGGYAGTLAANRLQQNPDIDITLINPRPQFVHRMRLHQMAAGACEAVVDYGTLLGSGVRLLADRVDRIDTANRRIDLASGDSMGYDYVVYAVGSTALVPESVEGAAEFAHTVAEYEAAQRLRATVNALAPDAWITVVGAGFTGIEVAAELATGGRTVSLVAGAQLAPTLGGPARRAVSRWMAENGVGLLEDAMVTEVRPDAVVLDDGTVWRSDLTIWAGGFGVPDLASRSGLRTDTLGRLITDATLTSIDDDRVLAAGDAAAPSGKALRMACYTAGPMAATAADTILSRIAGTPPEAFSLGYLGSCLGLGRRSAVMQFTRRDDTPLDVHLRGRVAGAVKELVLKGILWSLRREGRKPGATSWLKNGDTVTSPALVDAKGSGHDGPIG
Mtube_010100007004	ZP_05140642.1	Mycobacterium tuberculosis '98-R604 INH-RIF-EM'	Actinobacteria	MSQHDPVSAAWRAHRAYLVDLAFRMVGDIGVAEDMVQEAFSRLLRAPVGDIDDERGWLIVVTSRLCLDHIKSASTRRERPQDIAAWHDGDASVSSVDPADRVTLDDEVRLALLIMLERLGPAERVVFVLHEIFGLPYQQIATTIGSQASTCRQLAHRARRKINESRIAASVEPAQHRVVTRAFIEACSNGDLDTLLEVLDPGVAGEIDARKGVVVVGADRVGPTILRHWSHPATVLVAQPVCGQPAVLAFVNRALAGVLALSIEAGKITKIHVLVQPSTLDPLRAELGGG	GTTGCTGTCACATTCGGCGGGGCTGTCTCGTCCTTGA	ECF	no	no	no	no	no
Mtube_010100018618	ZP_05142881.1	Mycobacterium tuberculosis '98-R604 INH-RIF-EM'	Actinobacteria	MEVSEFEALRQHLMSVAYRLTGTVADAEDIVQEAWLRWDSQDTVIADPRAWLTTVVSRLGLDKLRSAAHRRETYTGTWLPEPVVTGLDATDPLAAVVAAEDARFAAMVVLERLRPDQRVAFVLHDGFAVPFAEVAEVLGTSEAAARQLASRARKAVTAQPALISGDPDPAHNEVVGRLMAAMAAGDLDTVVSLLHPDVTFTGDSNGKAPTAVRAVRGSDKVVRFILGLVQRYGPGLFGANQLALVNGELGAYTAGLPGVDGYRAMAPRITAITVRDGKVCALWDIANPDKFTGSPLKERRAQPTGRGRHHRN	no	ECF	no	no	no	no	no
MUL_3630	YP_907235.1	Mycobacterium ulcerans Agy99	Actinobacteria	MTDPALLARFQAARPRLGALAYRMLGSLADAEDVVQEAWLRLNATTDRPEGAQELVNLDAWLTTVVARLCLNLLRDRRGRGREELVGQLPDPIVDGVAAFDPEHHAMLADAVGLALFVVLDTLAPAERLAFVLHDVFAVPFDQIAPILERTPEATRKLASRARRRIERAEPFPDRDLCAQREVVDAFFAAGRSGNFERLVSVLHPDVVLRGDFGPNTPRFRAQGAATVAKLARSYAGPERTVLNTLVNGAAGAVISISEQASAVMRFLVRNGRIAAIDVLADPQRIATLDISGLSGPGG	no	CMD> ECF>	CMD	MUL_3629	CGGTTTGGTCACATTTTCGTGCCCCCGGGGGTCATAC	CMD	MGVSDHDAGIAAKIAFFFTKRKLARMAGLATADMLEPLRIYAHIPRLLNAYGRLEQAESKLDVLTARHRALAELKAATTVGCQYCIDLGSQIARELGISDQELLALANYRDASCFSEVDRLILDYAAAISRTPVAVSDELFAALRAHFDAAALVGLTHIITLGNLRARFNIALGIGSSGFSSDRVCALPEGAGPP
Mvan_1575	YP_952411.1	Mycobacterium vanbaalenii PYR-1	Actinobacteria	MTTSARVGEFEQLRPHLLSVAYRLTGTLADAEDIVQDAWLRWEANSATVIEDLKAWLTTVVSRLALDRLRSAAHRRETYVGEWLPEPVVTGFDGVDPLASVVAGEDARFAAMVVLENLTPDQRVAFVLHDGFAVPFAEIAEVLGSSPESARQLASRARRAASAAPPPADEHAEVVGKLLAAMASGDLTEVVAVLHPDVTFTGDSNRRAPTAARVIHGSDKVARFLLGLARRYGEQRFFGSGVLGMVNGELGVYTMGAPATEDAPAIAPRIQALTVHRGQVVAIYDIANPDKFTASPLR	no	ECF> <CMD	CMD	Mvan_1576	GGTTCTGTCACACATCGGTGGGCTGCCCCGTCTGACA	CMD	MTTRLEPVPPHRASLLTRLMWRYAKRRFGEVPEPFAVYAHHPGLMLTGAVHEGLLERTSSKVPASVRELAVYWTARQIGCSWCVDFGSMLMRLDGLDIARLKEIDDFATSPRFTDDERAAIAYAAAMTTDPHTVTDEQVADLRRRFGADGVIELTYQIGVENMRARMNAALGITEQGFSSGDACRVPWASAAQAGQGATAAEKR
Mvan_4710	YP_955491.1	Mycobacterium vanbaalenii PYR-1	Actinobacteria	MTLDSFAQSAVHSAFLEGRPRLLSLAHRLLGSAHDAEDAVQTAWLRVAATPGPRDIANPSAWLTTVVTRVCLDQLRDRSRRDVLSRRVQPVQTVAYAADEEFLHREDVARALMVLLGRLTPAQRAAYVLHDLFAVPFDRVADILGVTPAGAKKHASRARARLRPVEPPSTGAPGDAVDREVVDAFLRAAGGGDIVRMVALMAPDAVRIVDPELLPTGTAAVVTGATAIAEETRHFADRIRASVRMRVSGREAHIIAPGGHPLGIIDIRCSGGLITGITITPVCAADVLEPAAQPA	no	ECF	no	no	no	no	no
Mvan_4806	YP_955585.1	Mycobacterium vanbaalenii PYR-1	Actinobacteria	MSEHADRFTHLRPLLFTIAYEILGSATESDDVLQESYLRWAEVDLAAVTDTKAYLARLVTRQALNALRAQSRRREDYVGPWLPEPLLTEADPSADVVLAESVSMAMLVVLETLSPDERAVFVLREVFGFGHDEIAATLGKSTEAVRQTAHRARAHVQSRRKRFEPVDPKVSTEITTRFFTAAATGDLDGLMAMLAPDVVWTADSDGKVSAARRPVAGADRVARLIMGFVRQAGADGRVEPAVYNSAPALVLYLGDNLEGVVTFEVVDGRITNFYAMRNPEKLAGVKVPRQISR	no	Ox> ECF>	Ox	Mvan_4805	GTCGGTGTCACATTCCGGCACCGCGCGGTGTCTTGAG	Pyr_redox_2, Pyr_redox	MTAQRTHVVVIGGGYAGVMAANRLMSRDGLRVTLVNPRPEFVERIRLHQFVTGSDDAVVDYADVVGEGIALIVDSVTRIDAPTRRVELASGGSIDYDYLIYAVGSTGAAPTVPGAAEFAHPISEYEHGAPLRTAVTAAAADAPIVVVGAGPTGLETAAELAEEGRRVTLVCGSVLGPYLSTRGRRAAAKRMTKLGVDVIDGPGATVTEVLADAVVLADGRRVASAVTIWTAGFGVPDLAVRSGLSTDAIGRLLTDETLASVDDPRIVAAGDAAAPSDLPLRMSCQAAIPLGAQAANTVLSRIAGTTPKPINQAFTGQCISLGRSAGLIQIAHLDDRVMPLYIGGRTAASVKEAVCKGTISFLSREARKPGSYFWLKGGKRQQKLAAQPVSS
Mvan_4999	YP_955777.1	Mycobacterium vanbaalenii PYR-1	Actinobacteria	MSPARNTESCLTVGVSEARTGDADGDLADAVAAFTAVRPRIFGVAYRMLGSVAEAEDVLQEVWLRWQKCDRRAVRDPAAFLITATTRLSINERQSARARRETYIGPWLPDPVDTGADPTLGAERAEALEFATLMLMERLTPAERAAYVLREAFDYPYGLIAETIETSQANARQLVSRARRHLAEARRHDVDPAEQRQLLTAFVAAAQNGDMATLESLFAEDIVSYTDGNGIRNAARHPVVGRETVARFVCAFRRRVFADAVLTWVTVNSAPAVVISHGGGPFHDGGVFETFVALTPSERGITQLLWHRLEGKVSHLG	no	ECF	no	no	no	no	no
Mvan_5347	YP_956124.1	Mycobacterium vanbaalenii PYR-1	Actinobacteria	MTASTDEHGERFTVLRPLLFTIAYEILGSATESEDVLQDSYLRWADVDLATVRDTKSYLAQLVTREALNALRARSRRREEYVGPWLPEPLLLDERDASADIVLAESVSMAMLVLLETLTPDERAVFVLREVFGFDYDEIAGAVGRSTQAVRQIAHRAKEHVHARRKRFGPVDSRRTTQITEQFLTAAATGDMEELVSMLAPGATWTADHGGKATAVRRPVVGARKVAAIMARVFQAVRKTPQMRLETAVYNSAPAVVVYTEDHLEGVLLFEVVDDKITNLYAMRNPDKLTGITIPRKITR	no	Ox> ECF>	Ox	Mvan_5348	CTTTCTGTCACGTGGCGGCGCCGGGCGGTGTCTAGAG	Pyr_redox_2, Pyr_redox	MTDHKAPTKVVVIGGGYSGTLAANHLRLRSDVDITLVNPRPKFVERIRLHQLAAAGRDATVDYGTLLGEGVRLVVDSASRIDTAARKVWLASGRQLDYVYVVYAVGSTGAPPAGVPGAVEFAYPVAELEQADRLRAALDDLHPAAPVTVVGAGLTGTETAAELAEAGRNVTLVCGGGLLPTFSAAGRRSAARWLRRHGVAVLESDTVAEVRAGAVVFADGAVRPSALTVWTTGFGVPDLAAVSGLATDDIGRLLTDETLTSVDDPRIVAAGDCAAPSGAPLRMCCASASQLGPQAANTVLSRIAGEQPSDFDYAFAGSCVSLGRRTGILQFARKDDSPVSVYIGGRVGGSLKEAICKGTLWGLRRGARKPGSAIWFKGGPRPGQPAVRPRAVTQS
MXAN_0203	YP_628485.1	Myxococcus xanthus DK 1622	Proteobacteria	MDRSAREGLAQAVREHERFLWGLCYRMTGVSADAEDLVQETFVRALASPPARTEALRPWLTRVAVNLARDTLRRRKREGYVGPWLPSPLDTGEEELPPPGVEARLPGGGSTEGRYALLESVSFAFLLALEVLSPKQRAVLLLRDVFDYSVREVAEALNLRESNVKVVHHRARAAMAAYDRARCLPTREFQARARAALEGFLGALLTGDVAAAEALLASDVCALSDGGGQYRAARVPVLGQSRVLLLYRRLMEMRGAPSAVELRMLNGLPAVVAVFPPPQRDPQAGTQMVVRVELGADGRITQVHSILTDRKLAGLRMPVPA	no	Ox> ECF	Ox	MXAN_0202	GCGTCTGTCACGGCCGTGCAACACGGGCTCGCGTAACCTT	Amino_oxidase, DAO	MKAPRVAVIGGGLGGLSAAALLARGGCAVTLFERSKHLGGRGQTSDVEGFRFNLGAHALYQGGAGMRVLGELGVKPAGGMPGAGSYLLSGGRLHTMPRGLVSLLTTDALGLPGKLELAKLLAGLGRVDLAPLANITTRDWVEQHLSNADARAFILALVRVMTYCADVDAMSAQSAVAQLQAKPAVLYVDGGWSTLVSELETRARDAGTRLELSARVSAVLLADTGARVRGVRLADGTEHAADAVVVAGGPGDIAALLPADALLAHDAARAVPVMAATLELGLSRLPRPDALFALGTDGPWYASVHSAVAKLAPEGGAMVHVMQYLGGRGPEASEARLEEVMDALQPGWRTSVVARRYRPSLLVSHWLPTAETGGLRGRPSVEVPHVPGLYRVGDWVGPE…
MXAN_2184	YP_630407.1	Myxococcus xanthus DK 1622	Proteobacteria	MNPADAFDPLRPRLLRIAYRMLGIVAEAEDVVQEAYLRWHQTDRAAVRDAEAVLVRTVTRLCLDVLKSARVRREEYVGTWLPEPIVDAVEGDDLTLPLMMALERLSPLERAAFLLHDVFGMDFEEVAKAMGRAPAACRQLASRARAHVREARPRFPVSEAQGSELASAFYAASRSGDMGALQALLAQDVVVYSDGGGKVKAALNPIYGQEKTVRFFEGLLRITGVNASQLVHEGFIDGLPAFVTLEKDGTLQTTALDIEDGRVATIYVTRNPDKLQGIRGLVGDKLPS	no	CMD> ECF>	CMD	MXAN_2185	GGCCATGTCACATGCGGCACCGGCTGCGTCGTCCTGAA	CMD	MKPRMNAFAVAPDAMKLTLDYGQKLLELGLEKSLQELVKIRASQLNGCAFCIHMHSRDARAHGETEERIYLLDGWRESPLYTERERAALAWTEALTHVSQTHASDEDYAALAPHFSEQEIVHLTLLIGMINTWNRISVGFRSIHPVTTPRTEAA
Namu_5065	YP_003204325.1	Nakamurella multipartita DSM 44233	Actinobacteria	MTAGEPADPAPADPTHGGLDDFVRHRDLLFTIAYEITGSVADAEDVVQESYLRWQEAVAGATEIRHPRAYLARIATRQALNRNRGNARRREEYVGPWLPEPLVTVPDVAEDAVLAESVSMAMMVVLDSLTPDERAVFVLREVFAFGHDEIAAAIGKSPVAVRQIAHRARSGVQSRRPDLDSSTSQNAAAQQVTARFLQAATTGNLQDLLDVLAPDVVLITDGGGKVNAARRPIATADKVGRFLLGIRDRGVGDAQYDLVTVNGRPGVRAYLDGVLDTVLTWNAVDGRVTAIYLVRNPDKVGTADRTRSVTR	no	CMD> ECF>	CMD	Namu_5064	CCGGCTGTCACACCGCGAGCCCGGTCGGTGTCCCATG	CMD	MGMTATIPASRTIPTLTHSPRARVPLDPPTGRFARLVDRLVARRFGGAADPLRAMWHNPRVLRADLALEAGVSRLRTLPGHLGKLAEMTVALRIECEWCMDFGYFLAHAQGMDPQKLEQVPTWRTSDAFTPVERRVMEFAEAATATPPAVTDEMAQDLRTDLGEDGLVELTMLVAVENLRSRFNSSLGLSSQGFSESCRVPGR
Ndas_0663	YP_003678614.1	Nocardiopsis dassonvillei subsp. dassonvillei DSM 43111	Actinobacteria	MDESDFLAERFEEHRVHLRAVAYRMLGSLAEADDAVQEAWLRLARSDTDGIGNLGGWLTTVVGRVCLDMLRSRTQRGETPLEARLPDPIVSEPATDPEHVALMADSVGLALLVVLESLNPAERLAFVLHDMFGLPFEEIAPIVDRTPAAARKLASRARVRVRGAAPEPDPDPVAQRRVVDAFLRAARGGDFDALVAVLDPDVVLRIDGGNALPGGMRVLRGREAVAGQAATFHRMATLSTSRPALVNGRAGLVNTVDGALFSVMGFTVTDGRITAIEILSDPERLDAVDLADQGS	GACGCGGTCACATTCTCGGCGGCGGAATCGTCAGTGT	<ECF CMD>	CMD	Ndas_0662	CGCCCGGTCACATTCTCGGCGGCCCGTTCGTCATGGC	CMD	MSTTASQQKTQSRLPNPAVLVPELGEVSKALFAATGNGSIPRTTVGLVQLRAGQILGNTYLTVLHSGNLRGAGESEERITAVASWRDAPCFTDAERIALALLEAVLTANPHGERVGDDLYAAASAHYDDRALATLIMAIGQVCFFAPLALIGRPLPGVAPAEQWRD
Ndas_0994	YP_003678944.1	Nocardiopsis dassonvillei subsp. dassonvillei DSM 43111	Actinobacteria	MQSAVPREPGPLEEAAQAFTGVRPRLFGIAYRMLGSWAEAEDLVQEVWLRWQRTDHGVVEDPAAFLATITTRLAINVLKSARARREAYVGPWLPEPVDTGADPGVGAERGAAVELALLLLMEKLTPTERAAYVLREAFDYPYDRIAAVVRTGEANARKLVSRARGHLSEGRREPVNPREHRRLVEAFLTAAQAGDLAALEEILAEDVVSRSDGGGRVRNSARVPVTGRDRVARLLQAFAPRFWPGSRTEIAEMNTRPGLVVSRGGTPFALLSVDASAQGIHQLLWVMNPGKIASFQRSSRGVIGAPGSPPGAGGLSDAGEPAC	no	ECF> Epi>	Epi	Ndas_0993	no	NmrA	MNHPAPSPAQRVYRSRTTRQAVHDWCWDRLNAQSPLTPLATVPCSLGVTRVFTAPGGPGTPVLVLPGSVLSAATLLDAVRVLSEDRPVLVADPPGQPGLSDGDRPLVERPAYYGGWLDEVLPQVTDRPVLVLGHGIGAAIALSATPGPLVAGLCLVNPGGLTPATGGTGLAAALVRWRFHPDARSSSALLRAMCGPGSAEPRNSTLLEWTTLVGRSCRAVNVLPPRPLRAEALHHWRRTPVTVATGSHDPFFSPDLLYSPALLFLDAAVHTVRGAGHLALRERPDLVRDLLRGLPSA
Ndas_1694	YP_003679629.1	Nocardiopsis dassonvillei subsp. dassonvillei DSM 43111	Actinobacteria	MGEGRVGVGKVEDFEELRPLLFSISYRILGSVSEAEDAVQETWLRFDRSTTRPASTRAFLSAAVTRISIDVLRSARVRREEYVGPWFPEPLLSDPYQDPARSVELADSVSMAALLLLERLSPLERAVFLLREVFAFGFDEVAAAVGRSEAACRQLLVRARRHMATGRPRFAADRREQRELATRFFDALENGDVDGLRDLLAADAQLVGDGGGRAPQLARAVTGAAGVARLLGTVFPELLGIGVSLEPHEVNGQPGALLRDRDGRVLQALVLDVLDGRVQTVRGVINPDKLGHLGPVADAWAVDREVRRARKRSR	no	CMD> ECF>	CMD	Ndas_1695	ACCCGTGTCACAGGCTGTCGGGCTGTCTCGTCTCAGG	CMD	MDARLDYFTSPAAGRAVKPFMSVGRALRDSALPKATQELVALRVSQINGCAVCLDMHTKDAAAAGETAVRLNLVAAWREATVFTDAERAALELAEEGTRVAGAAGGVSDEVWERAAEHHDEEQLTALVMLVSFMNAVNRLNIITRQPAGSYEPGQFH
Ndas_5036	YP_003682923.1	Nocardiopsis dassonvillei subsp. dassonvillei DSM 43111	Actinobacteria	MNGQIELADHFERSRRHLRGVAFRMLGSAAEADDALQETWIRACRGDFGEVSNMTGWLTTIVGRVCLDMLRSRKSRREEFMDVSDIEPLLAHDRGPDPEGEAVLADSVGLALLVVLDRLSPAERVAFVLHDLFAVPFAEIAEIVERTPTAAKKMASRARQRVQGTTSVPEPDLTRRREVVDAFLDASRAGDLDGLLKVLAPDVVRRADPQALRLREPAVLRGARQVAGETANNVRRTRFARPALVNGMPGAVVAPGGRLLFVLEITVRDDRVSGIEIIGAPERLRELEISVADPA	no	ECF> Ox>	Ox	Ndas_5035	no	Flavodoxin_2, FMN_red	MTSLLHLDSSHSDHSVSRYLTGLFAREWRRLHGDGGYRYRDLAAEPVPLVTATYCSFAQRVERRGTLPLTAVTAMAESPSEEREWAGTLPLIEEVLDADTLLIGLPMYNYTVPASLKAWIDRITFPGAFKDSRTGESLLRDARAVVVAARGGGYGPGSPKEAFDFQTPYMRMYLEGLGIAGENVHVVHAEMTRASDVPELAEFQDMAARSLAEAEERVTRLPALLAPREPAVR
Ndas_5082	YP_003682969.1	Nocardiopsis dassonvillei subsp. dassonvillei DSM 43111	Actinobacteria	MTTDVFEEHRSLLTGVAYRILGSASDAEDAVQEAWLRWSSVDPAAVEDPRAYLVTVTSRLAIDRLRSVRSRRESYVGDWLPEPVSDVPGGAEHAELADSVEFALLVVLETLSPLERAVFVLREAFQMPYAEIGAVISREEAATRQLARRAREHVRDRRPRFEADRAVRRRITERFLGACLEGDLEGLTGLLADDVTLVSDSGGRTRAPHRILEGAARVGRFLSVLARPRNAERFLVSAGLDGTEEPRSAVTEVNGGPAAVVSVGDRVVALLSLDITAEGRVRHVYLVANPDKMSRLRAPEPS	GGGGATGTCACGTACGGCCGGAGCTGGTACGTCTGCCT	ECF> Ox>	Ox	Ndas_5081	CAAGATGTCACGTCTGCGGGCGCCCGAACCGTCCTAGT	Amino_oxidase, DAO, Pyr_redox_2	MDITVVGGGLAGLTAAIASAERGANVTLLEAHRTLGGRARSTEPPYTANEGPHVLYGDGPLFSWLAERDLLPPHLPFPARAVPRVRVRDRGRVGAPPVALLRAAARRRLRAPHDRDFGSWAREALGAEPARVAVNMMGVALFDSDPSRLSAAFVWERFLRVTNPGWPSPKYLVGGWSSLVERLAGRAREMGVRVGTGERVDALPGTPTIVATSLASARALLGDDSLEWESGHALMVDLGLRRGRDPFIVFDADECGFLERYSLVDRTLAPGGEELVQAQLPVRPGESRARVAERLERFLDLSLPGWRERVTWRRDQVARGRTGALDLPGYTWRDRPAVDRGDGVYLAGDAVAAPGLLGEVSLNSAVAAAEAATGRRAVGTR
nfa16260	YP_117836.1	Nocardia farcinica IFM 10152	Actinobacteria	MTSFDPDAAPDTAELARRFEEHRPYLRRLAYSTLGSLSDAEDVVQEAWLRLQRHRQTAGEIENLRAWLTTVTGRLALDHLGSARARREQYVGEWLPEPEVSTWDDPADRIAQDERVTTALLVVLESLSPAERTAFVLQEVFGMSSPEVAEVVGRTPAAVRQLASRARKHVEQGTPRFPASPDEQQKVVSAFALAWRSGDLGALLGVLDDKVTLTADGGGKVPAIRQAVRGAELVAKLLLGWYQVQSNRPAWGRFVLVNGEPGLLVFDGTHTGVFAFTVDAGRIVAIDIVRNPDKLRDLPVDGQPDWFMRSED	CCGGATGTCACACTCGTCTCCCCGGCGTCGTCAGCTG	ECF	no	no	no	no	no
nfa22150	YP_118426.1	Nocardia farcinica IFM 10152	Actinobacteria	MSTADAATDAFVAHRNLLFTVAYEMLGSAADAEDVLQETWLRWRTVDRDQVRDDRAYLVRITTRQSLNRLRTLQRRKESYVGPWLPEPLLTTPDIAEDAELAESLSMAMMLVLETLAPTERAVFVLREVFDFGYDEIAAAVGKTPTAVRQIAHRARKHVEARRPREAVSASRTREVLEQFQRAIETRDLSGLLELLAPEVVLVGDGGGVKQAVLRPILGARKVATLFLGGLRKVPGALTIGLTHVNGSPALVVYLDGELDGVMAVDHDGAHITGMYYVRNPHKLTHLGAETPLTVSRG	no	ECF	no	no	no	no	no
nfa26100	YP_118821.1	Nocardia farcinica IFM 10152	Actinobacteria	MDEPQQLAGRFERQRGRLLGLAYRMLGGMGEAEDAVQEAWLRLSRADTADVVNLDAWLTTVVSRICLDMLRTRGARREEPLDAATALLRPAPGRAPEEEAALVDSVGRALLVVLDRLGPDERVAFVLHDLFAVPFEQIAPIVDRSAATTKKLASRARARVRGEQTAADPDLPHHRAVVQAFLDAARGGDIAALLRVLAPEVVRTADPAALPAGAAPVVRGADAVVRETLLLRTRAAAADLALVDGRVGVVVAPAGRLLLALRITVADGRVAGYEVVAEPARLARLSLAVLD	no	ECF	no	no	no	no	no
nfa27380	YP_118949.1	Nocardia farcinica IFM 10152	Actinobacteria	MTDPHLAAVIGERRQLINLAYRLLGSLAEAEDVVQETYARWYALSERQRREVTAPGAWMTTVAGRICLDLLGSARARRERYVGEWIPEPVPGRPEWLGGSGPGDPADRVTLDESIGMAFLVVLDAMTPAERVAFVLHDVFRYSFPEVAEIVGRSPAACRQLASSARRRLRTARGPSTAERADVVRDFKRAWEAGDVRALIRVLDPQAIATADSGGLVPAFLEPIHGGAQIARAWIEIAARNPAVTLAEHRVNGQPGLVGHLDGRIVTVYAFDIADHRITRIWAVRNPEKLRHWHTVR	GGCGGCCTCACACATCGGGTCGCTGTGTCGTCGGTTC	<ECF Ox>	Ox	nfa27390	GGCCGCCTGACATTCCGGGCGGCTGTGTCGTCGGAGG	FMN_red	MTSIGIILGSTRPNRKGPQVAQWVLDTASQRGDARYDVIDLRDHPLPHLDEAVPPMFGPSVHEHTRSWAARIAPFDGFVVVTPEYNGGMPGVLKNALDHVSAPWRDKAVGFVSYGVHGGARAVVQLRTVCGTLGMADVGYQVAISVLTDFADQTTFIPRDHHTAALHKTLDQLLAWSAALAPLRAATDPALTRS
nfa4970	YP_116704.1	Nocardia farcinica IFM 10152	Actinobacteria	MHDEQYLADRFEEHRTHLRAVAYRMLGSLSDADDAVQEAWLRLARTETGDVDNLGGWLTTVVGRVCLDMLRARKTRHEEPLETEHLPDPVILGENTSDPEHEALLADSVGLALLVVLESLSPAERLAFVLHDMFAMPYEQIAPIVDRTPQTAKKLASQARRRVQGLTPAPDPDLPRQRRVVDAFLTAARGGDFDELLQLLDPDVVLRADAGEAMRVIRGAAAVAGQAETFQRMATLCTVHPAVVNGGTGLVNTVEGAPFSVIGFTVANDRITAIDILSDPTRLARLDLTAVLN	GTTAGGGTCACGTTTCCCGTCGCCCGTTCGTCATCGG	ECF	no	no	no	no	no
nfa52790	YP_121495.1	Nocardia farcinica IFM 10152	Actinobacteria	MEPDGLREFQAHRPRLFALAYRMLGSATEAEDAVQETYLRWAGADRSQIRTPEAWLTTAVVNLCRTWLVSARARRESYVGPWLPEPVPTAELGPLETVELRESVSLALLTALERLNPLERAVFVLHAAFGYPHREIAEMLDVSDSAAQQAYHRATQRVRLGRNRFEVSAERARALLERFLVAASTGDVAALRSLLTADATATADGGGVINAARRPVEGADRVARYLLGLFRRQVPGMVIGVEDANGAPALVVRVAGAPMLVVGIDYTEHGIAAVRLVVNPAKLAAFGRLSPDSV	no	ECF> Ox>	Ox	nfa52780	no	Pyr_redox_2, Pyr_redox, DAO	MTGQHRIVVLGAGYAGLSAARRLAKKARGAQVTVVDARAQFIERVRLHQRVAGQPLRQWELARVLADQGIDFVCARATDLDPAARTVGLDTGRVLSYDSLIYALGSTAPHDVPGVAEFARSADTPDAADWQVEGAGPVAIVGTGATGIELSTELAESHPGTRVLLLGTDEPGAWLGTEAVAHIRAVLDRLGVEVRTDVKVVEVTPQGPRLADGTVVPAAATVWATGFAVPDLAARAGIAVDALGRVRTDRFLRSLSHPDIHAAGDCALIEGPGGRELRMACATALPTGKHAADTVAARLRGAEPAELRFRYYLQCLSLGRQDGLIHLLRADDTPGRFMLRGRAAALVKEQVVRSAVVAAGLR
NGR_b18130	YP_002824016.1	Rhizobium sp. NGR234	Proteobacteria	MAGIGHEDAAAVFDPLRPKLMRVAYRMLGSVADAEDILQEAFIRWMGADRAAVREPEAFLRRTVTRLCLDQLKSARRQRETYVGPWLPDPVVEEEEEEDVTLPLMLALERLSPLERAAFLLHDVFGLAFEEVSTTIQRDPAACRQLAARARTHVREARPRFRVEKERGLELARAFFTASRSGDMKTLGAMLAADVSVHSDGGGKRPAAMQPIVGFDAVMKLHEYLAALFRKNGSKLVRAGFVNGLPGFVTLEDDGELQTTALEIEDGKVAAIYVVRNPDKLRHLH	no	CMD> ECF>	CMD	NGR_b18120	GTGCATGTCACATTGGCAGGAGCCTGGCTCGTCACGGT	CMD	MTAKLDPFAAAPSLMKNWMSTSIAVASSLEPTLIELVKIRASQINACANCINMHTTEARAKGETEQRIYLLSAWREAPCYTGRERAALAWTEALTRLAEGHAHEAAYEAVQAEFTEEEQVKLTLMINVINGWNRIAIGFGLWVDPAAAAAAAKAVA
Noca_0432	YP_921661.1	Nocardioides sp. JS614	Actinobacteria	MNATDSTDVFVDHRNLLFTVAYEMLGSAADAEDVLQETWLRWVEVDREEVREARAYLVRIATRLALNRMRTNARRRESYVGPWLPEPLLTTPDVAEDVELADSVSLAMLTLLETLGPTERAVFVLREVFDFGYDEIAAAVDKTPAAVRQIAHRARGHVAERRPRAEATRSEREHVMATFLAAVATGDIQSLMDVLAPDVVLVTDGGGVKKAALRPILGRDKVVRFLGAVSEGLDAVADVVVVNGAPALRIVLDGELDTVASMVVEDGLVTGLYVVRNPAKLARLDAVVTLTR	no	CMD> ECF>	CMD	Noca_0431	GGGGGTTGTCACAGCGGCGCGGTGGCCGGTGTCTGGTG	CMD	MPSTFRIPKATITGLYGKVVSAYARRTFGEIPDGLYVYFHHKPLMRAVVGFEGKVAKWGALDPTLKSYAELASAGTIGCSWCLDFGYFKAHDEGVDLAKVSEVPRWRESDVFTPLEREVLEYAEAMTATPPTVTDAMVARLVEQLGTPAVVELTQIVALENMRSRFNSAAGLQSQGYSDVCELPLAVPSGDVRPA
Noca_3172	YP_924361.1	Nocardioides sp. JS614	Actinobacteria	MSEDPFVAHRSLLFTVAYEMLGSVADAEDVVQETWLRWAALPAADRGEVRDPRAYLVRIVTRLSLNRLRTLTRLREEYVGEWLPEPLLTSPDVAEDVELAESVSIAMLAVLETLLPTERAVFVLREVFDVPYDEIAAALDKSSAAVRQIASRARKYVAARRPRTSVSRAEQERVVERFLAALTTGDVVGLLDVLAPDVLLVGDGGGLVPTVPSPVRGAARLAPVMARFAELAPGTTAVIVDLNGGIAARIDPGGQNDTAVSFVIEGHRIAQIYAIRNPHKLQRLAEVAELRR	no	CMD> ECF>	CMD	Noca_3171	TCCGATGTCACATCCGCGGCCGCACCGGTGTCTCCAT	CMD	MTTTTTDHATRIPPAEITGLKGALIKRMIEKKLGKVPTAVGIYWHNPKVLFATFGLGGKLQKWDACDEGLKSFAHMAVASLVGCTWCLDFNYFEAHNSGLDVEKARQIPRWRETDVFTSLERDVLEYAEAMSQTPPTVTDELVDRLHAELGAAAVVELTSVISFANMTTRGNIALGIESDGFAAACGLKPLAERPHVASAS
Nwi_2138	YP_318744.1	Nitrobacter winogradskyi Nb-255	Proteobacteria	MSDERSEPKRTWEASLDGLRPRLIRVAYRMLGSVTDAEDVVQEAFLRSLRVHRDDIRDAEAWLRRVVTRLSLNHLRSARRRRETYIGPWLPEPVIEPMENAFDDVTLPLLLALERLSPLERAAFLLHDVFGMSFDEIARTLDRTPAACRQLASRARAHVRVARPRFPVPKERGIEIAEAFFAASRSGDIQTLRSLLADDVTAFADGGGKTGATLEPVVGCDEVARLHEKLAALFAETPSRLIRYGLINGLPGFVTIEKATMLQTTALELENDKIVAIYVVQNPDKLQHLAGVAVH	no	ABM> ECF>	ABM	Nwi_2139	TCGGATGTCACAATTTGCCATCCCGTTTTGTCTTGGC	ABM	MTDKKAATIDVRGGVVTLINVYEVEPDRQAELVRLLEEATETVMRHQPGFISVSIHSSFDGARVVNYAQWASKEDFERLMKNSEAQAQMKTFAATARSVAPALYRVSSVHV
OCAR_4942	YP_002287944.1	Oligotropha carboxidovorans OM5	Proteobacteria	MSENNFLAERFEANRVHLRAVAYRMLGSRSEAEDAVQEAWLRLGRTDSEDIKNLGGWLTTVVARICLDMLRARKSRREEQLSPLTPEPAADNENGEEEIADSVGAALLIVLDTLSPAERLAFVLHDMFAVPFEEIAPIVGREPAAARQLASRARRRVQGASAKSETEMPVADLSRQREVVDAFLAASKLGDFEALLTVLDPEVVFRADATAVKMGGPAELRGAEAVANTFKGRAQAAQPAVVDGAMAVAVVFGGRLRIVLELRIEGDRITGIHAIADPDRIKAFDVAILDT	CCGGCTGTCACATCCGGCCGGATCGGTTCGTCAGAGG	<ECF CMD>	CMD	OCAR_4941	no	CMD	MHTVRLEPLRQKIIFAHRSHLRSLLRHPSDEPIRPDVTAGGTGRSTNSKTDSRRRFPMQPRMTNPAMVAPDAMKAMGAFHEAAKKGNIPEGFLELMCLRASQINGCSVCIDGHWRLAKKAGETDDRLFAVAAWRDTPYFEPAERAALAMTEALTRISDRADPVPDEIWDELIRHYNETDIASVVLTIAAINVWNRLNIATKQQAGFWRP
Oter_3134	YP_001820014.1	Opitutus terrae PB90-1	Verrucomicrobia	MSEDFHSSRPRLFGIAYRMLGSVAEAEDMVQETYLRWQRQERTSVEEPAAWLVTTVSRLCIDELRSARRRREEYVGTWLPEPLLDTSLLAPDQAAARTDSLNLAFLLMLEMLEPVERAVFLLREAFDYDYAAIARIVAKSEANCRQMVSRAKTRLRDQPAPAGPPSEQAQAVVQRFMAAWVAGDLPALLRLLSEDVVLYADGGGRVRSAIRPIHTAAQVGQFLVEIRQRSVEGAEFSLVSVNGDVGVWMRRPDGIVSVTAYRIDGGRIHSIYAVVNPEKLQHVAAPRPVG	no	CMD> ECF>	CMD	Oter_3133	GCCCGTGTGACCGGCCATCAAATCCTATGCGTCCGGCA	CMD	MITTSLETRNTEPRLNYAKAAPGTLQSMLLLQQAVDQSGLEASLLRLIEMRVSQINGCAFCLDMHFREAKAAGESDERLYLLDAWHEVDLYTPRERAALRWAEVLTRLSAAAPDDDDFAAARDQFSEAELSHLTLAIVVINGWNRFNVGFRTPPGFAG
PaecuDRAFT_0065	ZP_07385406.1	Paenibacillus curdlanolyticus YK9	Firmicutes	MVELYERYHRLLFQLAYQLIGSVSDAEDAVQDVFEKLQRVQSDQLAEPKAYLCKMVTNRCLDHLRSARVRREQYVGPWLPEPIAVEASDDAFETVVRNDLLSYALLALMERLTPAERAVFVLREALGFDYPAIAELIDKSEANCRKLMSRARGKMGVSEEELSETGSVGDEWIHQFLAALSQGKVDTVLSLLAEDAVCVSDGGGKVLAAIQPIVSRERVARFLLGIIRKEQQEATSDVTVELMPMNGQTGIVLREGGSVTSVILLQVKNGLLHDMYIVRNPDKLAHLQ	no	Ox> ECF>	Ox	PaecuDRAFT_0064	TCAGTTGTCACAATATCCAGACCTCCCTCGTTCTATA	Pyr_redox_2, Pyr_redox	MKERTCVVWGGGYAGIHAIKAIAQWCHNAEGNERWRLVLIDKSPHHVRKVLLFRPAVETENIAVPWQQILPEHVQYVQGSVRNVDDAHKCLVYQDAEGNDQQLPYEVLVIAAGSSIRLPQQEQGGFTLADAASAARIRTQWLANLKQAAVETHASKRQQLMSAAVVGGGITGIETAAELAYAMKAEAARLGLDAGHVRVHLLNKQQRLFVEGPTKASRKLDRELAACGVTIHHACEAVREAGGQLLLAGGDQLPVGLTIWALGLVPNPVLRSMALPLTNDGQIQVDECYRVHGLSNVYSIGDCAHIVDPASGKADRMTCKEAVPQAQRLGKIIRADQAGHPAPPHKPVMDTFVIGLGPGRGLLWTHKWGLDMIITGKLAYKIKSYVWDYASLLKG
PaecuDRAFT_2418	ZP_07387744.1	Paenibacillus curdlanolyticus YK9	Firmicutes	MSPNEATLEIEQLYRDYKPLLASIAYRMLGSMSEAEDAVQDVFVTVSKQGAIDMEHPKAYLVKMTTNRVLNMMKAAPRKRETYPGQWLPEPLITMNAEEEPLEQMLRRERLGYAILVLLQTCTPPERAVFVLRESLGYDYADIAAMLDKSEAACRKIYSRAAAKVGHRQREEHEAALDASIERFAQSFTEAVNTGQLGSFIHLLTDNAVLLTDGGGVVRSAINPIRGSDRIVAFFAGIASKGSLVGRFRHVWISGQRGLLLERENHPPFAFIFEPDADNRAIRAIYMVSNPQKLTRVTE	no	ECF	no	no	no	no	no
PaecuDRAFT_3540	ZP_07388864.1	Paenibacillus curdlanolyticus YK9	Firmicutes	MVDLQTAYAAYYPYLHSVAYHMLGSVSEAEDIVQELFLDVHDHLDSIEHVKTYLARATTNRCLNVLQSARVRREVYPGVWLPEPASEGDWQQPHQVVEQRESLSYAFMVMLEQLEPMERAIIVLREGYDYPYSEIAVLLDKSEANCRKIYSRGKKKLDPNRVRPATDQAHMAACVELFVKAFQSGDSSTLIRLLTDTSILISDGGGKVNTAINPLYGRERVVAFLLGVSAKRYAHLTYAMAVHNGQPGVVFYENGNPAALLMLEMESEDHVFRGLYFVVNPDKVQSCTADGRISEELARSMNRRLNG	no	<ECF CMD>	CMD	PaecuDRAFT_3541	AATGATGTCACAAAATGGTTACCTCCTTTGTCTATAT	CMD	MSTRFDYYKACPEATEAMLKLEEFIKSSGLDAKLYELIKLRASQINGCSYCIDSHTGDLKKMGETDQRLYLLSVWREVPFYSEQECAVLALTEAVSRISEAGVPDDVYEQVMRHYDERQFMVLIMAINTINSWNRIGIATRLLPKQK
Pden_4772	YP_918529.1	Paracoccus denitrificans PD1222	Proteobacteria	MRPDRATETFEAQRPRLLRLAYRMLGSHAEAEDILQEAWLRWDRSDRAAIAEPAAWLTRVVSRLCLDQMKSARARRESYPGTWLPEPLIEPQDDSLRADNLTLTLMMALERLTPLERAAFLLHDVFGEGLDEVAETIGRSPAATRQLAARARAHVRIDRPRHAVPKEAGEVLARAFFEACRQGDPAVLGRILARDVQVHSDGGGKVLAFLNVIAGAERVARLYAGLARKPGPRPEFLGAVTIDGLPGFLSRVGGHLQTTALQIRDDGRIAAIFITRNPDKLAGLRPGRQNGLSG	no	CMD> ECF>	CMD	Pden_4773	GGGGATGTCACATTTCCGGCCGTTGTCTCGTCAAGCC	CMD	MTPRMTDHFDRTRTGYRALTGFEAALQAGPLEPKLLHLVKLRASQINGCAFCIQMHTAEALQDGETHLRLHMVAGWRDSPLFSDRERAALAWTEALTLIAQTGAPDADWQAVEAAFSPDERAWLTLAIGAINLWNRVQVGLRAPHAMGLPAERADAA
Pfl01_3436	YP_349165.1	Pseudomonas fluorescens Pf0-1	Proteobacteria	MNFAEKTVAVFEQRRPFLLGLAYRILGSRVEAEDAVQELFIKWLEADQVSIATPAAWLTTACTRHCIDLLRSAHKSRVDYMGTWLPEPIHTTLHESPEHMHELAASLSTAFLLMLERLTPKERAAYLLHDIFDFDYSQVAETLGIQEAACRKLVSRAKASIGGEQIRFQPEPARQSQLLDAFHSAIASGSTNALSALLSEDVELCADSGGKASAIRETLFGQKHVLDFIGQSLHAYWQAQEWLPVEINGAQGVVIKADGLITASMTFGFNQAGQVNRIFIMRNPQKLAGLPTTLNLQ	no	CMD> ECF>	CMD	Pfl01_3437	CCCCACGTCACAAACCCGAAAGCTGAATCGTCATCCC	CMD	MSSNTQAVNLQQAMPQVFESLTQVHVSLNDHDLPPSLRHLIHLRASQINQCGFCVKMHTREAREADESNERLDRLIVWRHVNDFTAAEQAALAWTEALTVLDPHADYAPLRGALREHFNDAQIAALTAEIGMINLWNRLQVSRH
Phep_1326	YP_003091603.1	Pedobacter heparinus DSM 2366	Bacteroidetes	MTFSEVISQLRPTLKTYAYHICGSLADAEDVVQDVLLKFLALDQENIEHVRAYLIRMVINHAINQKKKLKKQALDYPGEWLPEPVATEKADAGINRKEILSYSLMVLLEKLNPRQRAVFILKEAFDYEHAEIANVLDIKPDLSRQLLARAKKSIGNPKLLPDRVPQSFLGRYLSVLQSGDMQCLENLLNEDIVSVSDGGGKARAAIKPVHGRKSVAALLMGLYTKFYEDSIIVEGFVNQEPALFYYQGDKLVTCITFVLTAGQIIRTFIIRNPDKLKNLN	no	ECF> CMD>	CMD	Phep_1327	CAAACTGTCACATCTGAAGTTGTTTTTTTGTCTGTAA	CMD	MERIKNNEVPQGLMAALRGVQDYIDQCGLNHNLLELMNIRISQINGCAYCLDMHSKKAMHSGETVQRLISVSAWREAPYYTPEERAVLEYAELLTRMEEGSDIDHAHHELLKYYTKSEIANFTVAIAQMNSWNRIVKSTGIVAGSYTLTR
PHZ_c2577	YP_002131415.1	Phenylobacterium zucineum HLK1	Proteobacteria	MDAVLTDAFEASRPRLNRLAYRMLGSVAEAEDAVQDAWLRWTRAGEGIADPAAWLVRATTRLCIDRLRAAKAEREAYRGPWLPEPLIEPLTEDPVERAEDVSVAFLLALERLSPLERAVFLLHDVFEQDYAQVAETLGRSEAAVRQLASRARAHVQDARPRFSVDHQKAVRLAEAFAHAALTADASALSSLLAEDAILVSDGGGKRTAALRVLVGRDDVMSLLRGVRWRYPAYYGAGAYETVRINGYPGLLLRLEDGPQTFAFQPDEEGRIAAIYIMRNPEKLAHLR	no	Hypo> Hypo> ECF>	Hypo	PHZ_c2579, PHZ_c2578	CGCCGTGTCACACCGGCCGACCCTCCTCCGTCCTAGG	Hypo, Hypo	1st Hypo: MARNWDRWLAGLTAAVLGANGLAMLFGPLAWYDAVPGVPATGPFNPHFVRDIGAAYLVAALGLAWFAWRPRQGWPAMAAGAAFLTFHAAIHVYDAACGTSPLADVRQDFVGVYLLAAIPLLLALVRRPAPR	2 nd Hypo: MLLRACLSRWIDGFERRYGYDAAYMRHVLRASPASLMKFGFGTRAADVRAAPAEALVAAGLVGTMSEDCGPCTQIACDIAVENGVDPAVLRALLDGDESAMGETAALAWRFARASLARDMEACDPLRDEIVRRWGDPALVAISLAITASRMYPTLKYALGYGKACSRVTVGGEAIAPRRLAAVRAAPAEALVAAGLVGTMSEDCGPCTQIACDIAVENGVDPAVLRALLDGDESAMGETAALAWRFARASLARDMEACDPLRDEIVRRWGDPALVAISLAITASRMYPTLKYALGYGKACSRVTVGGEAIAPRRLAA
Pjdr2_1880	YP_003010623.1	Paenibacillus sp. JDR-2	Firmicutes	MIELYERYKGLLFSLAYQLTGSAADAEDAVQDVFLKVQNMNPEKLHEPKAYLCKMITNRCLDHLRSARVRREQYVGPWLPEPIAQYYDDGLEEVVRHDLLSYAMLALLERLSPSERAVFVLREALGFDYPAIAELTGKSEQNCRKLMSRARAKMGLTEEELLTGGTIEQAWINRFVAALSEGEVDIVLSMLAEDAVLVSDGGGKASAAVRPIETRERVAQFLLGIFRKSQITSHMTVELKPLNGEPAFVFRQEGIVDSVVFLEQREEVLHRIFIVRNPDKLHNV	no	Ox> ECF>	Ox	Pjdr2_1879	TCTGCTGTCACAAATAAAGAGCTCTCCACGTTCTATT	Pyr_redox_2, Pyr_redox	MKEWTVVVAGGGYAGIHAVKAVWKQYGAHAEGRKLRLLLLDPNSYHLRKVLLFKPAVGADPITVPWQQILPETAEHVQGKARHVDADAKVLEYEDAEGKFVRLAYDTLVVAIGSVARETESALGGIALTGMESAVRIREAWSYNMQAARVENNAGEHRRLLTAAVAGAGITGIETASELAYAMREEAARQGLNPEEIRVHLLNAQDRLFQEGSVKASRKLEEELAKCGVSVHHRSKAVREENGSLLLSSGGALQVSLTVWTLGLVPNPAIRSFGLPVTKDGRLIVDECYRVKDARGVYAIGDCAFIVDPDNGEAARMTCKEAIPQAQRLGKIIAADKNGSQAPRHKQVMDGFTIGLGPGRGMTWTRKWGLDIIISGSLSYKIKRFVWDYASMLKS
Pjdr2_2929	YP_003011662.1	Paenibacillus sp. JDR-2	Firmicutes	MTASDTALGIEQLYREYKSLLTSIAYRMLGSMSEAEDAVQDVFVTVSKLDGIDISHPKAYLVKLLTNRVLNVMKSAPRKRESYPGQWLPEPVSEGTPESSPLDNVIQHEQLGYALLVLLQNCTPPERAVFVLRESFGYEYSEIAAMLDKSEAACRKIFSRASAKIGHSSSLSEENKATLDESMTRFVQSFSEAIYTGRLESFIHLLTDDAVMLTDGGGIVRSAFNPIIGPSRIIAFMEGIARKGAFEGIWQPIFISGQQGLVQIQDNKPVKVYLFEPDEQTGKIRSVYSISNPEKLTRIH	no	CMD> ECF>	CMD	Pjdr2_2930	CCACCTGTCACAATTCCCGCCGCTTAATTGTCTTAGA	CMD	MKIRLDYRTANPAAFQALMKLEGVSKQLNPDKTLYELIKIRASQINGCAFCLDMHTADARKLGESEQRINLVAVWKEAPQFTARERAALALTEAVTLISNAGVPQDVYDEVRRHFTDEEYVGLILAINAINSWNRVAIATGMFPGCFES
Pjdr2_6201	YP_003014890.1	Paenibacillus sp. JDR-2	Firmicutes	MTDSSWLTDQFEAHRSHLRSVAYRMLGSWSEAEDAVQESWFRLTRSETEAIENLGGWLTTVVSRVCLDMLRSRKARREEPIEAYDIGKSIDNRPEGNPESAMLMADSIGLALLVVLSTLSPGERVAFVLHDIFAIPYAEIAPIIGRSEAAARQMASRARRRVQGAKTSSGTDLSVQKRLVDSFLVAARSGDLDALLKVLDPEVVLRSDREASPNEVRGTHAVAEQLMFGRAKAARAAIINGEVGVTVSPGGQLLLVLALAYADGKIVGIDVISDPDRIKSLDLVSLNDTLPL	TACTCTGTCACATCGGGCTGTCTCGATACGTCATCCC	ECF	no	no	no	no	no
Plav_1721	YP_001412997.1	Parvibaculum lavamentivorans DS-1	Proteobacteria	MTATTKPATPDETFERHRGRAFAVAYRILGSASDAEDAVQEAWLRWRGTDTAGIRNPEAWLVTAVARLAIDQLRTARARRETYVGPWLPEPIVTAARESEPTPEDRLALADDISIALLHVLERLAPEERAAFLLHDAFDYDYGELAALLGKSEAACRQTVSRARRRVQETHPRFDTSAREHARLAAAFSAAISSADPKALLDCFTEDVVLLSDGGGKALAALNPIYGADHVMRFLLGILRKRPDGFRLEPAIVNGLPGFIAYDDTGVHSTLGFAVIDGKISALYMMRNPDKLQRVDLRR	no	Hypo> Hypo> ECF>	Hypo	Plav_1723, Plav_1722	ACGCCGGTCACAAAGCGGCCCCCTGGCTCGTCTGATA	Hypo, Hypo	1st Hypo: MTTITIPASGFSSLKKAALALWALVWLGNALWMLADPQGWYAGVDGVANTGPYNPHFVRDIGMAYLTLALLAFAAIRWPAQAVPLVGAGALFLGLHAILHVWDIAAGRLPAEHILMDMPGVFLPVAVSIFLAWWCAPARAA	2nd Hypo: MLKAFIERLIRQQEIATGESADFMRDIYGAAPGGFWRFVLFVPMSRFRPTLPLDAYCAVRIAAVHAEDCGPCLQTVINLLLAAGATPQVLRAAVAGDLAAMDERTRTAFEFARAIAARDIHADDLRPVIERWWGKAGITEIALAVASTRVFPTVKRAMGYAQSCQRVVIEGEETNARRREAAAA
RER_46570	YP_002768104.1	Rhodococcus erythropolis PR4	Actinobacteria	MLSPTTAQDFEQHRGHLTSVAYRLTGSFSDAQDAVQEAWIRLQVAQSRQGSDLEIRELRGWLTTVVGRICLDHLKSAAVRRESYVGQWLPEPIVTPVDATAGTPSATPDPLEYVVTQEQNRFAALVVLDTLTPAQRVAFVLHDGFDVPFAEVARILDIEVATARQLASRARKAAASAPVPVSSEEHAAAVERLVTAIASGDLNAVIDALDPDAVLIGDAGGTTRTAVNIVRGSDRVARFYLGLARKYGPAAVFSMSPVLVNGRLGGVFAGSPGDDQYPQFAARVAGFTVRDGVVCAAYDIANPAKFSAVPMLDHTEPERK	no	ECF	no	no	no	no	no
Reut_B5467	YP_299656.1	Ralstonia eutropha JMP134	Proteobacteria	MTDANLADAAASFEPLRRTLIRVGYRMLGSVADAEDIVQDAFIRWVNAERTEVRVPEAFLRRMVMRMCLDQLKSARHQRETYIGPWLPDPVVEEDEQEDVTLPLMLALERLSPLERAAFLLHDVFGLEFDEIAATIQREPAACRQLAARARTHVRESRPRFQVEKQRGIELAKAFFDASRSGDMSALGAMLAADVSLQADGGGKRSAVGQPVFGFDDVMKLHETLSAYFLKNGSTFVRAGFINGLPGIVTLEADGELQTTALDIEDGKITAIYVMRNPDKLRHLH	no	CMD> ECF>	CMD	Reut_B5468	GCCGATGTCACACCCAGGGGGCCCTGACTCGTCATGTC	CMD	MTASFDPFAAAPAQMKSWMGMSLAVAGSLEPSLVSLVEVRASQINGCANCINMHTVDARAKGETEQRLYLLSAWREAPCYTERERAALGWTDALTRLSEGHALDRARAALDEHFSKEEQVKLTLMINVINGWNRLAVGFGMWVDPAAAKSAAKAVA
RHA1_ro00920	YP_700910.1	Rhodococcus jostii RHA1	Actinobacteria	MNDNDVLAQQFEAHRTHLRAVAYRMLGSLSEAEDAVQESWLRLSRTDADTVENLGGWLTTVVARVCLNMLQSRRTRREDPLDAAVPDPIVTRADGSDPEHEAVLADSVGLALLVVLGTLAPAERLAFVLHDMFAVPFEDIAPIVERTPAAARQLASRARRRLQGAPVPDTDPVRQRAVVDAFLAAARSGDFDALVAVLDPDVVLRADTGAVPAGASTMVRGSATVAGRVLGFARLARFAHPALVNGAAGVVAISDGQLLSVMGVTIRRGKIVEIDILADRERLAGLVVENLD	CGCCGTCGTCACATCGGCAGCGTTTCGCCGGTCACACA	ECF	no	no	no	no	no
RHA1_ro03512	YP_703473.1	Rhodococcus jostii RHA1	Actinobacteria	MAGTSQTTPADRGGSQDDRSDPATEAFVAHRNLLFTVAYEMLGSAADAEDILQETWLRWAGVDLDTVRNQRAYLVRITTRQALVRLRTLSRRKESYVGPWLPEPLLTAPDVAEDVELADSVSMAMLLVLETLAPTERAVFVLREVFALEYGEIADAVGKSPDAVRQIAHRARAHVASRRPRGVVSPAESRDALEAFQRALETGDLQSLLDLLAPDVVLLGDGGGVKQAVLRPIVGADKVGRLLAAGLPRIDGTVSVEPVQMNGSPALIVRLDGEIDDVVAVRMDDGKITGLYIVRNPEKLSRVERETAVSR	CTGGGTGTCACAAAACGGCGGGGCCCGGTGTCTGGTG	<ECF CMD>	CMD	RHA1_ro03513	CGATTTGTCACAAGAATCGGGTCGCCGGCATCTCATG	CMD	MDARFNLFDNEIALKFGKRFANASLVIDQSPLPKATQELVKIRASQINGCGFCTDMHTKDATAAGETPVRLNLVAAWREATVFTEAERAALALSEEGTRLADAHHGVTDETWAQVRKHYDDDQIAALVSLVALINAANRINVIVRNPAGSYEPGMFASMTN
RHA1_ro04726	YP_704669.1	Rhodococcus jostii RHA1	Actinobacteria	MDLLLRHAARKECDTVDDRDRLTERFEEHRLRLRAVAYRMLGSVSEADDAVQEAWLRMSRADTDDVDNLEAWLITVVSRVCLNVLRSREQRREEPLDVQAHDPVVGHGDGGDPEHEAMLADSVGLALLVVLDTLTPTERLAFVLHDMFDVPFDDVAPVVGRSSPAVRQLASRARRRVKGASPAPDTADLDRQRRVVDAYLAATRGGDFDALVALLDPDVVLRADPAVGPTPAPLLIRGARVVARGALASSERARSTQVALVNGAAGLVMALHGRLHLVLAFTIADGRITEIDVIAEPDRVRRLDLAVLDD	no	<ECF Epi>	Epi	RHA1_ro04727	CACCGTGTCACATTCCTTCCTCGCCGCGTGTCTTAGC	NmrA, Epimerase, RmlD_sub_bind, 3Beta_HSD, NAD_binding_4, adh_short	MTSPILITGGTGTLGRQVVPLLRAAGRDVRVLSRHGREPGDGVEYLAGDLFEGKGIEAALEGVETVLHLAGGPKGDEVATRNLAEAASRAGVQHLVYISVIGADGVPLGWFGSKLAAERAVADSGVPWTTLRAAQFHDLVLTMLQKMVKLPVIPVPGGLRFQPVDSGEVAARLVELTLGAPAGLVPDLPGPAVYGMAELVRGYLQATGRRRLMMPVRMPGKAGRAYREGANLSLDVAATGKRTWEDFLAAYESI
RHA1_ro04941	YP_704880.1	Rhodococcus jostii RHA1	Actinobacteria	MPTATLVDEFESHRPHLLSVAYRLTGSVSDAEDAVQESWLRLDDADAANIRDLRPWLTTVVGRICLDRLRSAAVRREQYVGQWLPEPIVTGLSPSAEPDPLEAVVRDEDNRLAALIVLDTLTPAQRVAFVLHDGFGVPFDEVAGILGIETPAARQLASRARKAAATTTPAVPDDEHAVAVQRLLEALAAGDLDAVIAALHPDALVIGDANGTTSTAVNVIHGADKFARFFLGLIKRYGPAVFTVMQPVLVNGQLGFFSAALTGDDAHRSSPPRVGGFTVRDGLVYAAYDIANPEKFGGIRLPDLPS	no	ECF> <CMD	CMD	RHA1_ro04940	no	CMD	MEDAMPRIPAVAPAVASPLVKVAYKYAAHKFDEVPEPFTVLAHHRKLFVASARHELAVQKASTVLPANVREIAVYRVAWTIGCSWCVDFGTMLQRLDGLDVERLQHIVDYADSPAYSEDERAAIAYADAMTSTPTTVTDEQVADLERRFGRAGVVELSYQIGIENMRARMYSALGITEQGFGTDSCRVPWADDAAVTKEGPGA
RHE_PE00294	YP_472456.1	Rhizobium etli CFN 42	Proteobacteria	MNENNWLADQFEANRAHLKAAAYRMLGSRSEAEDAVQEAWLRLTRVDRTDVGNLGGWLTTVVARICLDMLRARKTRREEPLETSVHAAIADPAKDPERDAAFADSVGVALLVVLQTLAPAERVAFVLHDMFDLPFDEIAPIIGRSSAAARQLASRARRRVQGGDETPDVDLGRKRTIAEDFLRASRNGDLQALIAVLAPDVVFRLDATAARFGAFGERRGASEVAKLFKGRAQAAEIAIVDGELGFVVRIAGQTRVVVAFTFADDRIAAIEAIADPDHLEQLEYSILRD	GGTGCTGTCACACCGGCCCGGTTTCATTCGTCATTGA	<ECF CMD>	CMD	RHE_PE00293	TCATCTGTCACATTCCTCCGCTGCGTTCCGTCAAATC	CMD	MQERMGNPALVLPEAMQALNALSKVPTETGLSPKLLELVNLRASQINGCSVCIDGHWRVARKHGETDERLFAVAGWRDAPYYSEAERAALALTEAVTRTSDRADPVPDQIWDEATRHYDGRSLAALVIAIANINVWNRLNIATRQIAGAWKP
Rleg_6704	YP_002984705.1	Rhizobium leguminosarum bv. trifolii WSM1325	Proteobacteria	MDEKKWLTEEFEANRAHLRAAAFRMLGSRSEAEDAVQEAWLRLSRTDTTGVGNLGGWLTTVVARICLDMLRARKTRREEPLEVPDHGGIADPANDPEREAAFADSVGLALLVVLQTLAPAERVAFVLHDMFDLPFDEIAPIIGRSSAATRQLASRARRRVQGVDEAPDVDFGHKRTIAEAFLTASRNGDLEGLIAVLAPDVVFRPDATAARFGTIGEMRGATDVAEAFKGRAQAAEIAIVGGELGFVVEIQGQLRVVVALTIADGRIAAIDAIADPEHLERLDYSILGD	GGCGCTGTCACATCGGCCGGGTTTTATGCGTCATGGC	<ECF CMD>	CMD	Rleg_6705	CCATTTGTCACATTCCTCCGCTGCGTTCCGTCAAGGC	CMD	MQEKLVMQERMGNPALVLPAAMQALNALSKVPTETGLSPKLLELVNLRASQINGCSVCIDGHWRIARKHGETDERLFAVAGWRDAPYYSDAERAALGLAEAITRLSDRADPVPDDIWDEATRHYDGKSLAALVIAIANINVWNRLNVATRQVAGQWKP
Rmet_3844	YP_585981.1	Cupriavidus metallidurans CH34	Proteobacteria	MVADAGLSEAAASFEPLRPKLIRVAYRMLGSVADAEDVVQEAFIRWMNAERAEVRVPEAFLRRMVMRMCLDELKSARHQRETYIGPWLPDPVIEEEEQDDVTLPLMLALERLSPLERAAFLLHDVFGLAFDEVAATIQREPAACRQLAARARANVRESRPRFQVEKERGLALAKAFFDASRSGDMGTLSTMLAADVSLHADGGGQRPAIGHPVFGFDEVMRVHEQLSKYFQKNGSTFVRAAFINGLPGIVTRESDGELQTTALEIEGGKIAAIYVVRNPDKLRHLH	no	CMD> ECF>	CMD	Rmet_3843	CTTCGATGTCACAAGCAAGGGGGGCTCGTTCGTCATGTC	CMD	MSSSPTQGDETMTARLDPFAAAPVQMKSWMGTSIAIAGSLEPSLVSLVEVRASQINGCANCINMHTTQARERGETEQRLYLLSAWREAPCYTDRERAALGWTEAMTRLSEGHALDRASATLREHFTEEEQVKLTLMINVINGWNRLAVGFGLWVDPAAAKAAAKAAA
ROP_07270	YP_002777919.1	Rhodococcus opacus B4	Actinobacteria	MDDNEFLAHRFEENRTHLSAVAYRMLGSISEAEDAVQEGWLRLSRTGTSEVQNLRGWLTTVVGRVCLDILRSRKARREDPLEAHVPDPIVREVDGTDPEYEAVLGDSVGLALQVVLDTLTPAERLAFVLHDMFALSFDEIAPIADRTPAATRQLASRARRRVQGSGPTPDTDPNRQREVVEAFMTASRGGRFDDLLALLDPDIVLRADRGADGSDVVRGARAVGEQALTFSRFAPFGRLALVNGAPGVVTAPDGKTFSVMAFTVAGGRIVRIDILADPVRLQRLRISPGDT	TGTGATGTCACCTCGGCCTGTTTTCGTTCGTCACTGT	<ECF CMD>	CMD	ROP_07260	CCATCTGTCACATTCCCTCGTCGCGGTCCGTCATGAC	CMD	MKARMTNPAMLVPDAMKSLLALGKATAKANVPPVTHALVHLRSSQINGCSVCVDMHARELEKEGETNQRIFAVAAWREAPFFSDAERAALALAEAMTRLSDRPDPVPDEVWDEAARHYDEEQLASLVLSIAGVNLWNRLNAATRQVAGQW
ROP_50080	YP_002782200.1	Rhodococcus opacus B4	Actinobacteria	MPTATLVDEFESHRRHLLSVAYRLTGSVSDAEDAVQESWLRLDDANAATIRDLGAWLTTVVGRICLDRLRSAAVRREQYVGQWLPEPVVTGLSPSAEPDPLEAVVQDEDNRLAALIVLDTLTPAQRVAFVLHDGFGVPFDEVAGILGIETPAARQLASRARKAAAATTPAVPDEEHALAVQRLLEALAGGDVDAVVAALHPDALVIGDANGTTSTAVNVIRGADRFARFFLGLVQRYGPEVFTAMQLVLVNGQLGYFTAGFTGDDAHRSSPARVGGFTVRDGLVYAAYDIANPEKFAGIMLPDRPS	no	ECF> <CMD	CMD	ROP_50070	GGCCGCGTCACGTTCTGCGGGGTTGTCTCGTCATCTT	CMD	MTMEDAMPRIPAVAPANASPLVKVAYKYAAHKFDEVPEPFAVLAHHRKLFVASARHELAVQKASTVLPASVREIAVFRVAWTIGCSWCVDFGTMLQRLDGLDVERLRHIAEYADSPAYSEDERAAIAYADAMTATPTTVTDEQVADLERRFGRAGVVELSYQIGIENMRARMYSALGITEQGFGTDSCRVPWAENAAVTKDGPGA
ROP_61590	YP_002783351.1	Rhodococcus opacus B4	Actinobacteria	MAGTSQTTPGDHSGSTDARSDPATDAFVTHRNLLFTVAYEMLGSAADAEDILQETWLRWAGVDLGTVRNQRAYLVRITTRQALVRLRTLGRRRESYVGPWLPEPLLTAPDVAEDVELADSVSMAMMLVLETLAPTERAVFVLREVFDLEYGEIAAAVDKSTDAVRQIAHRARAHVAARRPRGVVTPAESRDALDAFKRALETGDLQSLLDQLAPDVVLLGDGGGVKQAVPRPIVGADKVGRLLAAGLPRIGGEVSVESVQMNGSPALIVRLDGEIDDVVAVRIDDGMITGLYIVRNPEKLSRVERETSVSR	CCGGTTGTCACAAATCGGCGGGTGGCGGTGTCTGGTG	<ECF CMD>	CMD	ROP_61600	GCGGCTGTCACAGAAACCGGGTGGCCGGCATCTCATG	CMD	MDARFNLFANEIAMKFGKRFAGAALAIDQSPLPKATRTLVEIRASQINGCGFCTDMHTKDAAAAGETPVRLNLVAAWREATVFTEAERAALALAEEGTRLADAHHGVSDDTWDQVCKHYDEDQIAALVCLVALINAANRINVIVRNPAGTYEPGMFASMTS
RPA1116	NP_946467.1	Rhodopseudomonas palustris CGA009	Proteobacteria	MPRPPDPGTPDDAAASFAPLRPRLLRVAYRMLGSISEAEDVVQDAYLRWHRSDRRDVRDPAGFLTRTVTRLCLDVLKSARQRRETYVGPWLPEPIIAPELEPDGDDITLTLMLALERLSPLERAAFLLHDVFGVGFDEIGTTLGRDAAACRQLAARARAHVRAERPRFPVSAEQGQAIAAAFFQASRSGDLAALTSLLANEVVFVSDGGGKRPAAINPVHGSDRVTRLLVGIARKAPPGASSLLAVQLIDGLPGFVSREPDGLIQTTALEMTDGRIVAIYVVRNPDKLRHLIPVQPSAGLH	no	CMD> ECF>	CMD	RPA1115	GCAATGTCACATCGCGCGGCGCTGTCTCGTCCTATG	CMD	MTPRLNPAAAAPDAYKAMVALEKYIQGSGLEPSLIELVKMRASQINGCAFCLDMHSKDARARGESEQRLYLLNAWQESPLYTDRERAALGWTEALTLVAQTHAPNQDYAAVKSHFSDAEQVNLTLLIGAINTWNRIAIGFRLLHPTPAVAHAKAS
Rpic12D_0023	YP_002980007.1	Ralstonia pickettii 12D	Proteobacteria	MTSQPHPDRATRTDREDTAFSAARPRLFAIAYRMLGSRADAEDVLQDAWMRWHQTDRTELQSAEAWLVTVVTRLSIDRLRAAKTEREAYVGWWLPEPLVEPESHAHTPETAVELAGDVSMALLWVLERLSPEERAAFLMRQVFDQDYSEIAALLGKTEAACRQMVHRASERVQQERPRFDVAPDAHRELLARFAEASRTGQRDAIRALLADDAQLVGDGGGKVPSFMRIIQDAGQITKIYCELVRAMGDVRYVQARVNGEPGLLRYVEGKLESAQSFVIENGQIVAIYVVRNPDKLAHIGIGA	no	CMD> ECF>	CMD	Rpic12D_0023	CGTCCTGTCACAACTGACCGCGCCTGTCCGTCTAGGG	CMD	MSQAPRIAYFQLAPKAFNNLLNLSNGLRRDLLGARLVDLVLLRVSQINGCAFCIDMHWSDLMKMGEDPRHLNAVAGWREAPFFTERERAALRWAELVTNTPHSDASDEEFARLRTHFSDEEIAELSFVIVTINSWNLLNVSLRNPVPLNAPYAAAA
RSP_0607	YP_353682.1	Rhodobacter sphaeroides 2.4.1	Proteobacteria	MSPDVYLQIFETRRPQLLRLAYRMLGSHAEAEDVVQEAWIRWQAADQAQIAIPAAWLNRVVSRLCLDLMRSARHRRESYIGPWLPEPLIEEEDADHRPDNLTLSLMMALERLSPLERAAFLLHDVFGQSFDEVALALDRSPSAARQLAVRARAHVHIDRPRYKVEREAAEGLTRAFFEACKTGDAAVLSGLLAEDAVLHSDGGGKVYNLLNVIVGAQKLLRMFTSLSRKRGDEMEFVQFTLIDALPGYVWRMGDQIQTTALEVEDGRITRVYTTRNPDKLTRIRLN	no	CMD> ECF>	CMD	RSP_0606	CTCGATGTCACAACCGCCTTCCCTCGCCCGTCATGGG	CMD	MTPRMTDHFKRIGQAFQGLVTFETELRKGPLEPALLHLVKMRASQLNGCAFCLQMHASEALKDGETHLRLHMLAGWQDSSLFSPRERAALAWTEAVTLIAQSHTPDADWEALRAEFSEDEAAYLTFAIAAINLWNRTQIAFRVAHATELPAERARVA
Rxyl_2365	YP_645105.1	Rubrobacter xylanophilus DSM 9941	Actinobacteria	MSRDEVFEEHRPLLFSIAYRMLGSVMDAEDVVQEAFVRWRGAGEVRSPRAYLSSVVTRLCIDQLRSARARREEYAGPWLPEPLAAEPAADPAVLDETLSMAFLVLLESLSPVERAVFLLREVFDYGYAEIAEIVGKSEANCRQIARRARQSVAARRPRFDVSPGEGERLVRRFVEASMSGDMEGLLQVISEDITLWTDGGGRVRAARNPIHGADRVARFLLGVIPEAPEGLEIRYARVNGQPGIVSYYADGTAQGAAAFDISGGRIRAVRYVINPEKLRGIPPLLRRSSDDPEEEGPS	no	Hypo> ECF> Ox	Ox	Rxyl_2364, Rxyl_2366,	CCTTCCCGTCACGCCGCGCCTCGCCGTCTCGTCTTATC	Pyridox_oxidase	Ox: MIPKKKALLEPLAENWAVLLTTYRRDGTPVGTPVSIAVEGDRAFARTWDAAWKFRRIRENPEVEISPCTPRGRPTGPAIRARARVLSGEESAHAARLLARKYPVLQGFLVPLFHRLRGYRTVHVELVPETG	Hypo: MRRVALYGTLAAALVTGGNLLHGLSHAGGGVPLVAWQQAYVLLVIFLAPSAAALLLWGRFRRAGAWLLVVSMAGALVFGLAYHFLIPGPDNALTLQPGAWRPVFRASAALLVIMDALGLAAGLWALDRLSRAPSETGSASGIAQTEVR
SACE_1418	YP_001103665.1	Saccharopolyspora erythraea NRRL 2338	Actinobacteria	MASDHVAEFEAHRPRLFAVGYRLLGSAAEAEDLVQETFLRWNDADRDVVRTPAAWLTKVLTNLCLNRLASARSRREDYVGIWLPEPVMTDDSALGPLETAERRESVSLAMLVLMEKLTPVERAVFVLREAFGYRHREIAEILDITESNSQQVLRRAQAHLRERPRFDASGDQRRRIAELFLDAARGGDLPALERLLADDVVSSADGGGVAGAARNAIRGASRVARYFAGLLDVPLPGLELRVVELNGQPGILAVVGDALVSVTVVEVGDERVRRIYNVVNPDKLRFLAAQCGLVARNWRQVIEDTSGSVMELRAARFRE	no	ECF> Ox>	Ox	SACE_1419	no	Pyr_redox_2, Pyr_redox	MVLGAGYAGLLAARRIAEGVDARVTLVNAADEFVERVRLHQAAAGQRLHRWPLEDIVRDAGIELVLGRVTGIDADRREVVVDGDRALGYDKLVYALGSHADVESVPGVARHALAVATATDAAELRVRAAELAARGGVLGVVGGGSTGIEAATELAETYPDLRVRLLAGPEPLGWLSPKGRAHVHRVFDRLGIESTPGGLVSEVRDDRIVFADGSEVEVDATLWSAGFRVPGFAAEAGLECDGTGRIRVDASMRSVSHPDVYAVGDAARARAHGGPELRMSCAAGLPMAGRAARSIIAELTGDTPKPLRFRYYNLCLSLGRRDGLIQFVHGDDTPRNAVLTGPTAARYKETIVRGAAWVVRRSPYVGRRGKPVLGSALGV
SACE_1505	YP_001103752.1	Saccharopolyspora erythraea NRRL 2338	Actinobacteria	MLSDDTALAAEFDGHRGRLVGIAYRLTGRLDDAEDAVQEAWLRLAAEKSPVRELGAWLTTVVSRICLDRLRSAAVRREQYVGPWLPEPVVTELDSHDPQNIVVTREDMRMAALRVLHELPAEQRLAFVLHDGFDVPFTEIAEIAGCAVATARQHASRARRALAAAEPAPRVPLPEQRRMLDRFLIALASGDITEITRALHPRAALFGDSDGRARTARRPILGREKIARFLAGLLEKYGEALYSGLRPVLVNGDLGLVFPALPERQGRVVTFAYRDGAVSEVFDIVNPDKLVRAPL	no	ECF	no	no	no	no	no
SACE_1768	YP_001104010.1	Saccharopolyspora erythraea NRRL 2338	Actinobacteria	MAPETDEFEALRPRMFGLAYRLLGSAQDAEDVVQDAFLRWQGADRAAVRNPWAWLAKVVTNLALNRLSSARVRRERYVGQWLPEPVLTTTGALGPLETAEQRESVSLALLVLLERLKPAERAVYVLREAFGYGHREVAEVLGTTEANSRQIHRRARASLEDAEAASASEISDEDRARWRDLVARFMAAARAGDLRGLEQLLTADVMSWADGGGRVGTARRPVLGRDRVARYLAGGLTRFAAGVDVVFDEVNGVPAVLALVDGAVRGVLVPEFSAERISALRIIANPDKLAFIARQSAAVSHPAVSPGSHR	no	ECF> Epi>	Epi	SACE_1769	no	Epimerase, NmrA, NAD_binding_4, adh_short, RmlD_sub_bind, 3Beta_HSD	MREPILVTGGTGTLGRVVVRELLDAGRDVRVLSRRSSPEQSLFERVTGDLRRGTGVDAAVSGVAAIVHCATTLGRADVATARTLVDAARRHGNPHIVYISIVGVDRVPLPYYRAKLEVERMLTVSGLPWTILRTTQFHDLIARIASLQARSPVNLTLGGAAFQPVDVGEVAVRLAELAVGEPAGRVPDMGGPEIRSHRDLTREYLRATGRRRLVLPVRVPGAISAAYRRGGHLAPERAVGRVTFADYLAART
SACE_1934	YP_001104170.1	Saccharopolyspora erythraea NRRL 2338	Actinobacteria	MDENEFLADRFEAHRAHLRAVAYRMLGSHAEAEDAVQEAWLRLSRSDTSEVANLGGWLTTVVGRVCLDVLRSRKSRREDPRGVHLPDEVAGGRDPATPEQQAVLADSVGQALLVVLDTLEPAERLAFVLHDMFAVPYDEIAPVVGRSTAAARQLASRARRRVQGTSPAGGAGTTEGDAARRREVVDAFLTAARGGDLDALLAVLDPDVVLRADPAAVETAGASRAHGAPLLAGEIRGASAVADTFSGRARGAQPALVDGVLAATYAPGGTPRVVFGFAVEDGRIVGIDVIADPARLAELDVEPLEP	CTCCTCGTCACATCCGATGCGCGTCGTCCGTCAACAC	ECF	no	no	no	no	no
SACE_4776	YP_001106969.1	Saccharopolyspora erythraea NRRL 2338	Actinobacteria	MAGTSQTAPGDRGRGSRDDVPGPATEAFLAHRNLLFTVAYEMLGSAADAEDVLQETWLRWAGVDLGAVRDRRAYLVRITTRQALARLRALGRRKESYVGPWLPEPLLTAPDVAEDVELADSVSMAMLLVLETLNPTERAVFVLREVFDVGYDEIAEAVGKTPAAVRQIAHRARAHVASRRPRGVVSASETKDALDAFRRAAETGEMQGLLDILAPDVVFLGDGGGVKQAVLRPVVGAGKVARLLAAGLGRLAGTASLLPAQVNGYPALVLRRGGELDTVVAVRIDDGLITGLYAVRNPDKLSHMERETTLRR	CCGGTGTCACAGAACGGCGGGCTCCGGCGTCTGGTG	<ECF CMD>	CMD	SACE_4777	CACGTTGTCACAGGGCTCGGGTCGCGGGCATCTCGTG	CMD	MDARFDLFTNEIAAKFAKRFAGAGLVIHQSPLPRSTQELVSLRASQINGCGWCIDMHTKEAAAAGETPVRLHLVAAWRESTVFTEAERAALALAEEGTRLADAHPGVSDETWAQVREHYDDDQIAALVSLVALINAANRLAVIVHQRGGSYEPGMFAAALD
Sala_2060	YP_617102.1	Sphingopyxis alaskensis RB2256	Proteobacteria	MAATRSGDAAGAAGLFDPLRPMLTRVAYRMLGSVADAEDVVQDAFIRWLGTDRGAVREPAAFLRRTVTRLCLDQLKSARAQRETYIGPWLPDPLVEEDEADDDVTLPLMLALERLSPLERAAFLLHDVFGVGFDEVAATIDRDPAAARQLAARARSHVRDARPRYKLEKARGLEIARAFFEASRSGDMETLGALLAADVGMWADGGGKRPAAAVPILGRKLVLTVQRSIAVLLRKYGSTLVHTGIINGLPGFVTREADGELQTTALAIEDGKITGIYVMRNPDKLRHVH	no	CMD> ECF>	CMD	Sala_2061	CGTCATGTCACACGCGCCGCCCCTGCCTCGTCATGTC	CMD	MTHVTDPFAAAPQLMKQWIGVSLAVQDSLEPSLIELVKIRASILNGCANCINMHTAEARAKGETEQRIYLLAAWHEAPVYTPRERAALAWTDALTALSQGHTQKAAKEALEAHFTPEEQVKLTLMINIINGWNRIAVGFDLWLETPAARAA
Sare_0272	YP_001535194.1	Salinispora arenicola CNS-205	Actinobacteria	MLLSSHEVELFEHSRARLEAIAYRLLGSASDAEDAVQDTFLRWQAADRRHVQTPEAWLTKVLTNLCLNQLTSARARRETYVGTWLPEPVLAGDRMLGPVDTVERRESVSMAVLALMERLSANERVVYVLREAFGYSHGEIAEILDLTESNCQQIYRRAKQHIVTDRVRTEADASSTRKIVEEFLVAATNGKIQRLVELLADDATSIGDGGGKIPARTTPITGALTVARFLRGLFKPTKAKRDLIGGRPAVYAGVVNGGPAVVFVIGDRVVGVMSLHVTSEGISAIHTQVNPDKLARVTRLWSGSEHGEPLLEAW	no	ECF> Ox>	Ox	Sare_0273	no	Pyr_redox_2, Pyr_redox	MKHRIVVLGAGYAGATAAGRLARRLHPDGTEITVVNADAEFVERVRMHQLATGQRLSPRQLRDIYGGTGVRLRLARVTAVDVDQKIVTLVDEHGADEIAYDTLVYALGSTAADHGVPGVAEHAHDVAGKQSALRLRDRLAGLGAGENILVVGGGLTGLEVATEIAEARSDLTVAIATRGGLGDWLDAGARRHLRRVFDRLGIAVHEHTDIARVEATSAITGDGRTVPARVTVWTTGLAVHPIAAATTLELAETGQVIVDATMRAISHPDVYAVGDAAIADGPGGKPLRMSCASGIPMGWQAADAIAARLTDREVPKVSLRYFNQCISLGRRDGLIQFVTADDQAKTSFITGKMAARYKEAVCKGAAWSIVHPTLLLPTRRRLTTTTRKEWRTATA
Sare_3126	YP_001537925.1	Salinispora arenicola CNS-205	Actinobacteria	MDRVVETVVGAAHEAPFVKHRGLLYAVAYRTLGSAKEAEDVVQEAWLRWSRVDPATVVDAEAFLVRVTIRLAIDELRSARVRREAYLGPWLPEPILTRPDIADGVLLADSVSTALLLVLETLSPLERAVFVLREAFGYPYGEIAQFLGRGEPAVRQLAHRARKAVENRRHRYDSDPVTRQQVTERFLAACSGGDITALVGVLAPNVTMVSDGGGFTGAPRKLIHGSDLVARAIVVLSRQQPVGSTGAILHLNGGPGVVVHCDGTTVLAMTLHLVEGLVQTLHVVSNPQKLTGIAL	no	ECF	no	no	no	no	no
SAV_424	NP_821599.1	Streptomyces avermitilis MA-4680	Actinobacteria	MDIAAIDRFEASQGRLASLAYRLLGSAADAEDAVQDTFLRWQAPYRERVEVPEAWLTKVVTNLCLDRLRSAQARHEQAAGAWLPEPLLDSDPMLGPADTFEQRESVSLAVLTLLERLSPVERAVYVLREAFSYSHAEIAGILDITESASQQHVHRARIRVAAERRRGSETDPASARRVVEEFLAAATSGRTERLVALLTDDVTAVSDGAGLSKRLLHYKTRERVASYVRAGFKPTPAKRRLAGGSPAFYIALVNGSPAVLAVVDDRVVGAVAFEVSDGKVASLRGIAAADRLARLNEAWRQHEPDAPAINAW	no	Ox> ECF>	Ox	SAV_425	GCTCCTGTCAGCAATCGGGACGCCGTCTCGTTCAAGG	Pyr_redox_2, Pyr_redox	MKHRIVVLGAGYAGAFAAGNLARRLSPADTEITVVNAVPDFVERMRLHQLAIGQDLAFCNLADVFASTGVRLRLARVTGVDPDRRTVAVTGEDGDGELAYDTLLYALGSSVAHHGVPGVAEYAFDVTGRSSALRLRERLAGLGEGGTVLVVGEGLTGIESATEFAESRPDLSVALAARGELGAWLSPKARRHLRQAFDRLGITVHEHTGIEAVEPTRAIAADGTSIPADVTMWSAGFAVHPMAAASGLEVAETGQIVVDRTMRSVSHPDVYAAGDCAYAIGDNGRPLPMSCASAGFTNMQATAAIIARLTGSEVPTTGLKYHGNHISLGRRDAIFQMVDGDGRSKPWYLGGRTAARLKSGVLKGAGWSIAHPTFGMPKRKRRLATAPDRAGVKVAA
SAV_663	NP_821838.1	Streptomyces avermitilis MA-4680	Actinobacteria	MGTVGSTDGIAGERHQLINVAYRLLGSVTEAEDAVQDAYARWYALPRSRQEEILSPGAWLTTVTSRICLDLLGSARARRERYVGAWLPEPLPDRTERDRAGGAGPTGPADPVDQIVLDESVAMAFLVVLESMTPAERVAFVLHDVFRYPFAEIADVLGRTPAACKQLAASARRRVSVARTPVTATGQADVVRHVKEAWETKDIAALVDLLNPAAVMTADGGGMVGTVLRPVEGGARIAQYMVAIADKAPGLELLERSVNGVPGLVAQRAGVVVTVASFDVSDGRVTRIWAVRNPEKLRPWAREG	no	ECF	no	no	no	no	no
SAV_7068	NP_828244.1	Streptomyces avermitilis MA-4680	Actinobacteria	MTTDAATEVFVEHRPVLMGVAYRMLGRVADAEDVVQEAWLRWSGADRSDVREPRRYLVRITTRLAIDRLRQLRSRNEAYVGPWLPEPYLTDFGDTVPDAAERAVLADSVSLAVLVVLESLSPLERAVFVLREAFGFPFADIAVTLERSEAAVRQLAGRARKHVDEGRPRYEVDPAERRDLTERFLAAAAEGDLEGLMSMLAPDVRLVGDSGGRARAPRRVLESADKVGRFLVGVTRKGVADVSFRSLEVNGGPALLVLSAGKPDSVFQLDVADGRIQCVYIIRNPEKLVSLSAG	no	ECF	no	no	no	no	no
SAV_7424	NP_828600.1	Streptomyces avermitilis MA-4680	Actinobacteria	MIITALNRRPERGRAPRTSGGAMGDGGTMSESDLLAGRFEEHRRHLRAVAYRMLGSLSEADDAVQETWLKLSHADVSEVRNLAGWLTTVVSRVCLNMLRSRASRREEPMDTFVPDPVVSSLERIDPEQEVLLADSVGLALLVVLETLEPAERLAFVLHDMFAVPFDDIAPIVDRSSAATRQLASRARRRVQGSAPAPDPDLGRQKQVLDAFLAASRGGDFEALLSVLDPDVVLRADAGALAGGVAVSKLVRGAAAVAEQALMFRQLAQFSRLVLVNGAVGVVTVLDGQPMGVMGVTVADGRIVDICILSDPDRLARLDLPAG	no	ECF	no	no	no	no	no
SCAB_3921	YP_003486170.1	Streptomyces scabiei 87.22	Actinobacteria	MALTTHDVDRFEATRPRLEAIAYRLLGSAVEAEDAVQETFLRWQAADPDRIEVPEAWLTKVLTNLCLNQLTSARARRETYVGQWLPEPLLAGDPMLGPADTAEQRESVSYAVLTLLERLSPNERAVYVLKEAFDYPHREIAEILDISEAASQQIFHRAKKHVAAGKARTEIDEAAARLIVEEFLAAATSGRTEPLVRLLTADAIAVGDGGGKVPARARAFEGAVAVATFMRGLFKPAPVKRALVGGSPEIHISTANGGPAILAVVDGRVVGIICLEIGADGILAFRSQVNPDKLERATEVWAAGEHGEPLFHAF	no	ECF> Ox>	Ox	SCAB_3931	no	Pyr_redox_2, Pyr_redox, DAO, HI0933_like	MQHRIIVLGAGYTGASAAGRLAKRLHRADVAITLVNSEPDFVERVRMHQLAAGQELTSRPFAEMFAGTGVEVRVAEVAGVDADRRTVTVSDAHGAGPQELEYDTLVYALGSGWNPQGVPGTAEHAHEISSRPGALRLRERLARLDAGQPVVIVGGGLTGLEAATEIAESRPDLDVALVARGGFGDWLSDKGRAHLRKVFAGLGITVHEHTAVTAVEADHVLTDGASLPAAVTVWATGFAVHPIAGASTLEVSGTGQIVVDANLRSVSHPEVYAIGDAALVQGPGDKPLRMSCASGVPGAWLAADTVAARLTGAKPPENSIRYFQQCISLGRKEGLIQFVTADDRTLPKALTGRLAALYKEIICKGAAWAVAHPTVGMPVRRRRTVRPADQAGAYAPQGQ…
SCAB_78001	YP_003493296.1	Streptomyces scabiei 87.22	Actinobacteria	MTTDIATDVFEEHRSVLMGVAYRMLGRVADAEDVVQEAWLRWSGADRSEVREPRGYLVRVTTRLSIDRLRQVQSRNEAYPGPWLPEPYVTDYAVTVEDTAERAVLADTVSLAVLVVLESLSPLERAVFVLREAFGYPYAEIAAMIDRAEPAVRQLAGRARRHVDERRPRYEVDPAERRELTERFLAAATGGDLERLMALLAPDVRLVGDGGGLGKAPVRVLETADKVGRFLHGVAGKGIADASFRFMEVNGGVAVVLRSGGQVDSVFQLDVADGRIQCVYIVRNPEKLGALTVEQ	no	ECF	no	no	no	no	no
SCAB_81471	YP_003493632.1	Streptomyces scabiei 87.22	Actinobacteria	MTDHAKSRHDESDTGLDAIISERRRLIGLAYRLLGSLAEAEDAVQETYTRWYTMSRQQQDAIESPGAWLTTVATRVCLDLLGSARVRRERYMGEWIPEPLPERTDWISGRTGGAATDPADPADRVTLDESVSMAFLVALESMTPAQRVALILHDVFGYPFAEIAGITGRTPAACRELASSARRRVRTSLPPAAPAAHQAGLVRDFKQAWEAQDIDALVRLLAPGATFTADGGGVVAAALHPIAGGEGIARYLTDLAVRASGGLTVSERTVNGRAGLVIEHEGVTVAVYAFDVADDRITHIWAVRNPDKLRPWTAG	no	<ECF Ox>	Ox	SCAB_81461	no	FMN_red, Flavodoxin_2	MTRIGILIGSTRPGRKGDQVARWVHERAARRGDAAFEVIDLLDHPLPHLDEPLPALAGRYQHGHTRAWADTIARFDGFVMVTPEYNASIPGVLKNAIDYLYAEWTHKAVGFVSYGAGGGAHAARQLRALCELLQMDAVTPQVSLSLHTDFEDHATLKPGAHHVSTLDTLLDHIVAQSTEGRTAIPTQRETDEAAIGRHIDGIIDAIQAKDLEGLRRLYSRDIVSFDIDPPLRHVGIDAKLKNWANVFTFFQEVTYEVRDLMPTVGEDVAFTHGFGRLSGTLPDGTAVGGMWVRITLCFRKIDGAWLITHDQVSVPLDIPGGKGVVDLE
SCAB_9641	YP_003486714.1	Streptomyces scabiei 87.22	Actinobacteria	MTTVGTGTDVVDGERRRLVNVAYRLLGSVTEAEDAVQDAYARWYGLPRSRQQEIRSPGAWLTTVTGRICLDLLGSARARRERYVGAWLPEPLPDRAEREQAGGGAPTGLADPADQIVLDESVAMAFLVVLESMTPAERVAFVLHDVFRYPFAEIADVLGRTPAACKQLAASARRRVGDVSAPAAPVTASGRAEVVRRVKEAWEAKDIATLVALLDPSAVLTADGGGLVGAVLRPVEGGARIARYLVALADRAPGLELVERSVNGVPGLVARRAGVVMTVAAFDVRDGHVTRIWAVRNPEKLRPWTGEH	no	ECF	no	no	no	no	no
sce6834	YP_001617483.1	Sorangium cellulosum 'So ce 56'	Proteobacteria	MGENSWLAERFEAHRAHLQAVAYRMLGSLSEAEDAVQESWLHLSRADTSGVENLGGWLTTVVARVCLDMLRSRKARREDPMAAPDPAVDREAGTDPEREAVLADSVGLALLVVLDTLTPAERLAFVLHDLFAVPFEEIASIVGRSPAAARQLASRARRRVQGAPPSPDADVGRQREVVDAFIAAMRGGDFDALVAILDPDVVIHADATAEPPAGGEVRGARAWAKQAIPAARGAKFARPALVDGTVGIVLAPKGRLFRVLRFTLAQGKIARIDVVGDREQLRDLDVLVLDGGPHPEI	CGCGCCGTCACATGGGCTAAGGTTCGTCCGTCACAGC	<ECF CMD>	CMD	sce6833	CCATCGGTCACACTCCCTCGTCGTGCTTCGTCATGGC	CMD	MLKARMKNPAMVIPDVMQPIYALIGAVKKSGVPARTLELVHLRASQINGCGFCVDIGAREMKKAGETDERVFAVAAWRETPYFTDAERAALALAEAATRLSDRADPVPDDVWEEAARHYDEPALAALTLQIALTNLFNRFNVTTRQIAGSARLDARAENR
sce7886	YP_001618536.1	Sorangium cellulosum 'So ce 56'	Proteobacteria	MSSSTASPAPSAGRAAPGFVAASYREHERFLWALSYRLTGSAADADDIVQETFVRALERPPARTEEPVRPWLARVALNLGRDALRRRKRLAYDGPWLPSPIEAEPEPPSFEIPGKEGTEGRYDLLESASFAFLIALEALTPQQRAVLLLRDVFDYSVQETAAALDLSEASVKTTHHRARRALEPYERDRCRPSPELVERSGAALVRFLQTLATQDVAAIEALLSEGVRVINDANGEFKAARRIVVGPNRVARFYVGLLRLDDPGALRHELRLINGLPAVVIERTTTVEKLAPRFVMRCEIDARGLITAIHSVLASHKLTAVKALAP	no	Ox> ECF>	Ox	sce7885	no	Amino_oxidase, DAO, Pyr_redox_2, FAD_binding_3	MRTTKDVVVIGGGLAGLAAAAYLGRAGRSVALVEKAHAPGGRASTQESHGFSLNLGAHALYRGGAAHEVLRELGVRFTGAAPSPSGALALDRGALHTLPSGALSLLTTGLFPLAAKIEMGRVLGSLAATNPAPLAAVPVSAWLRDAFRTPEARRFVGALVRLSTYCADDDRQSAGAALAQVQLALSHGVLYLDGGWKTLVAGLRDAAVAAGVEILTGARAAQIAAEGGAVSAVELANGDRLGAGAVLVAASPRAAAALVPASAALAAHAERAVPVRAACLDVALSRLPRQRPGFVLGIDRPLYLSVHTGAARLAPAGGAVIHTAQYSPELAGGDPERELEDLLERAQPGYRGAIVERRFLPSLIVSNAVVTAEGGGPAGRPGARVPDLDGLFLAGDWVG…
sce8387	YP_001619037.1	Sorangium cellulosum 'So ce 56'	Proteobacteria	MDHRTRLFESHRPLLEGLAYRMLGTRADALDIVQETFLKWSQTDIDQIRDARAWLVTVCSRIALNTLQSARSRRETYVGTWLPEPLMEESRSPDEEPQIDETVSVALMHALERLTPNERAAFLLHDVFGYSFDEISALLGKESAACRKLASRARARVRDARPKFAASSTEHQRLLTAFLNAARAGRIDELRSLLAEGVELHADGGGKAETVTHVLRGADAVSTFFARVWSATAHPDGRYRFVVRWFNGSPGLLVHDDDRLIAAVSVIIDEGVIRGVYAHRNPEKLAAFLAEDLARPESTYINGVSLTIDGAFSA	no	Ox> ECF>	Ox	sce8386	CCGGCGGTCACATTCCGGGGGGCTGCCTTGTCCTGGG	Flavodoxin_2	MKRLLRIDASARTQGSISRSVADYFQVRWTESNPGGRVIVRDLARYPVPHLDAATIAAFLAPPPPSGGPPPEGLVLSDALIDELSSADHLLISSPLYNLTLPSTLKAYFDHVIRNDRTFAQVEGRYVGLLTSKSASVVTARGGVASPAAEDELQTRTLRAILAFIGVTKVDLISLDGMSGDEASRSRRIARARAEIDHLFASPGEPVCLGPFTEEDRREIGGLRAAQAAAIQRGDAEAYAALCTDDIQLLIPGHEVVSGLERFLACEAELFRSASFASFRKTPERIERSGDLAVEVGRQEVAMRRGGTAGVFAARQKYTHVFRRTAQGWRFAVLMSNAIE
SCO0037	NP_624395.1	Streptomyces coelicolor A3(2)	Actinobacteria	MAEGRPRGHPRTGAFLATVTTRLAISTARSARVRREAYVGPWLPEPVDTSADPQLGAERAEAVEMAVLLLLERLNPVERAAYVLREAFDYSYRQVAAILETSEGNARQLVSLARKHLATERREQVSRGEHQRLLEVFLTAAQTGDLRTLEEALAADVVSYADGGGIRGASRIPVVGRSYVSKYLTAFAPRFWPGAQVRWVEANDRPAVLVHSDGKAVALLSIDASTQGIDRLMWVTNPGKLASYAASSSC	no	ECF	no	no	no	no	no
SCO0159	NP_624495.1	Streptomyces coelicolor A3(2)	Actinobacteria	MIRVDSTATDRFDTSRFEASRNRLASLAYRLLGSATDAEDAVQDAFLHWQSADRQQIKVPEAWLTKVVTNLCLDRLRSAQARRERAAGVWLPEPLLAGDPMLGPADTFEQRESVSLAMLTLMERLSPLERAVYLLREAFSYSHTEIAEILDVTESASQQHLHRARHRITATRRRGAEVDPASARAIVEEFLAAATSGRMERLVALLTDDAIAIADSNGAGLAKTLLRYDTPERVAAVARTGFKPTPAKRRLAGGPPAIHYALVNRTPALLFLLGDQVTGTVTFDVTDGKIATVRGIAAPARLVRLTGTWRRHGPNFPLIAQW	no	Ox> ECF>	Ox	SCO0158	no	Pyr_redox_2, Pyr_redox	MKHRIVVLGAGYAGAYVAGTLARRLSRQDTEITVVNAEPDFVQRLRLHQLSAGQAIEAPQLTEVFAGTGIRLRLARVTAVDPERQVVAVADADGGDGHGELGYDTLLYALGSHVTTHGVPGVAEHAFDVAGRPSALRLRKRLDVLSRRDEGGSVLIVGVGLTGIETATEIAESRPGLSVTLIARGELGAQLSAGARRHLRQACDRLGITVLEHTEVEAVEAARVLCADGTALASDATVWTAGFAVSPIAAAGGLEVTETGRIVVDRTMQSVSHPNVYAAGDSAYVVGDNGRPLPMSCASAGYTGMQATAAIVGRLTGRTIPNTKLEYLGNHISLGRRDAILQMVDDEAQAKQNYVGGRKAARIKAGILKMSLWTTSHPTFGLPRRRHHLAPVPNGSADK…
SCO0414	NP_624735.1	Streptomyces coelicolor A3(2)	Actinobacteria	MGTAGTSTDATVGERRQLINVAYRLLGSLAEAEDAVQEAYARWYALPRSRQEEIVSPGAWLTTVTGRVCLDALGSARARRERYVGAWLPDPLPAHAERGPGHGADPADQMVLDESVTMAFLVVLESMTPAERVAFVLHDVFRYPFADIAGILRRTPAACKQLAASARRRVRGARAPQTPAAVRADVVRQVKEAWQTKDIAALVDLLDPAAVMTADGGGMVGTALRPIEGGARIAQYMAAVADKAPGLELLERSVNGVPGLVARRDGAVMTVAAFDVADGRVTRIWVVRNPEKLGPWVG	no	ECF	no	no	no	no	no
SCO0803	NP_625104.1	Streptomyces coelicolor A3(2)	Actinobacteria	MRGQGDMRGERDVRGEQDARRQRDARGQQRLAERFEEHRGQLKAVAYRMLGSLAEAEDAVQEAWLRLDRSEADGIDNLGAWLTTVTGRICLDLLRSRTARREEPMTEGFDSFVPDPVLRALPRADPEAEALHTDSVGIALLVVLERLEPAERLAFVLHDMFAVPFDDIAGVVERSPAATRQLASRARRRVRDATPAAEPDLGRQRRVVEAFLAASRAGDFEALVSVLHPDVVLRADAGAPARGVAASKVVRGARTVATGAFHFRHLAPLARVVLVNDAVGTVAVSDGRPVSVTYVTVADGLITGLYILSDPERLAGLDVSGLEA	no	ECF	no	no	no	no	no
SCO1263	NP_625550.1	Streptomyces coelicolor A3(2)	Actinobacteria	MTTDTATDVFEEHRPVLLGVAYRMLGRLADAEDVVQEAWLRWSGADRAAVREPRGYLVRVTTRLAIDRLRQVKSRGETYVGPWLPEPYVTDFGDAVPDTAERAVLADSVSLAVLVVLESLSPLERAVFVLREAFGYPYAEIAAMLERGEAAVRQLAGRARKHVDERRPRYDVDPAQRRDLTERFLAAAAEGDLAGLLATLAPDVRLVGDSGGRSKAPLRVLESSDKVGRFLLGVARQGVPDATFHFLELNGGPALLVRSGGKPDSVVQVDVVDGRIQSMYIIRNPDKLVSLAGVL	no	ECF	no	no	no	no	no
SCO2742	NP_626973.1	Streptomyces coelicolor A3(2)	Actinobacteria	MHETPPEPNEREKLVTSENSGRERDGATEAFVTHRNLLFTVAYEMLGSAADAEDVLQETWLKWAGVDLDTVRDRRAYLVRITTRQALNRLRTLGRRKESYVGSWLPEPLLTTPDVAEDVELADSVSMAMMLVMETLAPTERAVFVLREVFDLGYDEIAEAVEKSPAAVRQIAHRARAHVAARRPRGAVSATESREALAAFQRAVETGDLQGLLDILSPDVVLLGDGGGIKQAVLRPVVGADKVARLMLGGLVKLDMEMRMDPAQVNGHPALVIRLDGELDTVVAVRLDEGRITGLYAVRNPEKLSYMREEASLSR	GCGGGTGTCACAGAACCCCGGCGGCCGGTGTCCCGTG	<ECF CMD>	CMD	SCO2743	CGTCCTGTCACAGGGTGCGGGGCGGCGGCGTCTTGTG	CMD	MDTRFNLFENEFGGRFAKRFAGVGMLVHQSALPQSTQELVSLRASQINGCGHCIDMHVKEAAAAGESAVRLHLVAAWRESTVFTEAERAALALAEEGTRLADAHEGVSDETWELVRKHYDDDQVAALVCLVALINAANRLAVITHQKGGSYEAGMFAAAVG
SCO3626	NP_627820.1	Streptomyces coelicolor A3(2)	Actinobacteria	MPARSDDMARQFELDRPRLRAVAYRILGSLGEADDALQEAWLRADRANTSEVGNPSGWLTTVVARVCLNLLRARDTRREEPLDDAARRQPAATGTAADPAEEVQLADEVGIALLIVLDTLGPAERLAFVLHDMFDVPFDDIAAMLDKTPAATRQLASRARRRVRGVPAPEADLPRRRRAVDAYLAATRGGDFDALVALLHPDVVLSADAAVVPTPEPVTVSGMEQVARGAMASMARARSAAVVLVDGMVGMAMAENGRLRVVLRFDFAADGRITGIDVIAEPARLNELDITGIG	no	ECF	no	no	no	no	no
SCO4895	NP_629048.1	Streptomyces coelicolor A3(2)	Actinobacteria	MTNGTVTTELDSALEKHRPELTGYCYRMLGSSFEAEDAVQDTLVRAWRSYDKFEGRSSLRSWLYRIATNVCLDMLTAGNKRARPMDLTEATPLAQAALSPRPDHTWLEPMPDARVLPQTADPAEAAVAKESVRLAFMAALQQLPPKQRAVLILREVLAWRASEVAELLGTSVASVNSALQRARATLAEREDRGADAAVSDPLDEEQQKLLERYVAAFEGYDMTALTALLHEDAVMTMPPFDLWLAGPADITGFMTTLGAACAGSRLLRVEANGLPAFAHYKPDPEAGGFAPWAVQVLEISDGRITGFHCFLDTKRWFPLFDLPLRLEAEADEVQ	no	ECF	no	no	no	no	no
SCO4938	NP_629091.1	Streptomyces coelicolor A3(2)	Actinobacteria	MTTRSAPVTGERRQLINVAYRMLGSLTDAEDAVQEAYARWYAMPADRREAVGSPGAWLTTVVSRVCLNHLRSARVRRELYVGQWLPEPLADPAERTAARTPGIASDPADLITLDESVGMAFLVVLDSMSPAQRVAFVLHDVFRYPFPEVARIVGRTPAACRRLASTARRGIRTAQESAATSTAQDAVVVRDLKRAWETNDVDALIRLLDPEVTAVGDGGGVVRTLEHPLRGREPIVRGLLRFGPRQSGQTLLERTVNGRPGLVGCQDGTVVTVYSFGVSDHRVRHLWAMRNPEKLRSWATAPAA	CCGCATGTCACAGACGGCCGCGCCGTCGCGTCGTAGA	<ECF CMD>	CMD	SCO4937	CGCGGGCTCACACTTCGGGCCGCCACGGTGTCGGAGA	CMD	MTTTTDTTTTAEQDGTRSRLPDPTGLYPELTALSAAVQKALRNGPVPQATLALTRLRTAQVIGSTYHGVAATDALRKAGEEERRITAVATWQSAPCFTAPERAALELAEAVLTPNPFGDRVSDDLFARLSRHYDTDGIWHLTMALGHFSLFTPVALVGKPVPGRPPGKNYTD
SCO6239	NP_630339.1	Streptomyces coelicolor A3(2)	Actinobacteria	MPEDTPAESAEFGGAEGDESTALDSVMAERHRLLSLAFRMMGTLADAEDVVQETYVRWYRLEPEERDSIAVPAAWLMRVASRISLDLLGSARARREMYVGQWLPEPVPADLFADTAKAPLNSGSSAADPLDRVTLDDAVSMALLTVLEAMTPAERVTFVLHDVFGVPFGEIAGVVGRSAAATRQLATSARRHVRRGRRARVSPHQHDEVVRAFRDATVGGDIEDLLRVLAPDVELRVDGGGFVNAAPKVIHGSNHVARWFQGVMRKQPGLRLERRETADGLGYILRDEERRYGMVTFDVSGECVTNVWLMLNPMKLTNWPLD	no	Epi> ECF>	Epi	SCO6240	CGCAACCTCACATTCTTCCGGCCTGCGTCGTCATGTT	NmrA	MKVFIAGGRGRVGSLLADNLEAKGIEVVSGGLEDGIDVISGKGLTEALAGVDTIVNVLNTPRFDAEGAISFFEGAINNLTAEGERAGVRHHIVLSIVGVGQGDASEVGYYLGKVAQEKAVRSASIPATIIRATQFQSYIPVLIDQHTVDGKVIAPRSFVQPVELDEVIELLAEAATTLEPGSEVEIAGPDRFYHDDLFRATLADRGDDREVVTVDAEGAPDVMVPRGAYRTGTVRYPITGIPTV
SCO7099	NP_631160.1	Streptomyces coelicolor A3(2)	Actinobacteria	MGGTGDTTPLAELLDERQHLIDVARWMLGAGTTAEEAVTETYRRWYGLTDAERSGISDPRVWLTRNTGTICLARLSAPARRPPGPGGAGDGIGTEPDRALSKEVSDVLLSALDALSPSERAVFVLNDVFAMPPRTVADIVGRTPHECAELAESARRSLRADGARPTPSDQHDRIVRAVRQACVLNDARHLVSLLSRHAIAFFDGGGKIRALTRPVHGDQHVARTLLTLLAPRPRTVLHLQAANGRTAIVVRHHDRVAAVISFDITDQRVTHVWAVLNPDKLRGWNRPHPPADGHGAVGHV	CTGTTGTCACATGATCCGCGCTTGTGCGGTCTGCTC	ECF	no	no	no	no	no
SCO7105	NP_631166.1	Streptomyces coelicolor A3(2)	Actinobacteria	MAGDLSEAVSVFVELRPRLFGIAYRVLGSAVEAEDVVQEVWLRWQRTDRTLVISPVAFLSSTTTRLAINVAQSARVRRETYIGPWLPEPVDTSNDPEVGAERAEALELALLLVLQRLSPTERAAYVLREAFDYAYPDIARILGLSPVNVRKIVSRARKHLTEDQRDSVDAAEHRTLLQTFVAAARQGDVAGLEALLTPNAVSLSDGNGIRGAARVPVLGRARVANLSTAHPRFWPTVEAEPVEANGRGGILIHRDGRPATFMTVAATSRGIHQVMWVFNPAKIAAFLQSRTRHRSVAALCV	no	ECF	no	no	no	no	no
SCO7112	NP_631173.1	Streptomyces coelicolor A3(2)	Actinobacteria	MHAGAPPGTLDQATKDFLSARPQLFGIAYRVLGSAAEAEDIVQETWLRWQSTDRSKVHEPTAFLTTVATRLAINVAQSARVRRESYVGPWLPEPVDTTQDPHLGAERAEALEMAVLLLLEKLNPVERTAYVLREAFDYPYGRIAEILETSEANTRQLVSRGRKHLAAERKEAVTPTAHRRLLEVFLSAARTGDLSGLEDVLTADVVSYTDGNGIRGASRIPVIGLPHVSRYLVAFAPRFWPQSQVRWVEANGRPAVLVLSGEEAVALLTADISADGIDRLMWVMNPAKLAPYVASLRD	no	ECF	no	no	no	no	no
SCO7144	NP_631203.1	Streptomyces coelicolor A3(2)	Actinobacteria	MSAPSPETTTPAGTPAARPAEGDLDTALHVFLAQRNRLFRIAYRIVGDAAGAEDVVQEAWVRWQLTDRAEVKNPVAFLTTTTTRLAINVIQSGRRRHETPSEPRFADLGDLASSDDPMLRAERTAAIESALALLMARLTPDRLAAYVLRKGFDYTYTELAKLLRISAPNARVVVHRAQARLDSERERPIPVESHRRLVTAFRTAADTGDLDGLVRLLVPEERVRRLAQPSRRPVGPAHVPARQAA	no	ECF	no	no	no	no	no
SGR_240	YP_001821752.1	Streptomyces griseus subsp. griseus NBRC 13350	Actinobacteria	MDSAAVDRFEAGRSRLASLAYRLLGSAADAEDAVQDTFLRWQAADRERIEVPEAWLTKVATNLCLDRLRSAQARHERTAGAWLPEPLLEGDPMLGPADTYEQRESVTLAVLTLLERLSPAERAVYVLREAFSYSHAEIAAILDITEAASQQHAHRARTRVAAERRRGGAADPASARRVVEEFLAAATSGRTDRLVALLTDDVAAVSDGAGLARRLLRYTSRERVASFVRAGFRPTPAKRRLAGAPLAMHLARVNGTLAVVAVAGERVVGAVAFEVSDGRVASLYGIAARDRLARLDEAWQHRAPGAPVIAAW	no	Ox> ECF>	Ox	GR_239	GTTCCTGTCAGCGATCGGGGCGCCATCCCGTTCAGAG	Pyr_redox_2, Pyr_redox, HI0933_like, DAO	MKHRIVVLGAGYAGAFAAGNLARRLSPADTGITVVNAAPDFVERMRLHQLASGQELASRRLADVFAGTGVRLRVARVTGIDPGHRTVAVTGEDGAGELAYDTLLYALGSSVAHHGVPGAAEYAFDVAGRSSALRLRERLAGLGGGGTVVVVGEGLTGIETATEIAESRPGLSIALAARGELGAWLSPKARRHLRGAFDRLGVTVYEHTSVEAVEPTRVVTADGRSVPADVTVWSAGFAVHPMAAAAGLEVAGTGQIVVDRTMRSVSHPDVYAAGDCAYAIGENGRPLPMSCASAGLTNMRATTAIIARLTGREVPATGLKYFGNHISLGRRDAIFQMVDGDVRSKTWFLGGRTAARLKSGVLRSAGWGIAHPTFGLPKRRHRLTPVPRRELRASA
SGR_3571	YP_001825083.1	Streptomyces griseus subsp. griseus NBRC 13350	Actinobacteria	MIRPMALTGDQVDLFEASMPRLKAIAYRLLGSASDAEDAVQDTFLRWQSADADRVEVPEAWLTKVLTNLCLNQLTSARARRETYVGQWLPEPLLAGDPMLGPADTVEQRESVSYAVLALMERLSPNERVAYVLREAFAYPHGRIAEILDTTESASQQLYHRAKKHIADGRTRTEIDEAAARRIVEEFLTAATSGRTEPLVRLLTADAVAIGDGGGKVPARAKPFEGAAAVATFMRSLFTPNQAARRLLGGTAEVHVSYANGLPALVITVDGRVIGVMCLEITADGIAAFRNQANPDKLDRATRQWAATDHGEPTLRIH	no	ECF> Ox>	Ox	SGR_3572	CACCTGTCAGGAATCGCCGGGCTGCCCTGTTCAAGG	Pyr_redox_2, Pyr_redox, DAO	MQQNIQRHRVVVIGAGYTGASAAGRLARRLRSEDVSITLVNAEPDFVERVRMHQLAVGQDLRPRPFHRMFAGTGVRLKLAKVTGIDVDRGTVSVTDANGAGQPEDLEYDTLVYALGSAWNTRGVPGATEHAHEIAGREGALRLRDRLAALAPGSPVTVVGGGLTGVEAATELAEARPDLDVSLVARGGLGDWLSPKGARHLRKVFGDLRITAHEHTAVTAVEADRVITAAGDIPAAVTVWTTGFAVHPIARATALETTDDGRIPVDGTMRSTSHQDVYAIGDAALVAGPGGKPLRMSCASGVPTAWQAADAIAARLTGGKLPTTAPRYFNQCVSLGRKEGLIQYVTADDRAVSAALTGRVAALYKELVCKGAAWGVANPTMGLPTRRRRVTAQRAGATA…
SGR_5030	YP_001826542.1	Streptomyces griseus subsp. griseus NBRC 13350	Actinobacteria	MPITAEEFETARPRLLSVAHRMLGSAQDAQDAVQSAWVRAATTRSSAAIENPPAWLTTVTARVCLDELRARRRRDEAPLLADAVPATDPAADEAFLRAEDVSRALMVLLDRLTPPQRVAYVLHDLFSTPFDRIAEVLGTTVPNAKQHASRARRRLAPGRPEAEEAGRADQEIVDAFMAAARTGDTSGMIALLAPDCVRDAEAALLPRGGRTTVTGAADIAAETAQFRDRIRAACRLTVDGRPMYVIAPGGHPFATIEISTAGGQVTRITLRSARTEDRFDAPGPPSVL	no	ECF	no	no	no	no	no
SGR_6264	YP_001827776.1	Streptomyces griseus subsp. griseus NBRC 13350	Actinobacteria	MTVDTATEAFEEHRPVLTGVAYRMLGRVADAEDVVQEAWLRWSAASREDVREPRAFLVRITTRLAIDRLRHLRSRRESYPGTWLPEPVVTDFGPAVPDTAERAVLADSVSLAVLVVLESLSPLERAVFVLREAFGFPYAEIATALDRSEEAVRQLAGRARRHVEGRKPRYDVDPAERRDLTERFLAAASGGGIEQLLALLAPDVRLVSDSGGKAKAPRRIIESADKVGRFLFAVAGELGPDGEIRVVELNGGPAAVYFIGGRVDTVFQIEVSQGVIQCAYIIRNPDKLSGLSAV	no	ECF	no	no	no	no	no
SGR_765	YP_001822277.1	Streptomyces griseus subsp. griseus NBRC 13350	Actinobacteria	MGAARAGAEVTAGERGRLINVAYRLLGSLAESEDAVQEAFARWYALPRSRRDAIVSPGAWLTTVTGRICLDVLGSARIRRERYVGAWLPDPLPDPVERGGGRDGDLADRMVLDESVTMAFLVVLETMTPAERVAFVLHDVFRYPFAEIADVLGRTPAACKQLASSARRRVPDARTPVAADARTDVVRRVKEAWEEKNIAALVDLLDPSAVMTADGGGLVGAALRPVEGDARIASYMVAIADRAPGLELLQRSVNGAPGLVALRDGVVLTVAAFDVTDGRVARIWVVRNPEKLRPWAPRG	no	ECF	no	no	no	no	no
SgriT_010100017817	ZP_05540022.1	Streptomyces griseoflavus Tu4000	Actinobacteria	MRFRAPATGSADAGDGVDSAAPGRLRSGSRLGSGAAPGAAPELFRARLPVPPGAGPGYDPVMALTIEDVDRFEASRPRLEAIAYRLLGSASEAEDAVQETFLRWQAADVGQIRVPEAWLTKVLTNLCLNQLTSARARRETYVGEWLPEPLLAGDPMLGPADTAEQRESVSYAVLVLLERLSPNERAVYVLREAFGYPHREIAAILDLTEAASQQLHHRARKHVADGKARTEVDEAAARRIVDEFLAAATSGRTEPLVRLLTQDAVAVGDGGGKVPARAKAFRGALEVATFMRGLFKPGKAKRALIGGSPGVHATTANGDPALVAVLDGRIVGVICFAVTPEGITAIRSQVNPDKLERATRHWAGTDHGEPLLHAF	no	ECF> Ox>	Ox	SgriT_010100017812	no	Pyr_redox_2, Pyr_redox, HI0933_like	MQHRIIVLGAGYTGAVAAGRLARRLRREDVALTLVNAEPDFVERVRMHQLAVGQELRPRPFREMFAGTGVELRQATVTGVDADRRTVTVTDAAGTTGELAYDTLVYALGSRWDTHGVPGAAEHAHEIASRPGALRLRERLAGLAAGEPVVVVGGGLTGLEAATEIAESRPDLDVSLVARGDLGDWLSPRGRRHLRKVFDGLGITVHERTPVTAVAAGHVTTDGGGTLPAAVTLWTTGFAVHPIAKATTLESTGTGQIVVDGTMRSVSHPEVYAIGDAAMVEGPGGKPLRMSCASGVPTAWQAADAIAARLTGGKLPTTAPRYFNQCISLGRREGLIQYVTADDRSVRAALTGRLAARYKELVCKGAAWGVANPTLGLPTRRRPVLPGRATPAGAPAATP…
SgriT_010100031330	ZP_05542638.1	Streptomyces griseoflavus Tu4000	Actinobacteria	MTTDTVTDVFEAHRPVLMGVAYRMLGRVADAEDVVQDAWLRWSAGDRAEVREPRGYLVRVTTRLAIDRLRRIKSRGETYVGPWLPEPYVTDFGDTVPDTAERAVLADSVSLAVLVVMESLSPLERAVFVLREAFGYPYADIAAVLDRGEPAVRQLAGRARKHVAERRPRYQVDPAERRDLTERFLAAATDGDLQGLLELLAPDVRLVGDSGGKSRAPLRVLESADHVGRFLLGAARKSVPALSLRFLEVNGGLAVLALSGDEPDSVFQLDVADGRIRTVYVLRNPDKLTSLAAAL	no	ECF	no	no	no	no	no
SgriT_010100032994	ZP_05542966.1	Streptomyces griseoflavus Tu4000	Actinobacteria	MKSEDTEHTGQTEPAERTVHTDPATEAFVAHRNLLFTVAYEMLGSAADAEDVLQETWLRWAGVDLAAVRDRRAYLVRITTRQALGRLRTLGRRKESYVGSWLPEPLLTTPDVAEDVELADSVSMAMLLVLETLAPTERAVFVLREVFDVGYDEIAEAVDKNPAAVRQIAHRARAHVAARRPRGAVSAAETRDALDAFRRAVETGDLQGLLDVLAPDCVLLGDGGGIKQAVLRPVVGAGKVARLLRGGLGRLTAEVSLRPAEVNGRPALIVRLDGALDTVLAVRIDDGLITGLYAVRNPEKLSYMDDETALRR	GCGGGTGTCACAGGACCGCCCCGGCCGGCGTCCTGTG	<ECF CMD>	CMD	SgriT_010100032989	TCCTGTGACACCCGCGAGCGGTGGCGCACGTCACATT	CMD	MESRFDLFENELAARFAKRFAGAGLVIHDSPLPKSTQELVSLRASQINGCGHCIDMHVKEAAAAGESAVRLHLVAAWRESTVFTEAEQAALALAEEGTRTADASPGVSDETWALVRKHYDDDQTAALVCLVALINAANRLAVITHKKGGSYEVGMFAAAVRG
SgriT_010100033679	ZP_05543095.1	Streptomyces griseoflavus Tu4000	Actinobacteria	MTSVGDDKESLARRFEEHRGHLGAVAYRMLGSLTEAEDAVQETWLRLGRADTAAIDNLGGWLTTVTGRICLDLLRARTTRREQPMDETFVPDPVIGPLTAQADPEQEALRADSVGVAMLVVLEKLEPDERLAFVLHDMFAVPFDDIAPVVERNAAATRQLASRARRRVRDTVPPSDPDLGRQKEALDAFMAAARGGDFEALVAVLHPDVVLRADAGALVRGITASKILRGARTVAESALMFARYTAAARMVLVNDGAGLLSVVDGRIRSVMSFTVENGRITAVYILADPDRLDHLEAPGP	no	ECF	no	no	no	no	no
SgriT_010100035484	ZP_05543434.1	Streptomyces griseoflavus Tu4000	Actinobacteria	MATVGVDAGEVAGERRQLINVAYRLLGSVTEAEDAVQDAYARWYALPRSRREGILSPGAWLTTVTSRICLDLLGSARARRERYVGAWLPEPLPGRTGAGRSGGTGTTGPADPAEQIVLDESVSMAFLVVLDSMTPAERVAFVLHDVFRYPFAEVADVLGRTPAACKQLAASARRRVGGARAPLPAAGRADVVRRVKEAWETKDIAALVGVLDPAAVMTADGGGMAGTVLRPVEGGARIAQYMVAIADRAPGLEILVRPVNGVPGLVARRSGVVVTVASFDVSDGRVSRIWVVRNPEKLRPWTREG	no	ECF	no	no	no	no	no
ShygA5_010100003280	ZP_05512419.1	Streptomyces hygroscopicus ATCC 53653	Actinobacteria	MGGDAFLAENFEVHRGHLRAVAYRMLGSLSEADDAVQEAWLRLSRSDTREVTNLGGWLTTVVGRVCLDMLRSRTARREEPLGVHVPDPVLSGAGGVDPEDQALLADSVGLALLVVLEALAPAERLAFVLHDLFGVPFDEIAPIVGRTPAAARQLASRARRRVRGAAPVPDPDLARQRAVVDAFLAAARDGDFDGLVALLDPDIVLRADFGAAAPLAFREVHGAADVANQALTFARAGGEGEGSVPRPALVYGAVGVVGTRGGRP	CGCGCTGTCACATCGGCCGCGGCCCGTACGTCAGTGT	ECF	no	no	no	no	no
ShygA5_010100005190	ZP_05512785.1	Streptomyces hygroscopicus ATCC 53653	Actinobacteria	MLFGIAYRMLGSVADAEDLVQDTWLRCSQVSTAVDNPAGYLTRTVTNLALNRLTSAAATREQYVGPWLPEPLVTQPDAAEEVELAESVSLAMLVVLDTLSPLERAVFILKEVFGFSFREIAAMLERGEASVRQVGHRARAHVQARRPRYDTPAEVRRQVTDEFLAACVGGDINRMMELLAPDVTAWSDGGGKVKAAVRPQRGADKVARFLAAVVTQPMEDPRVHAVDVNGSPGLLLTVAGRPDTVACVEVADGRITEIRIIRNPDKLRHLRPPQAPEPRP	no	ECF> CMD>	CMD	ShygA5_010100005195	CCGGATGTCACACTCCGGCCGCCTCCCTTGTCACACC	CMD	MARISLTPPRTLLNRIGAWYSRRTYGKVLDPGLALGHHTRVLLTYVRQERGAAKWNRLDRSLKHLAVMATAARINCSWCMDFGHWEADTLGLPMDKIAKVPQWRDHQEDFTELELLVLDYAEAMTETEPRVTDELAAALVERLGEAAFVELTAMVALENYRSRVNSAFGLTSQGFSDACEVPSRA
ShygA5_010100011451	ZP_05513994.1	Streptomyces hygroscopicus ATCC 53653	Actinobacteria	MGTVGTSAEGLIGERGQLINVAYRLLGSVTEAEDAVQDAYARWYGLPRSRQEEILSPGAWLTTVTSRICLDLLGSARVRRERYVGAWLPEPLPDRTEWARAGGADSAGAADPADQIVLDESVSMAFLVVLESMTPAERVAFVLHDVFRYPFAEIADVLGRTPAACKQLAASARRRVSVARAPATATGRADVVRHVKEAWETKDIATLVGLLDPAAVMTADGGGMVGSVLRPVEGGARIAQYMVAIADKAPGLELLERSVNGVPGLVAQRAGVVMTVAAFDVSDGRVTRIWAVRNPEKLRPWGRARAGQP	no	ECF	no	no	no	no	no
ShygA5_010100015201	ZP_05514710.1	Streptomyces hygroscopicus ATCC 53653	Actinobacteria	MKSEQHSQDADTATEAFVAHRNLLFTVAYEMLGSAADAEDVLQETWLRWSGVDLDAVRDRRAYLVRITTRQALSRLRTLGRRKESYVGPWLPEPLLTAPDVAEDIELAESVSMAMLLVLETLTPNERAVFVLREVFDLGYEEIAEAVDKSPAAVRQIAHRARAHVAARRPRGPVSPAETRDALDAFRRAAETGDLQSLLDILAPDVVFLGDGGGIKQAVPRPIVGADKVGRLLAAGLGRMAELGSLRPAQVNGHPALILRQDDAVDTVLALRLDNGLITGLYAVRNPEKLSHMGQETALHR	GGAGGTGTCACAGAACCGCCGCGACCGGCGTCTTGTG	<ECF CMD>	CMD	ShygA5_010100015196	TTCTGTGACACCTCCGGGCGGTGGCGTACGTCACACGG	CMD	MDARFDLFENEFGARFSKRFANAGLLIHQSPLPKSTQELVSLRASQINGCGWCVDMHTKEAAAAGETAVRLALVATWRESTVFTEAERAALALAEEGTRLADAHPGVSDETWARVREHYDDDQIAALVSLVALINAANRLAVIVHQRGGSYEPGMFAAAVS
ShygA5_010100023188	ZP_05516264.1	Streptomyces hygroscopicus ATCC 53653	Actinobacteria	MDEQDRLAERFEAHRSHLRAVAYRLLGSLSEADDAVQETWLRLSRSDADRVENLPAWLHTVVSRLCLDMLRSRSARREEPIERQPAQQVRDDGGGDPEGEAVLIDSVGRALLVVLDTLAPAERIAFVLHDAFAVPFDQIAPVVERSPATAKKLASRARHKVRGTPAVSADGLAAQRRVVDAFLAAARDGDLEGLLTVLAPDVVRRADRAALPPGVPTTSRGARAVAEETRVLGRRARFAAPALVNGSVGVVVAPHGRLLLALTFTVEDGRIAGYEVIANPVRLRGLELAVLDG	CATACGGTCACGTCAGGCCCGTTTCGCGCGTCATCCC	<ECF Ox>	Ox	ShygA5_010100023183	no	Oxidored_FMN	MYTVETTDTAAFTADTAVASALGQPLLSPADLGGFRMPNRVVKAPVTRARAAGDGLVPTAMHAAYYGQRASAGLIIAEGTWVGEQAIGFVNVPGIYTEEQVAAWRRVTGVVHALGGRIVLQLWHTGAASHPDHLGGRRPAGPSAINPRTRSFTSGGFKETVTPRAMTTADIAATVADFGAASENARRAGFDGVEIGALGSFLIAQFLNPRLNHRTDAYGGDRAARRRLLLEIVDAAAVPWGGRGVGVRLGPYWTDGAMFRADEETLADYDALVSALNDHPVAYLHLRGRDLATPEEAPDAGEIARYRRRFDGPLIANNGYDRGSANALIASGNADAVSFATHFIANPDLVTRFAMGRELAAGDRATYYTGGADGYVDYPVSDWRDGPGSWPCQRPGMAA…
ShygA5_010100044885	ZP_05520460.1	Streptomyces hygroscopicus ATCC 53653	Actinobacteria	MAELAEFEQQRDRLWAVAYRITGSVADADDAVQETWLRWQALPGDEVADPRAYLTTVVSRICYDLLGSARVRREAYIGPWLPEPVVAGDGPEDRVTLDESVGLALLTVLERLTPAERTAFILHDVFSVPFPEIAEVVGRSPEAVRQLASRGRKRVRAEAPRRSVDRGEHRRAVDAFLSAVMGGDLDGLLEILDPEVVWRSDGGGKVVASRVPILGNEQVARFAQRLGRGFDELSMAVLRRDVNGAPGLVIVDPAGERSVVFAFTVHHGRITAIDVVVNPDKLRHLDLPNL	CGTGATGTCACACTCCGGGCCGCCGCGGTGTCTCCTC	ECF> Ox>	Ox	ShygA5_010100044880	GTCACCGTCACACCCCGGCGGGCTGTGGCGTCTCTTG	Pyr_redox	MEKQQVLVLGAGYGGLLAALRLAPYAHVTLVDPSDRFTERVRLHERAAGRPEVTHPLTALLRGTGITHIAALATRIDPHAREVDTDDGRRLPYDRLVYALGSRTADVGERAFTMESAAELHKRLLDGAR
SIAM614_28072	ZP_01548925.1	Labrenzia aggregata IAM 12614	Proteobacteria	MSDAPGIDVFETVRPKLMGLAYRMLGSMADAEDAVQDTYLKWQTTDRADILNPEAFLTTVCTNCCLDTLKAAHRKRVDYVGPWIPEPLQFDSGSDPETDLDRAQSLTTAFLLLLERLSPKERAAYLLREIFAQPYDEVAQTLGVTEQACRQLVSRASRHVQGPASRFVPSADHQDRILSAFLTALETGSTDRLTGLLAETVQLQSDGGGKATAMSRILVGADEVARYVVLILGRLWEPCQIEILDLNGTRGLVLFHGEEIVTAVMFGYDADGRLEHIYNMRNPDKLSRLKVKLRHDRSSGAIWH	no	CMD> ECF>	CMD	SIAM614_28067	GCCCGTGTCACAAACCGGAGCAAACGATCGTCAACCC	CMD	MTTSTAINHYENVPGIVKRFVAASGEIGKAGLEPKLRHLIDLRASQINQCAYCVKMHTQEALDAGETQERLQRLTVWRHVDDYSPAEKAAFAWTEALTSLNVDTNYEALRRELRRHFEDAEISAITAAVAMINLWNRVQVSNH
SJA_C1-15300	YP_003544976.1	Sphingobium japonicum UT26S	Proteobacteria	MAQGTHGDAAESFDPLRPRLIRVAYRMLGSVADAEDVVQEAFIRWMGADREAVREPEAFLRRAVTRLCLDQLKSARRNRETYIGPWLPDPVVDEGEEEEDVTLPLMLALERLSPLERAAFLLHDVFGVGFEEIAATVERDPAACRQLAARARAHVREARPRYRVERQRGLEIAGAFFAASRSGDMTALGAMLAQDVSLHSDGGGKRPAAIVPVLGFGQVMQVHKALAVLFGKYGSTLVRVGLINGLPGFVTREADGELQTTALDIEDGCVTGIYVMRNPDKLRHLH	no	CMD> ECF>	CMD	SJA_C1-15310	ACCCATGTCACGCCAGCCCATCCTGTCTCGTCATGTC	CMD	MTAKLDPFAAAPQLMKSWFATSTAINASLEPSLIELVKIRSSQINQCANCINMHTAEARAQGESEQRIYLLSAWREAPCYTARERAALQWTEALTRLSEGHSHEAAHEALAAEFSEEEQVKLTLMINVINGWNRIAVGFGLWHDTPARAAA
SlivT_010100003600	ZP_05521985.1	Streptomyces lividans TK24	Actinobacteria	MSAPSPETTTPAGTPAARPAEGDLDTALHVFLAQRNRLFRIAYRIVGDAAGAEDVVQEAWVRWQLTDRAEVKNPVAFLTTTTTRLAINVIQSGRRRHETPSEPRFADLGDLASSDDPMLRAERTAAIESALALLMARLTPDRLAAYVLRKGFDYTYTELAKLLRISAPNARVVVHRAQARLDSERERPIPVESHRRLVTAFRTAADTGDLDGLVRLLVPEERVRRLAQPSRRPVGPAHVPARQAA	no	ECF	no	no	no	no	no
SlivT_010100003760	ZP_05522017.1	Streptomyces lividans TK24	Actinobacteria	MHAGAPPGTLDQATKDFLSARPQLFGIAYRVLGSAAEAEDIVQETWLRWQSTDRSKVHEPTAFLTTVATRLAINVAQSARVRRESYVGPWLPEPVDTTQDPHLGAERAEALEMAVLLLLEKLNPVERTAYVLREAFDYPYGRIAEILETSEANTRQLVSRGRKHLAAERKEAVTPTAHRRLLEVFLSAARTGDLSGLEDVLTADVVSYTDGNGIRGASRIPVIGLPHVSRYLVAFAPRFWPQSQVRWVEANGRPAVLVLSGEEAVALLTADISADGIDRLMWVMNPAKLAPYVASLRD	no	ECF	no	no	no	no	no
SlivT_010100003790	ZP_05522023.1	Streptomyces lividans TK24	Actinobacteria	MHPEATPVAGDLSEAVSVFVELRPRLFGIAYRVLGSAVEAEDVVQEVWLRWQRTDRTLVISPVAFLSSTTTRLAINVAQSARVRRETYIGPWLPEPVDTSNDPEVGAERAEALELALLLVLQRLSPTERAAYVLREAFDYAYPDIARILGLSPVNVRKIVSRARKHLTEDQRDSVDAAEHRTLLQTFVAAARQGDVAGLEALLTPNAVSLSDGNGIRGAARVPVLGRARVANLSTAHPRFWPTVEAEPVEANGRGGILIHRDGRPATFMTVAATSRGIHQVMWVFNPAKIAAFLQSRTRHRSVAALCV	no	ECF	no	no	no	no	no
SlivT_010100003820	ZP_05522029.1	Streptomyces lividans TK24	Actinobacteria	MGGTGDTTPLAELLDERQHLIDVARWMLGAGTTAEEAVTETYRRWYGLTDAERSGISDPRVWLTRNTGTICLARLSAPARRPPGPGEAGDDIGIEPDRALSKEVSDVLLSALDALSPSERAVFVLNDVFAMPPRTVADIVGRTPHECAELAESARRSLRADGARPTPSDQHDRIVRAVRQACVLNDARHLVSLLSRHAIAFFDGGGKIRALTRPVHGDQHVARTLLTLLAPRPRTVLHLQAANGRTAIVVRHHDRVAAVISFDITDQRVTHVWAVLNPDKLRGWNRPHPPADGHGAVGHV	CCTGTTGTCACATGATCCGCGCTTGTGCGGTCTGCTC	<ECF Hypo> Ox>	Ox	SlivT_010100003810, SlivT_010100003815	GGCGCTGTCACACGGGGCGGTGCCGGCCGGTCTTGAA	Pyr_redox_2, Pyr_redox	MREILIVGGGYAGFYTAWGLEKKLRRDEARVTVVDPRPYMTYQPFLPEVVAGSVEARHAAVSLRRHLHRTRLIAGSVTEIRDSAHTATVRPQSGPEFDLHYDILVMTAGAVTRTFPIPGLSDQAYGLKHVEEAVAIRDRLLTSFDRAATLPHGPERRRLLTATVVGGGFSGVEGFGELLSLASALLKHYPEIGAEELAFHLVEARGRILPEVTDGPGEWVVRSLEKRGARVHLNTQLVSAKDGRVVLSDGSEYDSELLVWTAGNAANPIVHNHTDLPVDARGLLMVRADLRVGTESEVVADVWAAGDDASVPDLAAGRPDARTVPNAQHAVRQGKLLAKNILASLRGRPAKDYVHHSLGVVATLGLGRGIFQYRRLVIKGFPAWLMHRGYHVLAIPSWE…	Hypo: MPAILIHGVPDTHHVWDGVRRHLTRSDVEAWDLPGFGAERPAGFGSTKEEYVDWLVRRLERVGEPVDLVGHDWGCILTLRVASLRPDLVRTWAGGNGPVNAGYVWHPLARIWQDRVQGDRYMAELRAEPFAEEVAAGFDVPLHLAREMASRVDEPMKDAVLRLYRSALTMGAEWEPELSAVSAPCVVFWGARDPACQIEFGRRLGDSLHSSEVVEMDCNHWPVLQRPAEVAEILEKHWSAHADV
SlivT_010100007113	ZP_05522672.1	Streptomyces lividans TK24	Actinobacteria	MPEDTPAESAEFGGAEGDESTALDSVMAERHRLLSLAFRMMGTLADAEDVVQETYVRWYRLEPEERDSIDVPAAWLMRVASRISLDLLGSARARREMYVGQWLPEPVPADLFADTAKAPLNSGSSAADPLDRVTLDDAVSMALLTVLEAMTPAERVTFVLHDVFGVPFGEIAGVVGRSAAATRQLATSARRHVRRGRRARVSPHQHDEVVRAFRDATVGGDIEDLLRVLAPDVELRVDGGGFVNAAPKVIHGSNHVARWFQGVMRKQPGLRLERRETADGLGYILRDEERRYGMVTFDVSGECVTNVWLMLNPMKLTNWPLD	no	Epi> ECF>	Epi	SlivT_010100007108	CGCAACCTCACATTCTTCCGGCCTGCGTCGTCATGTT	Epimerase, DapB_N	MKVLIAGGRGRVGSLLADNLEAKGIEVVSGGLEDGIDVISGKGLTEALAGVDTIVNVLNTPRFDAEGAISFFEGAINNLTAEGERAGVRHHIVLSIVGVGQGDASEVGYYLGKVAQEKAVRSASIPATIIRATQFQSYIPVLIDQHTVDGKVIAPRSFVQPVELDEVIELLAEAATTLEPGSEVEIAGPDRFYHDDLFRATLADRGDDREVVTVDAEGAPDVMVPRGAYRTGTVRYPITGIPTA
SlivT_010100013921	ZP_05524012.1	Streptomyces lividans TK24	Actinobacteria	MTTRSAPVTGERRQLINVAYRMLGSLTDAEDAVQEAYARWYAMPADRREAVGSPGAWLTTVVSRVCLNHLRSARVRRELYVGQWLPEPLADPAERTAARTPGIASDPADLITLDESVGMAFLVVLDSMSPAQRVAFVLHDVFRYPFPEVARIVGRTPAACRRLASTARRGIRTAQESAATSTAQDAVVVRDLKRAWETNDVDALIRLLDPEVTAVGDGGGVVRTLEHPLRGREPIVRGLLRFGPRQSGQTLLERTVNGRPGLVGCQDGAVVTVYSFGVSDHRVRHLWAMRNPEKLRSWATAPAA	CCGCATGTCACACATGGCCGCGCCGTCGCGTCGTAGA	<ECF CMD>	CMD	SlivT_010100013926	CGCGGGCTCACACTTCGGGCCGCCACGGTGTCGGAGA	CMD	MTTTEDTTTTAGQDGTRSRLPDPTGLYPELTALSAAVQKALRNGPVPQATLALTRLRTAQVIGSTYHGVAATDALRKAGEEERRITAVATWQSAPCFTAPERAALELAEAVLTPNPFGDRVSDDLFARLSRHYDTDGIWHLTMALGHFSLFTPVALVGKPVPGRPPGKNYTD
SlivT_010100020057	ZP_05525216.1	Streptomyces lividans TK24	Actinobacteria	MALTVSDVERFEASRHRLEAIAYRLLGSASEAEDAVQETFLRWQAADVARVEVPEAWLTKVLTNLCLNQLTSARARRETYVGQWLPEPLLAGDPMLGPAETAEQRESVSLAVLTLLERLSPGERAVYVLREAFGYPHREIAAILDITEDASQQTLHRARKHVARGRARTEVDTAAARRIVEEFLAAATSGRTEPLVELLTRDAVSIGDGGGKVPARAKAFEGAQAVATFLRGLFKPGKAKRALTGGPAEIHATTANGDPAVVAVVHGRVIGIMCLEVTPEGLAGFRNQVNPDKLERATRRWAATDHGEPLVRAF	no	ECF> Ox>	Ox	SlivT_010100020062	no	Pyr_redox_2, Pyr_redox, DAO, HI0933_like	MQHPTQHRIVVLGAGYAGAVAAGRLARRLRSEDAAITLVNAEPHFVERVRMHQLAVGQDLRARPLDAMFANTGVEVRIAKVTGVDADRRTVAVTDEEGAGELVYDTLVYALGSAWDPQDVPGAAEHAHEIAGRPGALRLRERLAGLEPGRTVVVVGGGLTGLEAASEIAEARPDLDVSLTARGELGDWLSPKGRRHLRKVFTALGITAHENAAVTAVAADHVVTADGTAVPADVTVWTTGFAVHPLARATTLDVTDTGRIVVDGTMRSVSHPDVYAVGDAALAAGPGGKPLRMSCASGVPTAWQAADAIAARLTGGKLPKVTPRYFNQCISLGRGQGLIQYVTADDRAVRAALTGRLAARYKELVCKSAAWGVANPTLGLPTRRRPVAPRTPEPVPTV
SlivT_010100020487	ZP_05525302.1	Streptomyces lividans TK24	Actinobacteria	MPARSDDMARQFELDRPRLRAVAYRILGSLGEADDALQEAWLRADRADTSEVGNPSGWLTTVVARVCLNLLRARDTRREEPLDDAARRQPAATGTAADPAEEVQLADEVGIALLIVLDTLGPAERLAFVLHDMFDVPFDDIAAMLGKTSAATRQLASRARRRVRGVPAPEADLPRRRRAVDAYLAATRGGDFDALVALLHPDVVLSADAAVVPTPEPVTVSGMEQVARGAMASMARARSAAVVLVDGMVGMAMAENGRLRVVLRFDFAADGRITGIDVIAEPARLNELDITGIG	no	ECF	no	no	no	no	no
SlivT_010100024326	ZP_05526056.1	Streptomyces lividans TK24	Actinobacteria	MHETPPEPNEREKLVTSENSGREQDGATEAFVTHRNLLFTVAYEMLGSAADAEDVLQETWLKWAGVDLDTVRDRRAYLVRITTRQALNRLRTLGRRKESYVGSWLPEPLLTTPDVAEDVELADSVSMAMMLVMETLAPTERAVFVLREVFDLGYDEIAEAVEKSPAAVRQIAHRARAHVAARRPRGAVSATESREALAAFQRAVETGDLQGLLDILSPDVVLLGDGGGIKQAVLRPVVGADKVARLMLGGLVKLDMEMRMDPAQVNGHPALVIRLDGELDTVVAVRLDEGRITGLYAVRNPEKLSYMREEASLSR	no	ECF	no	no	no	no	no
SlivT_010100032048	ZP_05527572.1	Streptomyces lividans TK24	Actinobacteria	MTTDTATDVFEEHRPVLLGVAYRMLGRLADAEDVVQEAWLRWSGADRAAVREPRGYLVRVTTRLAIDRLRQVKSRGETYVGPWLPEPYVTDFGDAVPDTAERAVLADSVSLAVLVVLESLSPLERAVFVLREAFGYPYAEIAAMLERGEAAVRQLAGRARKHVDERRPRYDVDPAQRRDLTERFLAAAAEGDLAGLLATLAPDVRLVGDSGGRSKAPLRVLESSDKVGRFLLGVARQGVPDATFHFLELNGGPALLVRSGGKPDSVVQVDVVDGRIQSMYIIRNPDKLVSLAGVL	no	ECF	no	no	no	no	no
SlivT_010100034578	ZP_05528068.1	Streptomyces lividans TK24	Actinobacteria	MRGQGDMGGERDVRGEQDVRRQRDARGQQRLAERFEEHRGQLKAVAYRMLGSLAEAEDAVQEAWLRLDRSEADGIDNLGAWLTTVTGRICLDLLRSRTARREEPMTEGFDSFVPDPVLRALPRADPEAEALHTDSVGIALLVVLERLEPAERLAFVLHDMFAVPFDDIAAVVERSPAATRQLASRARRRVRDATPAAEPDLGRQRRVVEAFLAASRAGDFEALVSVLHPDVVLRADAGALARGVAASKVVRGARTVATGAFHFRHLAPLARVVLVNDAVGTVAVSDGRPVSVTYVTVTDGLITGLYILSDPERLAGLDVSGLEA	no	ECF	no	no	no	no	no
SlivT_010100036623	ZP_05528468.1	Streptomyces lividans TK24	Actinobacteria	MGTAGTSTDATVGERRQLINVAYRLLGSLAEAEDAVQEAYARWYALPRSRQEEIVSPGAWLTTVTGRVCLDALGSARARRERYVGAWLPDPLPAHAERGPGHGADPADQMVLDESVTMAFLVVLESMTPAERVAFVLHDVFRYPFADIAGILRRTPAACKQLAASARRRVRGARAPQTPAAVRADVVRQVKEAWQTKDIAALVDLLDPAAVMTADGGGMVGTALRPIEGGARIAQYMAAVADKAPGLELLERSVNGVPGLVARRDGAVMTVAAFDVADGRVTRIWVVRNPEKLGPWVG	no	ECF	no	no	no	no	no
SlivT_010100037978	ZP_05528735.1	Streptomyces lividans TK24	Actinobacteria	MIRVDSTATDRFDTSRFEASRNRLASLAYRLLGSATDAEDAVQDAFLHWQSADRQQIKVPEAWLTKVVTNLCLDRLRSAQARRERAAGVWLPEPLLAGDPMLGPADTFEQRESVSLAMLTLMERLSPLERAVYLLREAFSYSHTEIAEILDVTESASQQHLHRARHRITATRRRGAEVDPASARAVVEEFLAAATSGRMERLVALLTDDAIAIADSNGAGLAKTLLRYDTPERVAAIARAGFKPTPAKRRLAGGPPAIHYALVNRTPALLFLLGDQVTGTVTFDVTDGKIATVRGIAAPARLVRLTGTWRRHGPNFPLIAQW	no	Ox> ECF>	Ox	SlivT_010100037983	no	Pyr_redox_2, Pyr_redox, DAO, HI0933_like	MKHRIVVLGAGYAGAYVAGTLARRLSRQDTEITVVNAEPDFVQRLRLHQLSAGQAIEAPQLTEVFAGTGIRLRLARVTAVDPERQVVAVADADGGEGHGELGYDTLLYALGSHVTTHGVPGVAEHAFDVAGRPSALRLRKRLDVLSRRDEGGSVLIVGVGLTGIETATEIAESRPGLSVTLIARGELGAQLSAGARRHLRQACDRLGISVLEHTEVEAVEAARVLCTDGTALTSDATVWTAGFAVSPIAAAGGLEVTETGRIVVDRTMQSVSHPNVYAAGDSAYVVGDNGRPLPMSCASAGYTGMQATAAIVGRLTGRTIPNTKLEYLGNHISLGRRDAILQMVDDEAQAKQNYVGGRKAARIKAGILKMSLWTTSHPTFGLPRRRHHLAPVPNGSADK…
SM_b20030	NP_436573.1	Sinorhizobium meliloti 1021	Proteobacteria	MTQATQADAAASFDPLRPKLMRVAYRMLGSVADAEDMVQEAFIRWMGADRAEVREPEAFLRRTVTRLCLDQLKSARRQRETYVGPWLPDPVVEEEEVEDVTLPLMLALERLSPLERAAFLLHDVFGLGFEEVAATIQRDAAACRQLAARARTHVREARPRFHVEKERGLELAEAFFKASRSGDMNAFGAMLAADVSIHADGGGKRSAAIMPIIGFDAVMKVHEKLAALFRANGSKLLRVGFVNGLPGFITMEADGEIQTTALEIEGGKVAAIYVVRNPDKLRHLH	no	CMD> ECF>	CMD	SM_b20029	ATCCATGTCACACCGGCGGCCGCTGTCTCGTCATGGT	CMD	MTARLDPFAAAPSLMKSWFSISTAVASSLESSLIELVKIRASQINGCANCINMHTAEARAKGESEQRIYLLSAWREAPCYTDRERAALAWTETLTRLSEGHAHAAAYEALKAEFTEEEQVKLTLMINIINGWNRLAVGFGLWVEPAAAKAIAEKAVA
Smed_4098	YP_001312838.1	Sinorhizobium medicae WSM419	Proteobacteria	MTPATQAEAAASFDPLRPKLMRVAYRMLGSVADAEDMVQEAFIRWMGADRATVREPEAFLRRTVTRLCLDQLKSARRQRETYVGPWLPDPVVEEEEEEDVTLPLMLALERLSPLERAAFLLHDVFGLSFEEVAATVQRDTAACRQLAARARTHIREARPRFHVEKERGLELAEAFFTASRSGDMNALGAMLAADVSIHADGGGKRPAATVPILGLDAVMKVHEKLAALFQANGSKLLRVGFLNGLPGFITMEADGEIQTTALDIKGGKVAAIYVVRNPDKLRHLH	no	CMD> ECF>	CMD	Smed_4099	TCGATGTCACACCAGCCATTCCTGTCTCGTCATGATG	CMD	MTARLDPFAAAPSLMKNWFSISTAVASSLEPSLIELVKIRASQINGCANCINMHTAEARAKGETEQRIYLLSAWREAPCYTDRERAALAWTEALTRLSEGHEHEHAYPALETEFTQEEQVKLTLMINVINGWNRLAVGFGLWVEPAAATAIAEKAVA
Smlt2513	YP_001972291.1	Stenotrophomonas maltophilia K279a	Proteobacteria	MDDSTALFSRLRPRLFGVAYRMLGSSHEAEDVVQDVWLRWHGADQSQIENPEAWLVAATTRRAIDGLRLARHAREHYVGMWLPEPLLTDDAATPEYVLETASDLSVAFLSVLERLAPDARAAFLLHDVFDQDYAVVARTLDKTEAACRQIVHRARQQLRQERPRYNVPQDVHQKLLRRFAEAASSGDFRTMKALMAESAELVGDGGGIVTSFPGPLLGGTRIAQLLYAPHLRRSAQLRMVPAMLNGRLGLLRYFDGVLEAAMAFETDGERITQILVQRNPHKLQRLARPTAIQ	CCGGGTGTCACAATCCGGGGACCTGTCCCGTCTACGC	CMD> Cupin_2> ECF>	CMD, Cupin_2	Smlt2511, Smlt2512	no	CMD, Cupin_2	CMD: MTARLDYAAQSPELFKKLGVYSHAAHTASIEGAIIDLVNIRASQLNGCGFCLDMHVKEATLRGERPLRLHHLAAWRESTLFSPRERACLAWTEVLTQLPAQGVPDELYARVRGPLSDQEMVDLTHAVMAINAWNRANVAFRTTPGTLDTAFGLDKAGLA	Cupin_2: MRRSVLVLFALLPLCGAAATPPSPAPQPLVREVMTRALPEQPGKEALILTVEYPPGGADPVHRHDAHGFVYVLEGRIVMGVAGGKEVTLGPGEAFHEGPSDLHTVGRNASATEPAKFVVFLIKDIGKPAVLPPH
Smlt3223	YP_001972955.1	Stenotrophomonas maltophilia K279a	Proteobacteria	MNAENAFQTHRPRLMALAYRLLGSRADAEDVVQDAWLRWSGADPAAIRDPEAWLVTTTTRLGLDRLRAAKRERVHYVGPWLAEPLAVTLEPDPAPGPAQLHALADDVSVAFLTLLEQLGPEERAAFLLKEAFDHDYREIAELIGHSEANCRQLVHRARQRLQAGRPRFNADASQHRQLLARFMDASQRGDSEAIQALLHTNALLVSDGGGVVTAAVRPLLGAERIGRLFWAIARRGAVHPAQLGYVNGEPAILRFVGDRLHSVTTIEVVDGRIANVYSVLNPEKLPKVVTRGDAAASW	CGCTCTGTCACGCCACGCGCCACTGCGGCGTCCTTGC	ECF> CMD>	CMD	Smlt3224	AAGGTTGTCACGCGCGGCGACGCTGCGGCGTCCTGGT	CMD	MSNHTSPRVPYTRLAAEAFKGLLATSQAVHDSSIDPTLMELVFLRVSQLNGCGYCMDMHGTALRKGGIEPRKLDTLPAWHESRFFDERERAALGWAEALTRLTDGAPSQAAFDALAPHFDEKGISDLSMGIAVINAWNRLGAGLLPPLPA
Snas_0074	YP_003508889.1	Stackebrandtia nassauensis DSM 44728	Actinobacteria	MTAGRAETGPDAATDAFVAHRNLLFTVAYELLGSAVDAEDVLQETWLRWADVDLDTVRDHRAYLVRIATRQALNRLRTLSRRKESYVGPWLPEPLLTTPDVAEDVELADSLSTAMLLVLETLTPTERAVFVLRDVFALDYDEIAEAVDKTPAAVRKVAHRARSHVAARRPRGEVSPAQSRAALEAFRSAVATGDLQGLVDILAPDMVMLSDGGGIVTALPNPIVGADKVLRLFAASLDTFLRGATLEPVRVNGFPALLMRVCGKLDGVLTLRLDDGLVSGLYYVRNPEKLSRVR	CGGGATGTCACAGATGGCTGGCCGCCGGTGTCTTGTG	<ECF Ox>	Ox	Snas_0075	GAAGTTGTCGCAAGGAGCGGTCGGCCGGTGTCTTGTG	Pyr_redox_2, Pyr_redox, GIDA, DAO, HI0399_like, UDPG_MGDP_dh_N	MKVVVVGAGYAGMMAANKLARKARNAEITVINPRPQFVERVRLHQRIAATTRAARPFSAMLRKGIRSRVGTVDKIGDGTVVLDDGARFDFDHAILAVGSTVRPMPGTVPVGSWDGAEAARRSLAALGEGATVTVIGAGPTGIETASEIASTRPELRVRLIGAAIAHSYSLGARERVLTELERMNVDLVEDSVTEVTDGVVRLESGDRFRSDLSLWAVISGVPQLASRSGLAVNEDGQVIVDAYLRSVSDDRIFAVGDCAAVPGARFSCQCAIPQGGYVGGACARLLRGRELEPFVMRFRGRGVSLGRRDAVVQFTDADDNPKESFAAGATGVALKELATRGAKFGAGTGWGA
Snas_0227	YP_003509039.1	Stackebrandtia nassauensis DSM 44728	Actinobacteria	MVDELGEAARRFEENRARLRAVAYRMLGSLAEAEDAVQETWLRYSRADTAEVANLPGWLTTVTGRVCLNMLRARRTRREVSIDAVTDDGRRGADTELERHPATDADPEREAVMADSVGLALLVLLDTLSPGERLAFVLHDMFTVPFEEIAPLVDRSAAATRQLASRARRRVKGGAAVSRAELDRQRPVVDAFLTAVRGADLEALVALLDPSVTLRADRHVVPSARPITISGATTVAETAMAATGRARFTGLVLIDGAVGLLMAPGGRLRLVLRFGFDGERITGIDVVADPARLAELELAVVGD	no	<ECF Epi>	Epi	Snas_0228	no	NmrA, Epimerase, NAD_binding_4, RmlD_sub_bind, Polysacc_synt_2, 3Beta_HSD, adh_short	MSASILVTGGTGTLGRLVTPLLRDTGARLRVLSRGSRATEPGVEHVTGDLLKNEGLTAAVAGVDTILHLAGGAKGDAEATANLVRAAHRAGTVRHLVHISVIGADRMPLAWFANQRGAEQAVTESGLPWTMLRAAQFHDLVLTMVRGMSKLPLIPAPGGLRFQPVATADVASRLAELTLGDPAGLVPDLAGPTVYTLDELVRGYLSANGRRRLFLPIRIPGKAGRAYRAGHNLNLDTAVTGEHTWEDFLADRVPA
Snas_0574	YP_003509381.1	Stackebrandtia nassauensis DSM 44728	Actinobacteria	MGVDEYEEGNRGTVSTIDLPEPGLDVIMGERRQLTNLAYRLLGSLAEAEDVVQEAYARWFAMSRQRREAVVSPGAWLTTVAGRICLDVLGSARARRERYVGEWLPEPLPDRREWTSGGTPVDPADRVTLDESVNMAFMVVLESMTPAERVAFVLHDVFGYRFAEVAEIVGRSPAACRKLASSARHRLDAPRPVPAVAPAKHRGIVKQVKQAWEANDIGALIGLLDAEATMVADGGGKVRAALRPIEGAERIATFFTKFGGKSAGVTLLERTVNGQPGLVVSQDGVIVSVCAFEVADDRVTRIWAVRNPDKLRAWTTG	GCCGACGTCACATTTCGGGGCGGCGGATTGTCCTATG	<ECF Hypo> CMD>	CMD	Snas_0575, Snas_0576	GCGCACCTCACATTTCGGCCCGGTACGTCGTCGGACC	CMD	MTTTATTETGEITSRLPDLTKEFPELAALSGALHKAIRDSPVPQTTIRLALLRAAQIVGSTYHTIRMTAEMRKADETEERITAVATWQGAPYFTDAERVALELAEAVLTPNPFGERVSDELFARASVHYDDRAMWALTIALGQLCLFIPVAVIAKPIPGRPFGKNYSR	Hypo: MFTTGTTTKPGSLKLLRLAITLQTLSVFATPVTAGLLLTTPSGHVLHSGSSYTLFFVTLFHLIAAILAWRPGGGSATPVAAAAGFFALTLAQVFIGIAHLTTVHVPLGVLLFGLSVLQLAWVWNLRRADRIREGKPA
Snas_0979	YP_003509782.1	Stackebrandtia nassauensis DSM 44728	Actinobacteria	MTARPPGVVAEAFEAQRDRLRAVAYRVLGSHADAEDVVQEAWMRLVRQDDSAIDNLAGWLTTVVGRISLDLLRSRQARPETAYGQQFAELMVTPDEGPAPDEQAVLADAVGLALLVVLDSLTPSERLAFVLHDMFAVPFREIGQILGKSADATKMIASRARRKVRGTGSTVGGGREAHREVVAAFSAAAAGGDFEALLRVLDPDVRLSVDTPDGVVVTLGATKVASGARMFSSGEIARHRDVLVNGVRGQMSWRADGTPLSVIAFTVAEGRIRGIHIVVDPAKLAAIQLPVPP	no	ECF	no	no	no	no	no
Snas_2022	YP_003510810.1	Stackebrandtia nassauensis DSM 44728	Actinobacteria	MTAGSEDARPDAATEAFVRHRNLLFTVAYELLGSAADAEDVLQETWLRWAGVDLAPVRDHRAYLVRIATRQALTRLRTLSRRKELYVGPWLPEPLVTAPDVAEDVELADSVSMAMLLVLETLTPTERAVFVLREVFDLDYDEIAEAVDKTPAAVRQIARRARSHVAARRPRGAVTSAQTKAAADAFQRAIETGDLQSLVDILAPDVVALSDGGGVKRATPRPIVGADKVAHGLATQWRHLNATPSIEPVHVNGHPGLIMRLDGDIENVIAMRVEDGLITGLYFVRNPEKLSRVEHETALTR	CGTCATGTCACAAACCGACGGCGACCGGCGTCTTGTG	<ECF CMD>	CMD	Snas_2023	GTCACTGTCACAGGAAGCGGGTCGGCGGCATCTTATG	CMD	MDARLNLFANPLGGKMLKHFVSAGKVAMDSTVPRATIELVQLRASQINGCGHCIDIHTKEAVAAGESHDRLHLVAAWREATVFTDAERAALELAEQGTRIADAAGGVSDNAWANARKHYDEDELAVLVFAIAGINAFNRLNVIVQNPGGDYRAGQLPL
Snas_2084	YP_003510871.1	Stackebrandtia nassauensis DSM 44728	Actinobacteria	MTLTGSLAEADWESHRSAVFGAAYRILGTVTDAEDVTQEVWLRADTSDLSGVRDLRAWLVTVAARTSYNLLKSARVRRESYVGPWLPEPLLTGPDAADRVLLDESVSTAMLVVMEKLSPAERVALVLHDVFDFPFGRIAEVLGGTPAASRKLASRARARVAEAKERPRASKAETERVLRAFKAATDAGDLTALVTLLDPDAVYVGDGGDKVRAARRPVVGAEAIARLTIRVAGMMRPDAFRIIEVNGQPALASYRDDRLVWVDTVETSDGRITAFRRLANPEKFAHIGHN	no	ECF> Ox>	Ox	Snas_2085	ATATCGGTCACAACTGAGGCCGCTGTCTTGTCTCCCT	Pyr_redox_2, Pyr_redox, GIDA	MAHVVIIGGGFAGVWSAAGAALARGDADLSITLIAPNEHLVLRPRLYEPEPDLAKVELRRILAPIGVEHRRAWVSSIDTDRRVVVADGTEIGYDRLVLAAGSKLVTPAGLPGAERLFDIDTLDGARRLTDHLRGREDFTAVVVGAGFVGLEAATELAARGRVLLVDRSDVVGDQLGPGPRAEIEAALDKLNIECRLSTTVTEVGDGYTVLSDGSRGETDAVVWSVGLRASELTRHVSDDLDPLGRVPVDRWLRALPEVFAAGDTAAARVEGDHVVMQSCQHATPLGKVAGYNAAADLLGLPPRDFTPAPYVTCLDLGGAGGVFTRGWDRRVMATGADGASIKKKINQYIHPPVDDATKILAAADRIHTPLPFFPRDDAERT
Snas_3312	YP_003512071.1	Stackebrandtia nassauensis DSM 44728	Actinobacteria	MTEQRYLADRFQEHRTHLKAVAYRMLGSLSEAEDAVQEAWLRLARSDDGAIDNLGGWLTTVVGRVCLDMLRSRRSRRETPLETRLPDPVVTDPAADPEHAALIADSVGLALLVVLESLTPAERLAFVLHDLFGLPFDEIAPIVDRTPAATRKLASRARGRVRASAPKPDPDRAAQRRAVDAFLSAAREGDFAALVSILDPDVVLRGDTGALPDVVVLRGRDAVAGQLETFHRMAAIAITRPALVNGTEGQLNFVDGELFSIMSFSVVDGRITEIDILSDAERLSTLDLTNLD	GGCGCGGTCACATTCGTCGGGTTTCCCCCGTCAATGC	ECF> Hypo> Epi>	Epi	Snas_3313, Snas_3314	no	adh_short, Epimerase, Shikimate_DH	Epi: MLLNGKNAVVYGAGGAVGSAVARAFAREGARVFLTGRTLKPLEALATELRDSGAQAEAARVDALDEDAVDAHAEQVVSSAGSLDVSFNGVGIDNGDQGVPLVEISADVFGTPIRDYTRTHFITARAAALRMMKQKSGVILPLSGPMARSAAAFSGSFGLAHAAIESLSRQLAAELGPHGIRVVCIRPTGMRETAEQLGSHVGQVWQRAAERLGLPFEELLTMVSSGSPLERALAVNEVAEVAAFMASDRASAMTATTANVTLGSVID	Hypo: MTSETSAAVAAAQAGDEAEFGRLAQRYRPELQAHCYRMLGSVDESQDLVQETYLRAWRYRTSYQGRSTFRAWLYRIATNVCLDALSRHAPARQQAIGEAAAPAVAVPWLRPYPDRALEMLKSGELEPDAAAVSRETLELAFIAALQYLPARQRAALVLRDVLDWSAKDTASALETTVASANSALQRARATLKTQLPRQRGEWARTTELSATDRDLLHRYMDALERADTQAVAALLAADARVSHQGGAGGNLSPEPVWYQGRDTIMAAWAPILEVADAPDMRLLATSANRQPAVASYIRTGDDPLFQAFALTVLRIEDGYVQEVTTFGTDCFAAFDLPMTSP
Snas_3848	YP_003512597.1	Stackebrandtia nassauensis DSM 44728	Actinobacteria	MATATELFEQHRNLLFSVAYRMLGSAADAEDVVQDSWLKWSAVDLDTVDSPKAYLVRIASNTALNRLKSAQVQRESYVGPWLPEPILTSPDIAEDVEMADSVSMAMLVVLESLTPEERAVFVLREVFGFPHTEIASALDRPEASVRQLAHRARSHVQARRPRFDADREKQKQATEEFLSAAAGGDINRLMEILAPDAALWTDGGGKVKAPLRDIHGAHRIANFFVKVATQPWQGYRPEQWEFAAAQINGANGVLIRVEGKVVTAFTTEVLDGRITAIHLVGNPDKLAHLDED	no	CMD> ECF>	CMD	Snas_3847	GTGACTGTCACGTTCGGCCGCTCCGGCTTGTCTCAGG	CMD	MARISLEPPRTLTNRLVSWYSKRKFGRDLGPTLAAGHNRRVLMTMGKVEMGSAKWNALDPQLKIMVTMKAAMTIGCEWCVDFSYWLGREAGLDADKIHAVPGWRNSTLFTPLERLALEYAEAMSTTPVTVTDELVAGLGEHLDDAQLVELTATIALENLYGRNNLALGLAPEGLKEECALPARD
Snas_4344	YP_003513084.1	Stackebrandtia nassauensis DSM 44728	Actinobacteria	MLGDVSMSAVELEAFTSARPRLFAIAYRLLGSAGEAEDAVQDAFVRWQAADRERVREPVAWLTKVLTNLCLNRLTSARARREQYVGQWLPEPVLTPDDRLGPLETVEQRESMSLAFLVLLERLTPPERAAFVLREAFGYGHREIAGILDVTEAGSQQLYHRAKGHVERERSRFSATDAQARRILERFLAAASGGDLAALEEILVADAAAWADGGGQIGVARHPILGVAKVARYFANWFGNVNMERLRRLNLDHIKVYIVEANGRPAVVAYADDRLLAVMGFDLVDGRVGAVRTMANPEKLRFIGDQLDGRDRGEPLLAFSIAEL	no	ECF> Ox>	Ox	Snas_4343	CACTGTGACACAAGCCATCGGCGGTGAGCGTCAGGAA	Pyr_redox_2, Pyr_redox, DAO	MSTSTRKHRIVILGAGYAGSITASRLAGHLRRDEVDITVVNAVPDFVERVRLHQLAAGQELAKVPLARVFRGSGIRLRLGWVRGLDTEQRRVTVDTDGGVDAIGYDTLVYALGSQAAVAPVPGVDTHGFSVSTRTEALRLRDRIAATGGTGTLTVVGGGLTGLEVASEMAESHSRLRVRMVTDAELGDWLNPRARAYLRQVFARLGIETVTAKVAEVREDAIVTTDGDVLDSDTTVWTTGFAVPGLATESGLATDADGRIHIDQTMRSASHPDVYAVGDAAVVRGPQGTILRMACGTGAPMALQAADAIAARLSGRRPHRFVFRYIHQNISLGRRDGLIQYVTSDDRPKNTILKGRAAVMYKEMVNGWAVTFARHAGPYLPRPRRRLVAASDRRGQSVD…
Snas_6042	YP_003514759.1	Stackebrandtia nassauensis DSM 44728	Actinobacteria	MDEKKLLAERFEAHRDHLRAVAYRILGSLAEAEDAVQETWLKAERADTTQVENLGGWLTTVTGRVCLDMLRSKKSRREDSLDDKPTEPVVRVHRRTDPEEEALLADSVGLALLVVLDTLSPVERLAFVLHDMFAVPFADIAPIVERSPETTQRLASRARQRVRGKSVAEDADRSRRHKAVDAFLRAAREGEFEKLLAMLAPDVKFRADEAAARLGGTALLDGARSVAENFNGQAQLARTVLLDGEAGALVAPRGKLLLVLEVRFDGDLISEITAIADSDRLAQMEVSLP	no	<ECF CMD>	CMD	Snas_6041	no	CMD	MNARLNNPMMLLPDLNKPFLHLNKALGTAGVSGSTMELVHLRISQINGCGVCVYGGVDAAKKNGETDERLHSVAIWRESPLFTDAEKAALALAEAGTRIADRPESVSDEIWDNAAKHYDEKQLAALVAFIGLINFVNRVNAITRQEAGVTWA
SphchDRAFT_1138	ZP_07573512.1	Sphingobium chlorophenolicum L-1	Proteobacteria	MTDSATVLFDTHRPDLLRVAYRMLGSMSDAEDVMQEAFIRWARADRGAVRVPAAFLRRIVTRLCLDHLKSARVRREAYGGPWLPEPVVEEHPVEDVTLPLMLALERLSPLERAAFLLHDVFGESFEDIAAAIGRDPAACRQLASRARTNVRKERTRYSVGREQGMEIAEAFFRASRGEGIAHLGKLLADDVRFHADGGGKRPAVARILEGAREVTRALAAILRLSHGPPQLIRYAFVNGLPGFVTREPDGMLQTTALLIEDGLIRTIYVMRNPDKLRHLEGSVH	no	CMD> ECF>	CMD	SphchDRAFT_1139	GACCATGTCACGTCGACCCGCTTTGCCTCGTCATGTC	CMD	MTPRADVTATAPDLFKAWYAFSIKVGECGLEKPLLELVKIRASQINGCANCLNMHTADARRAGETEQRIHLLAAWQEAPCYTDRERAALAWTEHLTEVATKRAPDAVYAALDGQFDKEEQVKLTMMINVINGWNRLAVGFNLYAPELGWK
Sros_3642	YP_003339314.1	Streptosporangium roseum DSM 43021	Actinobacteria	MDEHQWLTERFAEQRSHLRAVAFRMLGSLSEADDALQDAWLRASRADVGQVQNIAGWLTTVVARVCLNMLRSRGNRHEEPLDIQTADPLLGPASTGNPEQEVVMADSVGVALLVVLDTLSPAERVAFVLHDLFAVPFEEIAPMLERSPEATRQLASRARRRVKGAAPAPHVDLTRRREIVEAFLSATLGRDFQALITLLHPDVMLRADKAVMLTAEPVVVHGAEPVAKGAMAAMQRAQFTGAALIDGAVGLVMAPHSHLRVALTFTIADGLITAIDVIAEPDRLDRLHLAVLD	no	ECF	no	no	no	no	no
Sros_4127	YP_003339774.1	Streptosporangium roseum DSM 43021	Actinobacteria	MGTAGTSIDEMAGERRQLINVAYRLLGSLAESEDAVQEAYARWYALPRSRQDEIVSPGAWLTTVTSRICLDVLGSARARRERYVGAWLPDPLPDHAEWDHSHGTDPADQMVLDESVTMAFLVVLESMTPAERVAFVLHDVFRYPFAEIADILGRTPAACKQLAASGRRRVRVAQAPVTAAGQADTVRHVKEAWETKDIAALVDLLDPAAVMTADGGGMVGTVLRPIEGGARIAQYMVAIADKAPGLELLERSVSGVPGLVARHAGAVTTVASFDVADGRVTRIWAVRNPEKLRPWVREGGPVRPIM	no	ECF	no	no	no	no	no
Sros_4517	YP_003340125.1	Streptosporangium roseum DSM 43021	Actinobacteria	MTRAEEFEQLRPLLFSIAYRLLSSVSEAEDVVQEAWLRWEATPTRPASPKAFLSAIVSRISIDVLRSARVRREEYVGPWFPEPLLTDPYEDPEHSAELADSVSMAALLLLERLSPLERAVFVLREVFGFGFGEIASAVGRSEAACRQLVVRARRHMDEGRPRFEADRTEREELAGRFLEAFRDGDVNGLTALLAADVQMVGDGGGKAPQWADRFVGAENVARMLAALVPLFARIGAEMEPHEVNGQPGAIFRDRDGRVLNTWALDILDGQIQTLRTVSNPDKLGHVGPVADAWAALREGSGSTSP	CCGCATGTCACAGGCGAGCGGGCTGTCTCGTCTTAGG	ECF> Epi>	Epi	Sros_4516	no	NmrA, Epimerase, RmlD_sub_bind, DapB_N	MRIAVFGANGPTGRLVTGQALAAGHQVAAVTRQPDSFPLHHDRLEVVGADVLDPVAVDAAVAGRDAVLSALGVPAGKGPISTYSRGVANIVAAMEQHRVRRLAVVSSSGVAPRPYSDGGFLFNRVLLPCVTRVLGKTLYDDMRRMETLVRASGLDWTIVRPSGLYHLPSSTGYTLVEGHADGRFTARADLAASMLALLDDDRYLRTTVSVITTVDNPTLLRWIRREALAKR
Sros_4558	YP_003340164.1	Streptosporangium roseum DSM 43021	Actinobacteria	MTVDAVEDFERHRSKLFGLAYRMLGSAEEAEDVVQDAFLRWHQASAVESPWAWLAKVATNLCVNRLTSARARRVSYVGSWLPEPVLTAGGALGPLDSAEQREFVSLAFLVLLERLNPVERAVFVLREAFDYSHREVAEVINSSEANSRQLHTRARRRLAEARGGSDRRVDRGYRRDLVESFLAAAQQGDLPGLEKVLAEDVTVWVDGGGRVGAARRPISGASQVARYLVGSLSIAGEGVRLLAAEVNGALGLLARAGEELVGVLVPETSEGRISGIRIIANPDKLRLSHSRGLSGS	no	ECF> Epi>	Epi	Sros_4557	CCGGTTGTCACATTCCAGAGGCCTATCCGGTTCTTAA	Epimerase, NmrA, adh_short, RmlD_sub_bind, 3Beta_HSD, NAD_binding_4	MTNLILVTGGTGRLGRALLPQLLSDGHAVRVLSRRPPSDEQTWRGDLLTGEGLEEAVDGVGVIVHCATGNGRSDIAGTRNLIQAAVRAGRPHLMYVSIVGVDRVDMSYYRAKLACEQLVERSGLPWTIQRTTQFHELMVWMCTSQRWLPMIVMPSGVSFQPVDAGEVAARLAALAGAPPAGRVPDMGGPEVRPAADLARAYARSRSSRRPVVSVPMPGAGIRGYREGRHLTPEHADGRITFDQFLAA
Sros_4872	YP_003340433.1	Streptosporangium roseum DSM 43021	Actinobacteria	MTTQSRPGHGRLDPGLDAITSERRQLINIAYRLLGSLAEAEDAVQETYARWYAMSPQQQDAIESPGAWLTTVTSRICLTLLSSARVRRETYVGEWIPEPLPERTERSTGRPGGTTVDPADRVTLDESVNMAFLVVLESMTPAERVAFILHDVFRYSFAEVAGIVGRTPAACRQLASSARRRIRDSQGPASPTVQQAGIVRDFKQAWEAKDIDALIGLLDPDATAIADGGGLATTFLRPIEGGEQIARAWVEIADRRPGDMTFLERTVNGQPGLVAQQDGVTVTVFAFEVAGDRIKRIWAVRNPEKLRRWTTG	no	ECF	no	no	no	no	no
Sros_4874	YP_003340435.1	Streptosporangium roseum DSM 43021	Actinobacteria	MTTNEHAERFTLLRPLLFTIVYEILGSATESDDVLQDGYLRWADVDLATVRDTKSYLARLVTRQALNALRAGARRREDYVGVWLPEPLLLDEHDASADVVLAESVSMAMLVLLETLTPDERAVFVLREVFGFDYDEIAGAVGKSVVTARQVAHRAREHVAARRKRFEPAGPAKTARITGQFMAAVTTGDMEGLLSLLAPDVTWTTDSGGKVIAVRRPVMGAEKVAALLLGIFRADTRIESVNCNNTPALVAYSGDHLEGVFLVEVVGGKITHFYAIRNPDKLLALAAPRQISR	no	Ox> ECF>	Ox	Sros_4873	CGTCGTGTCACTCCGTGATGATCCGCGGTGTCTTGAG	Pyr_redox_2, Pyr_redox, DAO	MVEHSTLHKVVVIGGGYAGTVAANHLRMRTDVDITLVNSRPKFVERIRLHQFVAGNYDASVDYGTLLGDGITLVVDNATRIDTASQTVELASGRALDYDHVIYAVGSTGAVPSSVPGAAEFAYSVAEFEFAQRLRARLVELPAHAAVTVAGGGLTGIETAAELAEQGRTVTLVCGGTLAPSLSAPARRSVATWLSEHGVTVLEANAVAEVRQDAVVLTDGPVRQSALTIWTAGFGVPGLAAASGLRVDALGRLLTDETLISVDDDRIVAAGDAASPSGRPLRMSCQAAVPLGMQAANTVLSRIAGTAPAAIDQAFKGSCISLGRHAGTMQLAREDDTPLDSYFDGQKAAELKEELCRRAVTGIAMEARSLGAVVWPKGGPRAAQMVASP
Sros_5064	YP_003340597.1	Streptosporangium roseum DSM 43021	Actinobacteria	MTSTPPHATGDAVTEQFLGYRELLFSVIYNMLGSVADTEDALQEVWLAWSARQRKPDAGPVENARAYLVRIAVNQALARRADMSRRQETYVGPWLPEPLITAEDDVAVAAERAESLSMAMLVVLETLSPLERAVFVLHEVFGFGHPEISDILGRSPAAVRQLAARARRHVHARRPRHRTEPDIHAQVTERFAAAALGGDLQALLEVLAPDVTLWTDGGGKGPATSLRPVRGRDRVAALFMSVAATLPADGLDIRYQRMAGDPCALVFSGDSPLAVVVVDLTPGGDRVAGIYSVTNPDKLTGIR	no	ECF	no	no	no	no	no
Sros_5132	YP_003340657.1	Streptosporangium roseum DSM 43021	Actinobacteria	MPLTANDVDRFEASRSRLEAIAYRLLGSAGEAEDAVQETFLRWQGADVDRVEVPEAWLTKVLTNLCLNQLTSARARRETYVGQWLPEPLLAGDPMLGPADTAEQRESVSYAVLTLMERLSPNERAVYVLREAFDYPHREIAEILDITEAASQQIFHRAKKHVADGKARTGIDEAAARRIVEEFLAAATSGRIESLVRLLTEDAISIGDGGGKVPARAKAFEGAVAVAKFLRGLLKPGEAKRALVGGSPEIYAWTANGDPAVVAVVDGRVVGVMCVEVTAGGIAAFRNQVNPDKLERATAHWAAAEHGEPLFNAF	no	ECF> Ox>	Ox	Sros_5131	no	Pyr_redox_2, Pyr_redox, DAO, HI0933_like	MQHRIIVLGAGYTGAIAAGRLAKRLRREDVAITLVNAEPDFVERVRMHQLATGQDLKPRSFGEMFAGTGVELRIAKVTGVDVDRRTVAVIDANGAEELAYDMLVYALGSGWNAQGVPGTAEHAYEIAGRPGALRLRERLARLDAGQSVVVVGGGLTGLEAATEIAEARPDLDVALAARGGLGDWLSPKGRGHLRKVFGKLGITVHEHATVTGVEAGRVATADGKAIPAAVTVWTTGFAVHPIAKATTLEVAGTGQIVVDGTMRSVSHPDVYAIGDAAMVMGPGDKPLRMSCASGTPAAWQAADAIAARLTGGKVPNTPIRYFNQCISLGRKEGLIQYVTADDRAVQAVLTGRLAAVYKELICKGAAWGVANPTLGLPTRRRRVTRERAAVGSAGKALA
Sros_5168	YP_003340689.1	Streptosporangium roseum DSM 43021	Actinobacteria	MADAGSGSPEDLERAVAVFAGVRPRLFGIAYRMLGSAAEAEDLVQEVWLRWQGYDRAKVDSPAAFLATTTTRLAINAAQSARVRRETYIGPWLPEPVDTGADPYLGAERSEALEFAVLLLLERLSPTERAAYVLREAFDYPYRQIADIIQLNEPAVRQLVSRARKHVLVERRTPVTGAEQRRLLTAFVTAARSGDLIALEQLFAADVTSYSDGGGSVRASRFPVAGASRVAKYVKAFADHFWAGVDVAWAATNGQTSALLSRDGQVFAVLTVNASAQGIDQVLWMMNPAKITGLGLPQDSPEPVDGGP	no	<ECF Epi>	Epi	Sros_5169	GCAGCTGTCACAAGCCGGGAGGCTGCCCGGTCTTAGC	NmrA, Epimerase, 3Beta_HSD, DapB_N, RmlD_sub_bind	MKIVVIGGTGLIGSKLVTELGEHGHEAVAAAPNTGVNTLTGEGLADVLAGAQVVIDVSNSPSFEEKAVLEFFETSTRNLLAAEAAAGVGHHVALSVVGTERPPGNAYFRAKIAQEQLIEKSPIPFSLVHATQFFEFVRRIADEATDGGKVRMAPVLFQPIAGDEVAQALGRVSVGTPLNGRVEVAGPEQVRMDEFFRDVLASWGDPREVVTDPHAHYFGAELLERSLVPDDGATLGRIRYRDWSARNAAGK
Sros_7112	YP_003342550.1	Streptosporangium roseum DSM 43021	Actinobacteria	MSHTQEMSRPSCVNSDEDLATEFDAIRPRLVGVAYGLLGSLDEAEDVVQDAWLRLGRADRAEIQDVTGWLVVTVSRLALDVLRSARVRREEYVGPWLPEPVVTEADPADRVTLAESMSMAMLVVLESLSPAERTAFVLHDVFGLPFEEVAQAVGRSPAACRQLAARARKHVAARAPRFEVDADEHRRVVEAFARASTGRDIDALLALLDPDVVLRSDGGGLVTAARRPVRGAGRVARFIAGVAERFGAGSRFTPIMVNGRPGLLRFRDGALSGVYALTVAGGRITEIHIVVNPEKLRSVR	no	ECF> CMD>	CMD	Sros_7113	no	CMD	MKARMNVAQLAPEGYQAMLGLEKFLAGSKLPHATLELVKLRASQINGCGFCVDMHSHDAKKAGETDERLFSVAAWREAPYYTDAERAALALAEEATRLSDRGETVPDHVWDEAARHYEPEMLATLVIAIAAINAWNRIAVTTRAVAGSLRNQTG
Sros_7126	YP_003342564.1	Streptosporangium roseum DSM 43021	Actinobacteria	MYDPSPTDPVAEAFEAQRDRLRAVAYRMLGSHADAEDVVQEAWLRLSRQDTATIHNLAGWLTTVVGRISLDVLRSRQTHPEASYDDRLPELVVTVDDGPAPEDDVALADSVGLALLVVLESLGPAERLAFVLHDLFAVPFDEIGQILGRSADAAKMLASRARRKVRGTERPAVVGREQREVVQAFLAAARRGDFEGLLRVLDPEVRLTIDTPDGVVVTLGATEVAAGARLSAGAAVRGRAVLVNGLPGIVAWREDGTPLSVAAFTIADGRIAGIAIVIDPAKLASMDLPDPV	no	<ECF CMD>	CMD	Sros_7127	no	CMD	MEARMKSPANADVMTAIQGLYKAMHSGGVDPRVLGLVHLRASQINGCSPCVFAGIASAKKHGETDERLHNVVTWRETPFFTEGERAALALTEAATRIQDGAPGVTDEIWDAAATHFDEKQLSAITLNIAMTNFFNRINHTNREQAGKTW
Sros_7244	YP_003342676.1	Streptosporangium roseum DSM 43021	Actinobacteria	MAIERFEEHRDLLTAVAYRVLGTVTDAEDVVQEAWLRWSGVDTAEVEDDRAYLIRVTTRLSIDRLRRVKARRESYVGPWLPELVGAVPDVAEHAELTASIELALLVVLETLSPLERAVFVLREAFALPYAEIGEIIGRTEATARQLARRAKQHVRERRPRFEVDRAERRRLTERFVGAASDGDLDALTAMLAHDVSLVGDGGGKAKAPVRVITGCEKVARFLLSAASARGVRKFLESLGTGPTPDIETAVADVNGAPAAVVTAGGRPVSVFSLVIQDGLIQTVFLVANPEKMSRL	GGTCATGTCACGCCAGGGACACCGTGATACGTCTTTAC	ECF> Ox>	Ox	Sros_7245	TGTGATGTCACGGATGCCCCCGCCGGACGCGTCGTGAG	Amino_oxidase, DAO	MTREITIVGGGLAGLTAAIACAEGGARVTVHESHRTLGGRARSTAAPYIANDGTHVFYSDGEPWRWMAARGLVRPFRRPAPGVLARARFRYGDRLTARPPWALLSAIIAKRRLRAPVEEDFRTWGARHLGEEGTRAAAGLVGVITYDADPGRLSAAFVWERLLRATAPRYPAPRYVVGGWQRVVDRMTAHARGLGVRIETGARVDRLPEDTPVIVATSLEAARTLLGDESLRWESGRAVLLDLGLTRRPGDLFLVSDLDEGGFLEQYTLPDASLAPAGHALFQLEMPSRPGESRAGAIARAERLADLGLPGWRSRTTWRREATAGGRTGALDLPGLSWRDRPAIDRGHGVWLAGDAVAAPGLLSEVSTHSALAAARSALQAAGRRRSLPARP
Sthe_3164	YP_003321386.1	Sphaerobacter thermophilus DSM 20745	Chloroflexi	MCNPGEPERREDTAAERLDAFTAHRPLLFSIAYRMLGSVMDAEDMIQEAFLRWLRAPAGEVASPKAYLTTTITRLCIDHLRSARVRREQYVGPWLPEPLLTASYPDIAETAAQRESISLAFLVMLERLEPVERAVFLLREVFDYDYAEIAPIVDKTPTNCRQIVRRARERIADERRRVEVPPERQEALIDAFLGACANGDLPGLLTLLADDITMWTDGGPHARAARRPIVGADRVARFSIGVTPRIPPGTTAHHVEINGQPGVVLYAGGEPHTAFVVDLVGDRIHRIWMVLNPDKLRHLPRGTALAS	no	Ox> ECF>	Ox	Sthe_3163	ACCCCTGTCACACCGCGCCGCCCTGTCTCGTCTCCTG	Pyr_redox_2, Pyr_redox, DAO, HI0933_like	MTKERTQEVVILGGGYAGLMAAVRLANRRVPSRVTLVDAKAEFPERIRLHQVAAGQQLRRRSIPELLRGTGVEFMQGRASELDPEAQLVAVQTRDGQRTLRYDWLLYALGSQVDLSPIPGLHQHTLALDDRSTAKDLAARLERLGDGRVLIVGGGLTGIEAAVELAERFPRLAIELVTAGALGEDLSPAGAAHIRRVFERHGIALREHARIEEIQEGVARLAGGERIPFDICLWAGGFRAPGLAARAGLPTNERGQVIVDRTLQVPGHPEILVAGDAALAPGPGGKPLRMSCAAGQPMGAHAGDTLARLIRGQEPEPFRFSYILRCISLGRHDGLIQFVASDDTPRDRVLTGRAAAVVKEAICRYTLTSVEAERRLRLPLYWWLRPTETASYALPAGAR…
StreC_010100000510	ZP_05504216.1	Streptomyces sp. C	Actinobacteria	MPDTSVPAPVTEVFESQRDRLRAVAHRMLGSHADAEDVVQEAWLRLSRQDTAAIDNLAGWLTTVVCRIGLDLLRSRQARPMASVASHQDRLPELVVRLHDSPAPEEDAVLADSVGLALLVVLDSLRPTERLAFVLHDLFSVPFDEIGTILGKSTAAAKMLASRARRKVRASERPTGPERERREVVQAFLRAARDGEFEALLRVLDPEVKLTVDSPEGQVVVLGATQVAAGAKLAAGAATPARAVLVNGSPGVISWNEDGSPRSLLAFTVTNGQITHITAVTDPAKLALVNLPDPA	no	ECF	no	no	no	no	no
StreC_010100001495	ZP_05504411.1	Streptomyces sp. C	Actinobacteria	RWYAMPREKQEAVESPGAWLTTVASRVCLDVLGSARARRESYVGQWVPEPLPDHTEWIGAHGGAGADPADRITLDESVDMAFLVVLETMTPAERIAFILHDVFRYPFADLAGVLGRTPAACRQLAASARRRVGTARPHPGPAAGRARVIRDFKRAWEAKDVAALVGLLDPDATMVADGGGLVGAVAHPVVGADRIARYLTDTGGRSTPGMTLLERSVNGRPGLVARFGGTTVTVAAFALAGDRITRIWAVRNPEKLRIWN	no	ECF	no	no	no	no	no
StreC_010100019851	ZP_05507978.1	Streptomyces sp. C	Actinobacteria	MDDVVDVGGAVGAGGGGGAGLTELFEEHRSRLRAVSYRMLGSLSEADDAVQETWLRLDRTDVSGVENLGGWLTTVVSRICLNLLRSREARREDPVERLETRVPDPLISPVRRIDPEQEVLLADSVGLALMVVMESLAPAERLAFVLHDMFAVPFDEIAPLIEKSAAATRQLASRARRKVQGQAPAPDADLARQREAVDAFFAAARDGEFEALVAVLDPDVVLRSDGGVGGRQTVVFTGARAVASQAASYRALTPFVRPALINGAAGVVVVPKANAVAVMAFTVVGGKIVAIDVLSDLARLKELDLSALEG	no	ECF	no	no	no	no	no
StreC_010100020358	ZP_05508077.1	Streptomyces sp. C	Actinobacteria	MNDHVQDGDRTTDAATDQAADDDAAAAAEATEVFVAHRNLLFTVAYEMLGSASDAEDVLQETWLRWVKVDLGQVEDRRAYLVRVTTRQSLNRLRAMSRRKESYVGEWLPEPLLTAPDVAQDVELAESVSMAMMLVLETLSPTERAVFVLREAFDVGYDEIAAAVDKTPAAVRQIAHRARRHVDARRPRQTVSASQTRAVMESFRRALDSGDLQGLLDVLAPDVVLVGDGGGIKQAALRPVTGADKVGRFIIGGVGKRADRFAITPTVVNGSPALLAHLDGELDGVMAFHVEDGRIAGIYFVRNPEKLGAVAAETPITLR	no	Ox> ECF>	Ox	StreC_010100020363	CAACCTGTCACACGTGCGCGGCACCCGGTGTCTTGTG	Pyr_redox_2, Pyr_redox, DAO	MSENNTNVVVIGGGYAGVMAANRLTLRGDVTVTLVNARPSFVHRIRLHQLAAGNDAAVVEYEDVLAEGVRLVVDTVDLIDAPARTLALASGDRLAYDYLVYAVGSTGAGLRVPGAAEHAHPIATLEDAQQLRPVLAAAPADAPVTVVGAGPTGIETAAELAGAGRPVTLVCGGTLGPYLHTRGRRSVARRLARLGVTVVDGPGSTVTHVTATAVRLADGRELPSRVTVWTAGFAVPDLAARSGLATDAAGRILTDETLTSVDDDRIVAAGDSAAPSNLPLRMSCQAAMPMGARAADTVLSRLAGESPETLNQPFGAQCISLGRHDGIFQFAKADTAIWFHVDGKPGAKLKETVCTGVVKHLADEAHKPGGYRLHLMGAANRQKKLQAVRGRTTAA
StreC_010100031156	ZP_05510193.1	Streptomyces sp. C	Actinobacteria	MDSTATDRFDTSRFEADRARLTSLAYRLLGSAADAEDAVQDAFLHWQAADRQRIRVPEAWLTKVVTNLCLDRLRSAQARRERTAGAWLPEPLLDGDPMLGPADTFEQRESVSLAVLTLMERLTPVERAVYVLREAFSYGHAEIAEILDVTESASQQHLHRARRRVTAARSGGEVDPAAARRIVEEFLAAASSGRTERLVALLTDNVIAISDGAGLTEKLLRYETPQRVAAVARAGFKPTPAKRRLAGGTPAVHYALVNGAPAVLFVVGDQITGTVTFDIADGKIATVRGIAAPARLTRLTEAWRQHGPDTPLVAQW	no	Ox> ECF>	Ox	StreC_010100031151	no	Pyr_redox_2, Pyr_redox, DAO	MKHRIVVLGAGYAGAYVAGTLARRLAPADAEITVVNAEPDFVQRMRLHQLAAGQEVEAPRLADVFAGTEVRLRVARVTALDPERRVVALADAGADGGGELGYDTLLYALGSRGADHGVPGVADHAFDIAARPSALRLRERLDGLEGRDGGGGVLVVGDGLTGIETATEIAESRPGLSVTLVARGELGAALSAGARGHLRQACARLGVTVLEHTTVEAVEATRVLCADGTVLASDATVWTAGFTVGPLAAASGLEVTDDGRIAVDRTMRSVSHPDVYAVGDSAYAVGDNGRPLPMSCGSAGYTGRQAVEAVVGRLTGREVPNAKLEYLGNHISLGRLDGILQMVDAEGRAKPKFMGGRKAARIKNGIVGMALWATSHPTFGMPKRKHRLAAAQNVPAEKA…
StreC_010100033146	ZP_05510579.1	Streptomyces sp. C	Actinobacteria	MITTEPATDPFDEHRRLLFATAYRMLGTVSDAEDIVQDAWLTWNKADRSEVRHPKAYLVRTVTNLSLNRLTSARATREEYVGPWLPEPLLTEPDVAQEQELAESVSTAMLVVLETLGPVERAVFVLREVFGYSQDRRLPRPSGAGGPSDLPPGPQARRGAPPPLRLRHRGARADHPALPEGLRRRRPERRPGDARPRRHRLVRRRRQGHRRPPPAVRRGPRRPLPPGGAGQAGHGRGHRRPGGHQRRARRPRPGRGRADRLPHLRPGGRSDAQHPHPGQPRQAGGPAPLTGRAADMPQDRCTAGPRATAQEITAGHRQLIREAHRRPLTCPVHGLTRCARGIRVRLQPGTNRAPPGLATVQRPTARPAPKG	no	ECF	no	no	no	no	no
Strop_0232	YP_001157095.1	Salinispora tropica CNB-440	Actinobacteria	MRAPTRGGVVVLAGPRGYCRVMPLSSHEVELFEHSRARLEAIAYRLLGSATDAEDAVQDTFLRWQAADRSHVQTPEAWLTKVLTNLCLNQLTSARARRETYVGMWLPEPVLAGDRMLGPVDTVERRESVSMAVLALMERLSANERVVYVLREAFGYSHGEIAEILDLTESNCQQIYRRAKQHIITSRVRTEADASSTRKIVEEFLVAATSGKIQRLVELLADDATSIGDGGGKIPARTTPIIGALTVARFLRGLFKPTEARRDLIGGRPAVYASTVNGGPAVVFVVGDQVVGVMALHVTSTGISSIHTQVNPDKLARITRLWAGSEHGEPLLEAW	no	ECF> Ox>	Ox	Strop_0233	no	Pyr_redox_2, Pyr_redox	MKHRIVVLGAGYAGATAAGRLARRLHPDGTEITVVNADAEFVERVRMHQLATGQRLSPRQLRDIYAGTGVRLRLARVTAVDVDQKIVTLVDEHGVDEIAYDTLVYALGSTAADHGVPGVAEHAHDVAGKQSALRLRDRLAGLVAGENILVVGGGLTGLEVATEIAEARSDLTVALATRGGLGDWLDAGARRHLRRVVDRLGIAVHEHTDISRVEATSAITGDGRTVPAQVTVWTTGLAVHPIAAATTLELAETGQVIVDATMRTISHPDVYAVGDAAIADGPGGKPLRMSCASGIPMGWQAADAIAARLTDREVPKVSLRYFNQCISLGRRDGLIQFVTADDQAKTSFITGKVAARYKEAVCKGAAWSIVHPTMLLPTRRRHTTTIQKERRAATA
Strop_3776	YP_001160585.1	Salinispora tropica CNB-440	Actinobacteria	MVPRSRGDNGSVRQTRHGAGDQHEPSFMKHRGKLYAVAYRTLGSATEAEDVVQEAWLRWSRVEPATIVDAEAFLVRVTIRLAIDQLRSARVRREAYLGPWLPEPILTRADIADDVVLADSVSTALLLVLETLSPMERAVFVLHEAFGYPYAEIAHLLGRSEPAVRQLGHRARKAVATRRHRYDSDPMTRQQVTTRFLAACSDGDLTALMEILAPSVTMVSDGGGRTGAPRKPIHGSDLVARAIVVLSRQQPVGSTAVVVQLNGGPGVLVSCAGTAVLAMTLHLVEGLVQSIQVVSNPQKLTAVALGPTTSRAVSHIAVPPRP	no	ECF	no	no	no	no	no
StrviDRAFT_3229	ZP_07605545.1	Streptomyces violaceusniger Tu 4113	Actinobacteria	MSKVEEFEELRPLLFSIAYRILGSVSEAEDAVQETWLRFDGSATRPTSTKAYLSATVTRISIDVLRSARVRREEYVGPWFPEPLLSDPYQDPARAVELADSVSMAALLLLERLSPLERAVFVLREVFAFGFDEVATAVGRSEAACRQLLVRARRHMQAGRPRFEADRQERQELATRFFDALKDGDVGALRNLLAADVQLVGDGGGKAPRLAKAVMGAENVARLLGTVFPWLLRIDVTFELHAVNGQPGAVFRERDGKVLQTLVLDVLDGQIQAIRAVINPDKLGHLGPVGDAWAVDREVRQARRRSN	no	CMD> ECF>	CMD	StrviDRAFT_3230	GTCCATGTCACAGGGGGTCGGGCTACCACGTCTCGGG	CMD	MDARLNYSASQTAGKVLRPVMAAGRAVKESPLPAATQELVAIRVSQINGCAVCIDMHTKEAAAAGETPVRLNLVAVWREATVFTDAERAALALAEEGTRAADAARGVGDEVWANAAEHYDEEQLTALVILVSFMNMVNRLNVITQQPAAGDYEAGQFH
StrviDRAFT_3346	ZP_07605662.1	Streptomyces violaceusniger Tu 4113	Actinobacteria	MIDATTFERHRRMLFGIAYRMLGSVADAEDMVQDAWLRCSQVTTRVDNPVGYLARTVTNLSLNRLTSAAATREQYVGPWLPEPLVTQPDAGEEVELAESVSLALLVVLETLSPLERAVFVLKEVFGFSFREIAGMLDRGEASVRQVGHRARSHVQARRPRYDTPAEVRRQVTDEFLAACLGGDLNRMMELLAPDVTAWSDGGGKVKAALRPQHGAEKVARFLAAVLTQPMDDPRVHAVDVNGSPGLLLTVAGRPDTVACAEVENARITQIRIIRNPDKLRHVPPTSRPDARGPSNQS	no	CMD> ECF>	CMD	StrviDRAFT_3347	CCGGATGTCACACTCCGGCGGCCTGTTCTGTCGCACC	CMD	MARISLTPPSTLLNRIGAWYSRRTYGKVLDPGLAIGHNGRVLLSYVRQERGAAKWNRLDRGLKHLAVMAAAARINCSWCMDFGHWEADALGLPMDKISKVPRWRDHQDAFTGLELLVLDYAEAMTETEPRVTDELAATLIERLGEAAFVELTAMVALENYRSRINSAFGLTSQGFSDTCAVPSRT
StrviDRAFT_3806	ZP_07606122.1	Streptomyces violaceusniger Tu 4113	Actinobacteria	MNENHLLAEGFEAHRRHLRAVAYRMLGSLSEADDAVQEAWLRLSRSDTAAVENLGGWLTTVVGRVCLDMLRSRTARREEPLGVHLPDPVISGETGPGPEDQALLADSVGLALLVVLETLAPAERLAFVLHDLFAVPFDEIAPIVDRTPAAARQLASRARRRVRGAAPVPDADLARQREVVGAFLAAARDGDFEGLISVLDPDVVLRADYGPAPAPAPREVRGAAAVADQALTFSRLSSAGLLARPALVNGAVGVVSSRDGRPFSVLAFTVMDGRIAAIDILADPERLSGLDLTVLD	CCCTCCGTCACATCGCACCCGGCCCATCCGTCAGCAC	ECF	no	no	no	no	no
StrviDRAFT_4139	ZP_07606455.1	Streptomyces violaceusniger Tu 4113	Actinobacteria	MAELTDFEQQRDRLWAVAYRITGSVADADDAVQETWLRWQALPVDEVADPRAYLTTVISRICYDLLGSARVRREAYIGPWLPEPVVATAGPEDRVTLDESVGLALLTVLERLTPAERTAFILHDVFSVPFPEIAEVVGRSPESVRQLASRARKRVREEAPRRSVDRGEHRRAVDAFLQAVLGGDMEGLLEILDPEVVWRSDGGGKVAAARVPVLGNEKVARFAQGLARGFDPATMVVHRCAVNDAPGLVIADRTAGQAVVFAFSVHQGLITEIDVVINPDKLRHLDLPNL	CTGTCTGTCACACTTCCGGCCGCCATCTCGTCCTCCC	ECF> Ox>	Ox	StrviDRAFT_4138	ATCACCGTCACATCTGGAGCCGCTATGTCGTCCTCCT	Pyr_redox_2, Pyr_redox, DAO, HI0933_like	MEKQQVLVLGAGYAGLMAALRLAPHTRVTLVDPSTAFTERVRLHERAAGRPDITHPLDALTRRAGIVHVAARATRVDPAARQVTTDDGRRLPYDRLVYALGSRTPDPGERAYTPETAAELHKRLLDGPGELTVVGGGLTGIELAAEIAESQHAWKVRLITGDEVGTGLSAKGRAHVRTTLTGLGVRIEEGRRVAGPEDIDTDAVVWATAMTANTALAEAAGISLDPTGGISVDGALRSVSHPEIYAVGDSAAMTTSAAGALRMACATALPAGSHAASSIIAETRGRQPEPLRFRFVVQCVSLGRRDGLIQLVRADDSPREGVLRGGLAARAKERVVRSTVSMLRLAARRPGAVPLIPGMS
Svir_18120	YP_003133662.1	Saccharomonospora viridis DSM 43017	Actinobacteria	MLGRVVRPEALRQFQAQRPRLFAVAYRLLGSAGEAEDVIQDAFLRFHEADHATIDNPAAWLTKVVTNLCLNRLTSARARREDYVGPWLPEPVATADPALGPLDTVEQRESVSMAFLLLLERLTPPERAVFVLRSAFGYRHREIAQILGLSEANCQQLYHRAKRRIGDERPRFSASRADGERITRRFLVAARNGDLTALQELLADDVVAWADGGGNTTAARRPVRGAERVARYLGWMSRPVSGLSVRVMEINGRPGMVAIAEGHPLLAVVLEVHAGRISDIRIVANPDKLTFLAAQLPNL	no	ECF> Ox>	Ox	Svir_18110	no	Pyr_redox_2, Pyr_redox, DAO	MTQHIVVIGAGYSGLAAALRAARRLPDARITLINPRAYFVERVRLHQLAAGQRLRRYPLTDILGTAGIELVVGSVRTIDTERREVTVDSLDTPVPYDTLVYALGSVADTSTPGVAEHAATVAGPAEAQALRDKVATMARQEGTLTVVGGGLTGIETAAEVAETYPGLEVRLVTDTEPGAGLSERGRAHLRRVFDRLGVEVRTDAKVVEVHSDAVELADGNTMTTDLVVWATGFGVPDLAARSGITVDSAGRIVVDDTLRSVSHPDVYAVGDSAAAHHPDGSPLRMACATALPLGRYAGDVIAARAHGRSPRPLRFRYFFQCLSLGRDDGVIQFVDAHDRPRERVLTGRLAARVKEAVVRGATFTARRSGLYPSR
SvirD4_010100005907	ZP_05529977.1	Streptomyces viridochromogenes DSM 40736	Actinobacteria	MTTETATDVFEAHRPVLTGVAYRMLGRVADAEDVVQEAWLRWSGGDRRDVREPRGYLVRITTRLAIDRLRQIKARGETYVGPWLPEPYVTDFGDTVPDTAERAVLADSVSLAVLVVLESLSPLERAVFVLREAFGFPYADIAAMLDRGEAAVRQLAGRARKHVEERRPRYEVDPAQRRDLTERFLAAATDGDLEGLMELLAPDVRLVGDSGGKSRAPLRVLRSADKVGRCLVGAARKGVPDHSLRFLELNGGPAVLVLSGDRPDSVFQLDIADGRVQAVYIIRNPDKLGSLATA	no	ECF	no	no	no	no	no
SvirD4_010100020871	ZP_05532886.1	Streptomyces viridochromogenes DSM 40736	Actinobacteria	MTTPTEPEDELSAITRERRQLTGLAYRLLGSLAEAEDVVQETYARWYALSPRQRDEIESPGGWLTTVAGRICLDLLGSARARRERYVGEWVPEPLPGGPEWIGGRWDATAADTADPADRVTLDESLTMAFLVVLESMTPAERVAFVLHDVFRYSFAEVAEIVGRTPAACRQLASSARRRIRTAPPAPAPAARRPDLVRAFRQAWEAKDIDGLVGLLAPDATATGDGGGLVPAALHPVEGAEPIARFLADRARALPGVTLLEREVNGRPGLVAELDGVTVSVLAFDIAGDRIQHIWAVLNPDKLRPWRTD	GCCGCCCTGACACTTCGGGGCGCTGTTTCGTCGGACG	ECF	no	no	no	no	no
SvirD4_010100021191	ZP_05532950.1	Streptomyces viridochromogenes DSM 40736	Actinobacteria	MALTMNDVDRFEASRPRLEAIAYRLLGSASEAEDAVQETYLRWQAADTGRIEVPEAWLTKVLTNLCLNQLTSARARRETYVGQWLPEPLLAGDPMLGPADTAEQRESVSYAVLVLLERLSPNERAVYVLREAFDYPHREIAEILDISEAASQQIFHRARKHVAEGKVRTEIDEAAARRVIDEFLAAATSGRTEPLVRLLTEDAVSIGDGGGKVPARAKGFEGALAVARFMRGLFKPSKAKRALVGGSPEVFAATANGDPALVAVVDGRVIGVMCLEITPEGIAAFRNQVNPDKLERANRRWAAGDHGEPLTSM	no	ECF> Ox>	Ox	SvirD4_010100021196	no	Pyr_redox_2, Pyr_redox, DAO	MEQHRIIVLGAGYTGAITAGRLARRLHREDVAITLVNAEPDFVERVRMHQLAAGQDLRPRPFREMFAGTGVELKLARVTGVDVERRTVAVTGEDGPEELEYDTLVYALGSGWNDQGVPGTAEYAHEIAGRPGALRLRERLARLDAGETVVVVGGGLTGVEAATEIAEARPDLDVALAARDGLGDWLSAKGRAHLRKVVGRLGITVHEHTAVTGVEADRVTTADGTSLPAAVTVWTTGFAVHPIARATALEVTGTGQIVVDRTMRSVSHPDVYAVGDAALVAGPGDKPLRMSCASGVPTAWQAADAIAARLTGGKIPTVPLRYFNQCVSLGRREGLIQYVTADDRAVRAALTGRLAALYKELVCKGAAWGVAHPVLTPTRRRRVVRETARAKAPAPLARV
SvirD4_010100032526	ZP_05535177.1	Streptomyces viridochromogenes DSM 40736	Actinobacteria	MGTVGAGMDGTAGERRQLINVAYRLLGSVTEAEDAVQDAYARWYGLPHSRQVEILSPGAWLTTVTSRICLDRLGSARARRERYVGAWLPEPLPDRTEWGRAGATGPSGSADPADQIVLNESVDMAFLVVLEAMTPAERVAFVLHDVFRYPFAEIAGVLGRTPAASKQLAASARRRVSAAPARVPGPGRADVVRKVKEAWEARDIATLVGLLDPAAVMTADGGGMVGTALRPVEGGVRIAQYMAAIADKAPGLELLERSVNGVPGLVAQRAGVVMTVASFDVSDGHVTRIWAVRNPEKLRPWAREG	no	ECF	no	no	no	no	no
SvirD4_010100036979	ZP_05536045.1	Streptomyces viridochromogenes DSM 40736	Actinobacteria	MTGSGSEELAERFEGYRGHLKAVAYRMLGSLTEAEDAVQEAWLRLSRTDPDDIQNLGGWLTTVTGRVCLDLLRSRTARREEPVGGTHDTYDTFVPDPVLRPLSHLDPAEEVLQADSVGLALLVVLENLAPDERLAFVLHDMFAVPFDDIAPIVERSPAATRQLASRARRRVRGATPSTEPDLGRQKEVLDAFLAASRAGDFEALLALLHPDVVLRADSGELVRGAAVSKVVQGAKSVAEQALMFARFAQSAELVLVNDTVGMVNAPEGRVQSVMAVTITDGRITGMYILADPERLERLEAPGPTGPDTRR	no	ECF	no	no	no	no	no
SvirD4_010100037269	ZP_05536103.1	Streptomyces viridochromogenes DSM 40736	Actinobacteria	MTDISAPGTAAPLDEATGVFVDHRQLLFGVVYNMLGSVADTEDVLQETWLSWTGRGGGAPLPGVDSPRAYLVRVAVNHALRRRAAVSRRRETYVGSWLPEPLVSDEAPDTADGPALRSESVSLAMLVVLESLTPLERAVFVLGEVFGYPHAEIAEVIDRSAAAVRQLAHRAREHVHARRPRYEAHPRVRREATERFVRAALGGDVAELMEVLAPDVTAWTDAGGKRRPASLRPVHGRDKVARLITNGRGGPDRPVWRYRRVNGDDAAVLFDGDAPYAVLVLDLTPEGDRVRGIYVVANPDKLAHVAGPLRTGRGRTPGRSG	CGTGATGTCACATCCCGGGCCCCGACCCGGCTCGCAGT	ECF	no	no	no	no	no
Swit_4102	YP_001264583.1	Sphingomonas wittichii RW1	Proteobacteria	MDGRDFALFERARPRLLGLAYRILGSRVDAEDAVQDCFLKWSAADRDAIDNPDGWLTTICTRRCLDLLRAAHRSRVDYVGAWLPEPIHMRVDPEEAPAELASSLGAAFLLMLERLTPKERAAYLLHEIFDRPYDEIAATLEMEEPACRKLVSRAKANIDQGKVRHRTPVETQQRLLDAFRQAVTSDRPDQLGALLATDIRVTADGGGKVRAFLDVLEGQRLALAFIHQASRWWAGYEWEEIDINGGRGLILRDQGQVVATVSFGYDADDRIADIFITRNPDKLGRLDPALIQ	no	CMD> ECF>	CMD	Swit_4101	AGGCGCGTCACAGGCGGGCAGGGGCGATCGTCATGCC	CMD	MNATSAPRYEQETPDIIKAFTDAQAAVGGHGLEPLLRHLVMLRASQINRCGFCVQMHTREARADGESDERLDRVIVWDQVRDFSEREKAALAWTEALTVLDHHSDLGALRARLREHFSEEEIAALSGLIAMINLWNRIGISRH
Tbis_3199	YP_003653784.1	Thermobispora bispora DSM 43833	Actinobacteria	MGGHAHRFGEHRDRLFAIAYRMLGRAGDAEDVVQDALLRWSAVNPAEVADPEAYLVRVVTRLAIDRLRSARARREEYVGPWLPEPIATTPDIAENVALTDTVSTAMLLLLESLSPLERAVFVLREAFGYSYGEIAEMVGRSEASVRQTARRAREHVERRRVRYDTDRTTWAEVTKRFLAAAAGGDLAGLMAVLAPEVTLISDGGGKAPAPRKPIVGVESVARALVTFAGRAPADPRAEIVELNGGPGIVVYSGTTPVAAITLHLAGGAVHTIHLISNPDKLTRLRPAG	GTCTCTCTCACCGAGCCGGGTGAGCCGGCGTCCATCC	ECF> <Ox	Ox	Tbis_3198	no	Pyr_redox_2, Pyr_redox, DAO	MTPTTIVVLGGGYTGVMSAIRLARRTRRTRTRVILVNPSDRFTERLRLHQIATGQRTADHRIPALLHGTGAEFVRGRATHLDPERREVRIAGDGGERTLGYDYLVYALGAVTDTSVPGVDAHAHTLDDAEAAHRFAERLAELTHRGGTVAVVGSGLTGVEAAAEIAEGHPNLHVTLLGSAEPGSMMGAKARRHLLGALDRLGVEICTGVRVTKVPPNAVELNGGETVPVDAVLWTAGVVAAPLARAAGLTVDDRGRVVVDATLASVSHPSVYAVGDAAAIRQSWGMIHGTCQSGVPSAAYAADAIARRLRGKRPRPFRFGYVHQPVSLGRRDAVVQFTRPDDTPGRWCLTGRAAVVYKEAVTRSPAVIYRLSRWLTIPARALARTGGRANRPVAAG
Tcur_3211	YP_003300788.1	Thermomonospora curvata DSM 43183	Actinobacteria	MSDRLAEEWRRHRPAVFGVAYRILGSVADAEDVTQDVWLRAAGARLEEVRDLRAWLVTVAARRSYDLLTSARARHEDYIGPWLPEPLLTGPDAAEPVLVDDLVGTAMLLVLRELSPPERIAFVLRQAFDVPYDRIGRVLDRSPAACRQLVSRARRRIAARMRGNGPRASRAERERVMAAFRAAHEKGDTAALASLLDPEAVYITDGGGEVFAARKPIVGNVRIAETLLRVARRPVPAAFVPAEVNGEPGLLVYRDGRLVAVDTAEIAAGRIVAYRRVLNPRKLRGIRPRGA	no	ECF> CMD>	CMD	Tcur_3210	AAACCCGTCACACGGGCATGGGCGGCGTCGTCTCCCT	CMD	MEARMDLAKTAPKPYQAVLAAYRTLAEGPLDPVVQELVKIRASQLNGCAFCLDLHVHEARRRGESEQRLALVAAWREAPVFSEAERAALAYTEEATRLSERGVSEEVWQAVTACFDQEEAGALVVLVALINALNRLGAPLRRRPAVR
Tcur_4787	YP_003302342.1	Thermomonospora curvata DSM 43183	Actinobacteria	MDGALEQAEVFARERPHLLAVAFRILGSEADAQDVVQEAWTRYVRADTTGIRNAQAWLTTVVTRLCLDLLRRSRELPRRPEDLPPVAAGGDPQEVALLAGELTEAVTVVLDELTPPQRVAFVLHDVFGMPFEEIARILGTTPGSAKKLGSRARGRLRRAADPRPDADPREARRVVGAFLKAAQEGDIDGLIAVLHPDVTRTADPQALPPGAAQRVRGVRTVVAETRALRDNARRARLATIDGRPGIAIWADGRPRTALIFRVADGRIVHYDVVADPHRLARLHIED	no	ECF	no	no	no	no	no
TM1040_0151	YP_612146.1	Ruegeria sp. TM1040	Proteobacteria	MNHGTENTGTDAFLSVRPRLFAVAYRMLGSVADAEDILQDAYLRWQSAPRGEVRDPTGYLVRVVTRLCLDQLKSARVKRETYTGAWLPEPLLTEDPAELIDHDVSVALLLALERLTPLERAAFLLHDVFGNSHDEVASALDRSPSACRQLVSRARRHVQSERPRSQVAPEESRALTEAFFRASKTGDMAALTQLLAQDVELVSDGGGKAMAALNPIYGRDKVMRLAEGLARKYGAHLPPRWRFAMLNGLPAILSQEPEGLVQATALEIRDGRIAKVYVIRNPEKTAHLAAVL	no	CMD> ECF>	CMD	TM1040_0152	TCCCCTGTCACAGATCATCCCCCTCGTGCGTCCTGTT	CMD	MTQRLDQFAAAGDLFKPMMQQEELLKTSGLEFSLIELVKLRASQINACAFCIHMHTHDARNAGESEDRMHLLPAWRESTLYTPRERAALAWTEALTLVADTAAPDADYELVAKAFSPREQVALTLLIGAINAWNRIAIGFRTPHPAAKEASAA
Tpau_0399	YP_003645379.1	Tsukamurella paurometabola DSM 20162	Actinobacteria	MTTAAEVFTEYRPLLFSIGYEILGSVADTEDVLQESYLRWSDVDLAVVENPRAYLARIVTRQALNALRGAARRREQYVGPWLPEPLETPSGDAPTEHVLTGEAVTTAMLLVLESLTPTERAVFVLREVFGFGYPEIAEAVGKSEATVRQTAHRARGHVQARRPRTVVDPAVAQGAAERFLTAAATGDVQALMDVLAPDAVYLGDGGGVVSAARRPVHGADKVARMLIGLFRKGAAMGEMGLRFAVYNGMPAMVVSFDGVVDQVTCIEVDGAIVTGVYCVRNPAKLRSVSMG	no	Ox> ECF>	Ox	Tpau_0398	CTAGCTGTCACAGATCGCGGGCGGTCGGTGTCCTGAG	Pyr_redox_2, Pyr_redox	MKVVVIGAGYAGTIAANRLMKKAGGADVTVVNPRGEFVERVRLHEYIAGSGSATTPLADMLNPAIRLVVGSVETIGDGSVTLADGTVLPFDHLVYAAGGAITAPAGTVAVGGFESAGRARTALAALPDGALVTVVGGGLTGIETAAEIAESWPALRVRLLSEGEIGASLGVGARRRVHRELERLGVQLRRGRYEEPDGAGLVLWAIATQVSDLAARSGLAVDDSGRVLVDEFLRSVSDPRIVAVGDGAAVPDARLSCQTALPQGAHGADNLARIIAGAEPKRFSMGYTGQNVSIGRRSAVIQTARRDDTPTRIWFGGRPAAFVKEQVCTMARGAARTANYAWLPAPK
Tpau_0990	YP_003645962.1	Tsukamurella paurometabola DSM 20162	Actinobacteria	MSDTALDAFTRARPRLFGIAYRILGSAPDAEDVVQDTWLRWSGRDRTDVRDPEAFLVVTATRLALTQAQSAHVRREAYVGPWFPTPVDTESDPQLGAERRATLELAVLHVLQRLGPAERAAYVLREAFGHPYDRIAEILQMREPAVRQLVSRARRRLDGERRTTVSHDRLRSLLDAFLAAAHAGDIAGLEAVLAADVTSETDGGGVRRAARRPVVGGNDVARFVAGFSTRFWPDATVRRVQANGRPAALFLHDGRPSALLCVVADESGITQLMWVMNPDKLADFR	no	Ox> ECF>	Ox	Tpau_0989	no	Pyr_redox_2, GIDA, Pyr_redox, Pyr_redox_dim, DAO, HI0933_like	MTNIVIIGGGPAGYEAALVAVAHGGDVTVVEADGIGGACVLYDCVPSKTFIASTGIRTETRRAVDLGIELHFERVEIDVERINGRVKDLAAAQSADIRARLAGEGVRMIRGRASLAPSNPAMAQHMVNVITPTGGEQMLEADVVLVATGASPRVLDSAKPDGERIVTWRQLYDLEELPTHLVVVGSGVTGAEFVHAYTELGIKVTLVSSRDRVLPHEDEDAALVLEDALVDRGVSLVKRAYADKVERTDDGVVVRLTDGRTVEGSHCLMTVGSIPNTDGIGLADVGIELNKGGYIPVDRVSRTKVPGIYAAGDCTGVLPLASVAAMQGRVAMYHALGEGVSPIKLKTVSSAIFTRPEIATVGVSQASIDDGTYQARTVMLPLATNPRAKMSGLKRGFVK…
Tpau_3522	YP_003648440.1	Tsukamurella paurometabola DSM 20162	Actinobacteria	MERPAQAERFEEHRPRLTAVATRALGSPSEAEDAVQEAWLRLDRYDGAPIENLGGWLTRVVGRICIDMLRSRTARAESELDDAADPIVTDDDGPEDVAVESEAVGLALLVVLDSLRPEERLAFVLHDLFAVPFAEIGPIVGRTPDAAKMLASRARRRVQAGPRPAGERREQRAVVDAFLAAAREGDFDALLRLLDPDVTWTVHTARGQSATVGANAVLDVARRGDPSRITARRVSVNGSPGILVWGPTGRPVALMACTVVSGRIVDLVSIVDAARLGRMSLPNRPDGAGR	no	ECF	no	no	no	no	no
Vapar_5163	YP_002947031.1	Variovorax paradoxus S110	Proteobacteria	MDDPTLAFNSHRSRLQGIAYRMLGSVAEAEEVVQDAWLRWHEADKAALGSAEAWLVTVVTRLSIDRLRAAKVQREHYVGAWMPEPTLTGGPDSPEQLLERADNISVAFLAVLERLAPEARAAFLLREVFDADYDEVARTLGKSEAACRQLVHRAKAQVQEARPRFQVPRETHQRLLRAFADAAARGSLQELKALMAEDVELIGDGGGKVQSFSKVLRGSQRLAQLYFALWRRMGAAVRMELVELNGEPGLLRFLDGELESAQTFEIEDERIVRVRVQRNPDKLARIAQLYSLK	GCGCCTGTCACAAACCCGGTGGGTCGCCCGTCTTGTG	ECF> CMD>	CMD	Vapar_5162	CGGCGTGTCACAGGGCCGATGGCTGGCCCGTCTTCAA	CMD	MSSTTTPRLAWFKIAPKAFQAMIAVNGAIESSSLGKVLIDVVFARVSQINGCAYCLDMHVRDLRQQGEDWQRINSLATWREVSFFSERERAALDWAETLTRLPGHHEARDAEFEALQAHFSELEIVELSIAIAQINAWNRMGVGMRLPVAAKAMP
Xcel_1136	YP_003325725.1	Xylanimonas cellulosilytica DSM 15894	Actinobacteria	MTRVEQFEEHRRLLFSIAYRLLGSVGEAEDAVQETWLRWDASGVEPASPRAYLSTIVTRVALDVLRSARVRREQYPGPWFPEPLLEDPYEEPERAAELADSLSTAALLLLERLSPLERAVFVLHDVFGFGFDDVADTVGRTEAACRQLASRARRHMAEGRPRFEADRHASAALAARFFDALRLGDVDALREVLAADVQMVADGGGKGVLFGKGRFYGLDAVARVLAAMVELFGAVGGTFRVEEINGGPGAVLTDAAGRVGGAISLEIADGQIQAIRSVTNPDKLGHLGPVLEDGQAYLHEAMRRRREG	no	Ox> ECF>	Ox	Xcel_1135	GGCGATGTCACACCCGGGCCTCCCGTCCCGTCCAGGG	Pyr_redox_2, Pyr_redox, DAO, HI0933_like	MRTHVLVLGAGYAGVMAANRLTRRDDVDVTLVNPRDHFVERIRLHQLAAGTHDAVQPFARVLAPRVRVVVGEATAIDVDARRVRLTGREELGYDYLVYAVGSRGSDGGVPGAREHALPVSTFDDATRLRRVLDDDPGAPVVVVGGGPTGLECAAELAERGRAVTLVPGHEVAPYFREPARRVALRRLARLGVTVLAGAHVVRVRADGAVLDDGAVLDDGAVVPGRTLWAAGFEPSGLARSSGLRTDAAGRLLTDETLTSLDSDRIVAAGDAAAPSGVPQRMSCQAALPLGMRAADTVLARIAGVTPAALDNPFAGQCVSLGRAGAVVQLASTQDVARRAHVGGAVAVWVKEAVCRSTVGSLAREARRPGSTWLPSSRARRRVLARTAAAAPAVTPAPGA…
